# Supplementary material for: DsTRD: Danshen Transcriptional Resource Database
Source: PLoS One. 2016 Feb 24;11(2):e0149747. doi: 10.1371/journal.pone.0149747 (PMC4765898; doi:10.1371/journal.pone.0149747)
Supplement: S2 Table — (ZIP) [file pone.0149747.s002.zip]

Archive with 1 entries (1 files):
- S2_Table.txt
