# Supplementary material for: DsTRD: Danshen Transcriptional Resource Database
Source: PLoS One. 2016 Feb 24;11(2):e0149747. doi: 10.1371/journal.pone.0149747 (PMC4765898; doi:10.1371/journal.pone.0149747)
Supplement: S2 Table — (ZIP) [file pone.0149747.s002.zip › S2_Table.txt]

S2 Table: All assembled transcripts in fasta format

>a10000_g1_i3	duf26 domain-containing protein 1
ATCCACAAAGTCAGCCTAGCTAATTGTAAGTTGGAACAAATATACACCATAAACACCAACTAGTTATATTTTTCCCTTTCAAAATTATTGTTAGTTTGTCATCGACGTAGATAGTAGGTTTGGATGCATATATATACTTGTTAGCACACATGTAGCAGCAGTAGCCCGTAGCAATAATATAATTTGTACAATAATATAGCAATTAATAGAGATATAAGCTTTGTTGAACTCTCCATCACATGAAGAGATAGGTAGACATTGATGATAAAGTCGAAGATGATGCGGCTTTGGGTGGGCTGTGCTCTGTTAGCGTCCTTATTCCCGGAGCTCTCAACTTCTTCTCCGGAGTCGTTCATATACGTGGGGTGCACCCAGCTCAAGTACAATCCGGGCAGCCCCTACGAGTCCGACCTCAACTCGGTGCTGGCCTCGCTCGTCAACTCAGCCTCCATGTCCACCTACAACAATTTCAAGATCGACGGCGTCTACGGCCTGTTCCAGTGCCGCGGCGACCTAAGCAACTCCGACTGCCACAGCTGCGTCGCGAATGCAGTGTCGAGGATAGGAAGCTACTGTATGGGGACGTGCGGAGGCGCCTTGCAGTTGGAGGGCTGCTTCGTCAAGTTCGACAACACGTCGTTCGTGGGCGCCCAAGACAAAACTGTGGTGTGGAGTAAATGCGGGGCGCCCGCTGGTGCGTATGAGTGGGACTTGGAGAGTCGAAGGGACGCGGTGCTGGCGTATCTGGGCGGCGGCGGAGGGCAGTATTTTCGGGTGGGTGGATCCGGGAAGGTGCAGGGCATGGCCCAGTGCGTGCAGGATCTGAGCACGGGGCAGTGCGGGGATTGCTTGTCGGAGGCGATCCAACGCCTCAGGACAGAGTGTGCCACGTCTTCCTGGGGGGATATGTTCTTGGCCAAGTGTTACGCTCGCTACTCTCTCTCTCAGACTCAGACCGCCGCCACCGGCTACACGACTGATTCCAAAAGCGAAAGCGATGAAAATGATGAGACAGAGAAAACACTTGCTATCATTATAGGAGTTATAGCTGGTGTTACCTTACTCATTATTTTCCTCTCTTACTTGAGTAAAAGTTTAGGCAGCGAAGATGGTACGTAAATGAGGAGGAGTCGGAACGGAAAGTGTTATCTGATCTGTTTGGACCCCCAAAGAAAGCTTATACACCAAGTTGATGTACATTCATAGTGCAATAAAACAAAAGTAAAAGAGGCAAAGATTCCCACGCTCAATACCACTTTAATTTTCCCTGTTGCAGATTTGCGTCTTGACTCATTGTGTATAAATTAAAAAAGCGTTCTTTCCTATATATACACCGATACCAATGATGTTGTAATATGCGTACTATAGAATCACAAAGATTCTTGATTTCCGTAGATCCGTCATCATATGAATGCTCTTGGTGAATAAACCATGAAATTAAAAGTGATCAGTAATTCTCTGATTTTTACAGAGTTTTA

>a10001_g1_i1	lncRNA
TGGCTGAAATTCCCTTCCGTTTGATCTTCTTGCATGTTAAGATTCTGTATATAACCCTTAATCTGATCATTATGTGTTCTCGTTTTCTCTTCAGTTTTCAAGACTTCAGATAGGCAAGTGGAATGAGGATCACCACAAAGATACACTTGTTTTGAAGTGCTTAACTATAGACACGCATAATTTACTACACACCATTAATGTGAACCCAGAGTTTCTCATTGGTCATATTGATTGTTTACAATGTGAACCCACAAATAAGTTGTGTAGCATTAG

>a10003_g1_i1	chaperone protein 1-like
GCCAGGAGGGCGGCGGCCGCCTGCTGCTGGGTGTCGGCGGCGCCGCGGCGCTGGTGGGCTTGGGCGCGCTTGAAGGCGGCGACGAGGGCGTTGGAGATGGAAGGGTAGTGGATGGGGTTGGCGGTGGCGGGGAGGCGGTTGAGGGCCACATTGAAGCAGAGCTCGAGGGCCTTGCATTGGAGGGGGTGGGAGTGCGACTGCTGGCAGGCTGATCGGAGCACGCCCCCCGCCGCCGCTAGCATGCTGTTCGCCACGTGCAGCGGCGTCACCTGCGCGTGCCCGCGACGCTTCGCCACCACCACCGCCTGTTTTACCATGCCCGCCGCCTCCGAGGTGAGGGCTTGCTGCACGGCACAACCGCCTGATCTCATTCTTGGATTCAATGGATTGTGGTTTGGGAATTCAGAACTCAAAAGCTCTTAATTGGTTTCATAGTTAGTGAATGAATGGATAGGTATCATCAAATCTATGATTTTGAGGCAGGAGATTGTGAAATTT

>a10004_g1_i1	probable glucuronoxylan glucuronosyltransferase irx7-like
GTTATTAATTATTTTCACTTAATTATTAATGGACTAGGCGATACATTTTTCTGTTCTTGTTTATGGTTACCAACTGTTTACTTATTTCAGTACTCAAGGCATTTTCTATATTCCCATCCTGCTCAGCCATTGGGTCCAGAAGACTTGGTTTGGAGAATGATGGCAGGTAAATTGGTTAACATCAAGCTTCATTCACGAAGATCACATCGCGTCGTGAAAGAATCTAGAAGCATCTGCAGTTGCGAATGCAGGCGACGGAACAGTACTAGCCCAGTTCCCTTCTCCTGATTGTCTATCAAAGAACCACTGAAAACTCTACTCTATTTCCATTTCCTCTCTTTACATTTCTTTTCAGATTTATCCAACTTGTGTAATTGTTTTGACAAAATATTTCGAATTACTGTGTTGTTCATCCTTATTCTTTTCTAGTGATATACGTGTTTACTAAATTCAAAATCAAAGAGAATGTACCTAGATCTACAGA

>a10006_g1_i1	lncRNA
ATTGTAATGCAACGCACTAATTAGAATTTCAAGATATATTTGTTGACTCGAGAATGAGTGAATCTCAAGCATTGGCTTTATCTGATTGATTGCAGGAAGCAATAGGAAACTAACTTTGATCGATATTTCTAGCACTACCACCATTGCTAAGAATGGTGAGACGAAAGCTGAGTTGAAAATAGGAAGGGAAGAACAAATTGCTTCTGTAAATTCGTCGTCGAAAACACAGCAAGGGCAAGAGGGTTTAGACATGGCTGAGATGGATTACACCTTGGCAAGAAGAAAACCGCCAATACACAACTAAGAGTAAGACAAAAACTTTTCCAACTTAAGCAAAAAGGGTGCAGCATTGCTGAAATGCTGCCACTTAGGAACATTCTGTATATAATATATATAGTGTATTCTTATGATCCCAATAATTAATTATTAGATTTTGTGATGATCATTGTGATCAAATTATAAGCACTAGCTACATAGGAAAAAGGTTTTGTTAGCTACGTACGCTTTTGTAATTTAAAATAATTATAATGCGACA

>a10016_g1_i1	lncRNA
GGCGGAGTCTGGCGAGAAGTGGAGGAGGCAGGACCGGGAACTTGCAGTGGCAGTTGAAGGGCGACAGTGGATGGCGTCGCCGACGGGCGACAATGTAGAGAAGAGAGGGTAGGGCTGGGGCGTACAGGCACAGCGGCGGGTGGGCTAGTAGGGTAGGGAAAGAGAATAGGTTCAAAATCAAATTATCAAATTAGGGCTTCAATACTTTTAATTTTTAAAT

>a10018_g1_i1	lncRNA
TGTTGTATTTCTAAATCTACAACTGCCATTTGCAGAGCTTGTAAGGTTTACCAAACGCAGGTAGCCAACATATATAATATGCTGGATTTGGACATGCCGATAAATATGTTTGGCGTACATGGAGCTGGTAGTTCAGCTGCTTCCATTTGCTCGTTTACAGCCCTGCTTATCGTCTTTCTGCCTTAAGTGATAAACCTTGCTTGCGCTTTCTTGTAGTGCCTCGAAGAACTCTATGCTCCTCAGTTATCACAGATGCAAGAGATGGGTTTTTTTGACACCAA

>a10018_g1_i2	lncRNA
TTGTAGGGAAGGATCTCAGCTTGGTCAGACCACAGAGCTTGTAAGGTTTACCAAACGCAGGTAGCCAACATATATAATATGCTGGATTTGGACATGCCGATAAATATGTTTGGCGTACATGGAGCTGGTAGTTCAGCTGCTTCCATTTGCTCGTTTACAGCCCTGCTTATCGTCTTTCTGCCTTAAGTGATAAACCTTGCTTGCGCTTTCTTGTAGTGCCTCGAAGAACTCTATGCTCCTCAGTTATCACAGATGCAAGAGATGGGTTTTTTTGACACCAA

>a10024_g1_i1	lncRNA
TTTAGTGATCTTCCATTGAGTACCCATGGAATAGAAATCAGGCAACCAGCCAGTACCTTCTCTGCCATGTGTAAACTCGTGTTGCCAACCGTTGCATGAAGCAATCTATTTTACTAAGAAATGTAATTGCCGCACTTGTTAGGTTAGTTAAGATACAACCAGCCAGTACGTTCTCTGCCATGTGTAAACTCTAGTTGCCAACCATTGCATGAAGCTATCTATTTTACGGAGAAATTGCCACAGGCCAAGCAAAACCATAAGCACTCTAGGATCCATAAATTTGAAAATTAGAATTTGGAAAAACATACCTTTAGAGAG

>a10030_g1_i1	lncRNA
GAAAGGATTGCCTTCAAATAGTGCCTGTGAAACACAGAGATCAATAAGCTCAAAATATGAATATTCGTAACAGTTCATATGCTCGCTGCAGCCACCGAACCAAAAACAGATAAGTCTTAGGCATTTGAAGAGATATTGCCAAAGATTTCATGAGTGAATATGTTCAATCTTCTATCTAAAATGACCAAGCATAATTTAACAACATCTCAAGACAGCCAACATAGGTTAGATAACAGTCACAAATGAAGATAAGTATATATGTCAATAATACGTGTAAC

>a10031_g1_i1	unknown coding RNA
GTCGTCAGCCTTTATTCTAAGATCCTGATTGTGATGGCCAAAAAATGCTTGCAAAGCACCTATAACATAACAGAAATTTCCAAACTTCTTGTATCTTGATGCATAATAACCAGCCTTAGCGCTCAAATGAATTCAAGCATTGCCAACAAAGTTACGCTTACAAATGAACATCAGCAACATTTATGAAATAGTGCAACTCTGCACTTTCTCCAGCGATGACACCAACATCAATGCGAGATCTTATCCCTGAAAATGACATGAGAAGATAACATAAAAGCACTTAACTTGATAGGGTTGCATTCCATTA

>a10031_g1_i2	diacylglycerol kinase-like
GTCGTCAGCCTTTATTCTAAGATCCTGATTGTGATGGCCAAAAAATGCTTGCAAAGCACCTATAACATAACAGAAATTTCCAAACTTCTTGTATCTTGATGCATAATAACCAGCCTTAGCGCTCAAATGAATTCAAGCATTGCCAACAAAGTTACGCTTACAAATGAACATCAGCAACATTTATGAAATAGTGCAACTCTGCACTTTCTCCAGCGATGACACCAACATCAATGCGAGATCTTATCCCTCTAGAAATGCGTTCAATGGCTTCATGAGGATCATTTTTCCAGCCGAATGTTCTGGCAAAGTCAGATCCAGTTCCCAACGGAATAAGACCAAGAGCAGTTGTATGGCCAGATTGGTCGTGATCAGAAACTGGTTTCCCACCCCAGAAGAAGCCATTAACCACCTCATGAAGGGTTCCATCACCTCCTACTGCAATCACTGCATCAGCACCCTCACGGATGGCCTCTCTTGTAATATCAATGGCATGGCAAGGACCAGAAGTCAAAGATTCGCATATATTGCAATCAGAATCAAGGCGAGACCTCAGGTAAGGCAACAGCTTCTTCCACTCCTTGCCGGTCCTTCCATTAGCTCCTCGAGGATTAACGATGAAGACGATGTCTCGGCGGCGAGAGGTGGCGCCGCCGCCTCTGCCGGTTGTGTTGTCGGCGGCGAGATCTGGAGCGAGCGGTTGCTCTGCTCGGATAAACGAGGTTCTAGACATTGGGATGATCGCCACTGCACACGCAATCATAATTGCTATCGCATATATAAATGTGTATAGCCAATATAAACTTCGGATAGTAATTAAGCGAGAAGATTTTGAAG

>a10034_g1_i2	neutral invertase
AGCCCATCATTTCTACAAATTTTATTAATTTTTGGTTCTTACAAGCTAGCATCACATGCCAAGAGAAAAAACTTTGTAAAACGCAAATGCATATAAAATGGGTACACAAAAGGCTTGTATATACAGTGGTGAGTTTAGGAATTTGACACAAGAATGTGAAAAGGGGGCATGGCATGCATCTCATGATGAAATTTCTTGCCGGCTAAAAGAAAGGAATAGAAATCTGTGTGGAAAGACACATTACCCCAATAGAATCATAGCTGCAATTCATATGATGAAACTCTGTTTGGGTCCCTTTCGACGTTTTCCCCTTGGATTAGCACTCAGTGTACATGAGAAGATATTCAAAAGCTCTGCATCTTCAACATTCACTAGAATGTTAGCAGCACTTGGGTTTTCCATGAGGAGTTTCGCCACCAGATAACCTGCGATAGACCAGCTCTGGAACAGCCGTGCCTGTTTACCGATGAATCTTGCTCCTTTCGTGTCATAGTATTCCGGCCACTTATCCTTTGCTAGTCGTTTTTCAGCAATCTTGATTGCTTTTTCAGCAATCTCGGGTCGATTCATTTTCAAGCATGCCACGGTCAGCTGCCAGAGCAATGTAGGCCATGAACCTCCATTGTGGTAAGACCAAGGCGTGTTCTTCGGATCACTTCCTGTGATGATACTCCATTCCTGACCCTCTAGCGCCGGGTAACAAATTTTCAGTGGCATGTTACTGACAAGATCAGACCATTTGGCTTCAATAAGATCCAATATAGCATGCGACTGCTGTGTGGTGGAAAGACTGCATACTATAGCCCATAGATTTCCAAGTGAGAAGAAACGGAAGTCCATGTGCGCTGGCTGCAGGTTTCCAATAAGATAGCCTCCTTTGTGGGGCATCCAGTCCACAAGCCAGGGAGGAATTTGATCTGGGTAGATGTTGAACTTGTTGATTGCATCAAACGAGTACTCCTCTGTCGGTTGTTCAGTGCCCTCATGAGGTCTGCAGAAGCTTCCTCAGGAGCAAGCATCTCACGTGCACAAAGCAGCGCTGAATAGAACAATGCCTGAATTTCGAGTGGGTGGCCATGGATACCCATACGGCGATCTATCATGCATGAACCATCCGTTACTAGCAAAGTTGGAAACATATCGAAACCATCTGCCAAACAAAGCTTTAAAATCATCTTAATGCCCGTCTGTACATCAATCCTTTGCTGGACAGAAAGGTCTCCTGAGCTTTTTCCATATGCACGTAACAATATGATCCACCACAAACCAGAATCAACTGGTGCCACCCGACCAATTGCAGCCTCTCCGAAGTCAGGATCTAAAACTTCTTCAGTTGCAGAATCATCACCATCTAGCGGCACAACACGTACTTTAAAACTTGCTGGCATTAATCCTTGTCCAGGACTATGACAATCTATAGTTTTCTCCCAACTCTGCAGCTGAAGAGTGTGAAGGATAAAGTTCCTAACAATTTCATACTCTCCCTTTAATAGGAAAGCGATTCCTGAAGGTACAAAATCACGTATAAACACTTGATCATAGTTAAGCATATTCGAGTCACTTGGATCATTAGCAGCAATGGTTCCAACTGGATTGCCACAGTAATACACCATTGATGCTCGCAACAAATTCCACGCTTCATCCTCCAACGAATTCGCATCCATTCTACCAAAATTCTGGCCAATTGCTTTATCCGATGCCAATTCATTATTATACCAAGGAGCTTCCTTTTCATGTTTCAAAAGTTGTGCTGCTTCAAGCCTTTGATCATCAAGATTATCACTAACCAATCTTTTACTTGCATCCTCTCTAGAAGTCTCTCGAGCACTTTCTCTTTCAATGCAATTGCAACGCAAAGAATTTAACCGATTGCTCTGACCTTCTCCCAAAATACAGCCACTACTTCGAACTGTATGGCTTCCCACATATTTTTTCGATGAGCCTTGGTCCGTTTGTGATATGGATCCATAAGATCTACCATACTTACAGGAAAACAGTGAAGCTGATCTCAAATTTCTATAAACCTGGAACGGCACCGCCCCAGACAGAGCTCGAGGGACTGCTTCTAAAGCAGCCATTGAACCTGTGAAAATATAGTAGTTTGGCAATCGTCTCAACCTCAATAATCCTATCATGTTTGCGAATTCGTAGCGCTGTACTTCCCCCTTTTCCTCCCCCCTTACGCAAGCGTTGCTTGATCACTCAATCCAAACAAACCCTAATCAGAGAAATAAGAACGCTGCGTAATCCGGCGGTAGCAAAGTGACGAGCAATTTTCGCCTTTTCCAATTAACGCATAAAATTCACAACACGAACAGGAAAGAAGTGATGAAACTAAACATCCATATCTAGAAAGTTCCCGTTCGCACAACTAAAGGAAAAAAAAGGAACCGTTTTTCTAGAAAAAGTACAAATCTTTAGTTCACAGCAAATGAATAGTAACAG

>a1003_g1_i2	fad-dependent oxidoreductase family protein
AGTTTGATCTCTTCTTCTGTTTTGGTGTTGTTTTTGGTTAATCTGCAGGTACGCAGTTCTTGGCGCTGGCTTTGCTGGCTTATCCGTGGCTTGGAATTTGCTTCGGCATGGTTCCAAGGACTCGCATCTTTGTGTTGATATTTATGATGAAGCTGCTGTTGGTGGAGGTGCATCTGGAATTGCTGGTGGGCTTCTGCATCCATATTCGCCTAAAGTCAAGCTTCTTTGGAACGGTGCAGAGTGCTGGGACGAGACTTTGAGTCTCTTAAATATTGCTGAACAAGCACTTCTTAAGCTGGTAAATCAAGGAGAGGGTAAAATTTTGGAAGATGGTGAATCTGCTATAGTTAGGAGAAGGGGGATCTTGAGGCCAGCTGTCAATCTAAAGAGCATGAATATAATGTCAGAGA

>a10042_g1_i1	region-like protein isoform 3
AATAAAAAGGAGCCATCTCTGTTGAAGAAACTACTAAGTTCTGAGATCAAGAAAGATAAGAAACATCTCCTGCAGGTTTTCAGGTTCATGGTAGTGAATAACTTCTTTGAGAATTGGCCTGAAAAACCTCTGGAATTCCCTAAAGTTATTGTCAAAGAATTTGGTGATGAAAGTGAGATTGTAAAACAGAAACCCGATGTGATTAAAGGTGATACTTCTAGTGTCCTTGCTACTCTAGAAAATTGTAATGATAGTAGCTGTAGAGTCGAAGCTGATGATGGTCTAGATAAAGATGATGATGCTTGTACTGCAAAATATCCAGATGGTGA

>a10047_g1_i1	5 -3 exoribonuclease 4
TCGCTGTCATCTGCACTTCAATATTATGTACATTTAAGGATTAACAATGATCCTGGTTGGAAGGGAGTCAAGGTAATCCTTTCTGATGCTACTGTACCTGGCGAGGGAGAGCATAAAATAATGTCTTATATCCGCTTGCAAAGAAATCTTCCTGGGTTTGATCCAAACACACGGCATTGTTTGTATGGTTTGGATGCAGATCTAATCATGCTTGCTTTGGCTACCCATGAAGTTCATTTCTCAGTTTTAAGGGAGAGTGCGCCCCCCGATGGCAAAGGTCACCAGACTCACAACATGAAGAAGACAGCTGAAAAGAGCTATTTGAAGCCCAAGGAGGTCCCTTCTGAATATCTTGAAGACATCATATCAAAACAGAAGTTTCAGTTTCTCAATGTATGGATACTCCGGGACTATTTGGCAGAGAGCCTG

>a10052_g1_i3	protein aspartic protease in guard cell 2-like
GTGTGTTTGTGTGTTTGTGTGTGTGTGTGTGATTTCAAGAACCAAAAGCAATAAGCTTCAAAATATAGACAAAAAACTGAGGTTAATTCTCTATGTAATGAACATTGAACAGAGAGTGGTGCAACCATACTGGAAATGAGGCACAGGAAGCACCTCCAGAAAGGGCTGATTCTTGATGATGTTCGAGTTGAATCCATTCAATCGCGAATCAAGAACATCGTCTCCGGCCATGTAGAATCATCACAAGCTCGTGTTCCTATAAGTTCGGGCATCAAGCTTCAGACACTAAACTACATTGTGACAGTGACATTAGGCAGTCGAAACTTAACTGTGATCGTGGACACGGGGAGCGACCTCTCTTGGGTGCAATGCCAGCCCTGCAGGCTGTGCTACACTCAGCCGGAGCCCCTCTTCAATCCGTTGGTGTCGCCCTCGTACAGGTCGGTGCAGTGCAACTCGCAGCCCTGCCAAACTCTGCAGTCCAACACAGGAAACTCGGGGTTATGTGGGAACAATGCACCTAGATGCAACTACGCAGTTACGTATGGCGATGGATCATATACCCGCGGTGAGCTAGGCAGAGACCGGCTCACTCTTGGAACAACTCCGGTCGAGGACTTCGTGTTTGGATGTGGGAGAAACAACAGGGGTCTATTTGGTGCAGCTTCTGGCCTAATGGGACTAGGCAGGAGTGATCTCTCACTCATTTCTCAAACTAGTGATGTATTTGGTGCAGTTTTCTCCTACTGTTTGCCCGATTCGGATTCCGGAACATCGGGTTCGTTGATACTAGGAAACGATACATCAGTTTTCAAGAACACCACTCCTGTTTCTTACACGAGGCTCGTTCCGAATCCTCAGCTGTACAGCTTCTACATTCTGAACATGACAGGAGCTACCGTGGGAGGGGTGCCTCTGCAGTCCCTGAGTTTTGGGGGAAACGGGGTCTTGATCGACTCAGGGACCGTGATCACGAGGCTGCCCCCGTCTGTCTACACATCTGTGAAGGCTGAGTTCTTAAGACAGTTCACCGGTTACCCCTCTGCACCGAGCTTTTCGATTCTCGACACCTGCTTCAACCTGTCAGCATATGAGGAGGTCAACATACCTACACTTAAGATGCAGTTTGAAGGAGATGCAGAGATGAGTGTGGACGTAACCGGGATGTTCTACTTCGTCAAGAGGGACGCGTCTCAGGTGTGCTTGGCACTTACGAGCCTCGCCTATGAAGACGAGATTGGAATCATAGGGAATTATCAGCAGAGGAACACAAGAGTCATATATGATACCAAGCAGATGCAAGTGGGATTTGCAAAGGAAGTATGCAGCTTCAATTAGACACAGAAATGAGAGAGATTGTGATTCAGAAAATTCAGTGGCAAAGCCATATGAATATGGACACATACAGCTAGAAAGGTTTGATTTCCACAATTTGAATTTGTTGTATGGAGTGGTATAGAATATATGAA

>a10059_g1_i2	lncRNA
GGTGCTTTAATGAATGTGTGTATATTCGTTTGTGAATTTATCCTGCTGTGATGTTGAATATAAAGAAACAAGTAAAGGAGGTGAAAGGTAAAACCTTGAGGAATTGAATTTTGGGAGTTCTTCTGCCAAATTGTTGTTGCAGGAAAGGGTTGCAAAAGTTAGAAGATTATCTTCATGAAAACAAGACCGAAAGAAATAAAAATAAAACTGAGAACC

>a10061_g1_i1	lncRNA
GTATTATTGTGATCAAAATTGAGTTTTGTTGCTGATCGGAAAGTATTCCTCTATTGCAAAGGTGTTTTACGTCACTTTTACCTGCTGTTCTGAAATGATGAATGTGCGCACGTGTGTTGGTGATGTCAATTTAACTTCCACCTGCAGAATTTGGTTGTATTGTGGAAGAATTAGATGAAATACAATATGGAAGAGATAATTTGTGGAGTTGTTCTATCATT

>a10062_g1_i1	f-box protein at2g32560-like
CGCCGGAAAACTCATCTCCTCCGCCGCTCACGGCGCCGGATCCGTTGCGCATTTCCGGCCGGCGGCCGGCCTGTTCTTCGCCATTGTTCTCTGCGGAATCTGGATCGTCGGAAAACGGTGTGACTTTTGATGATCCGACGCGAGAGATAGAGATTTCTGCCATGGTTGAAGGTGTCTATTGTGTGTGTGTGTGTGTTTTTCTTGTATTTATATATAAGTATTAGTTGGGCCTCTGTTGTGAAATGCTACTTCTCTTCTTGATCACTTGACTCCTCTTCCACAACTCCGCCATTTCCCACTTGAATAAATGTCACCAAAAACGAAGGTCTCCGCCGCCTTGCCGGCGCCGGAGATGTCGGTGCTGGACCTGCCGGAGCTGGTGCTGGAATGCATCCTGGAGAAGCTCCCGGCGGAGGGGCTGTGCCGGATGGCGAGCGTCTGCACTTCCCTCAGAGACGGCTGCGGGAGCGATCATCTATGGCGGAAGCATATGGAGAGCAAATGGGGGCGAATCATCGGCGCTGCTGCAAACAGTGAATGGGAGTGCTACATCGCTTCAAGAAAAGGGTTGAACCAAGCCAAGCACAAGGGGCTGATGGGGTATCTCTTGGCGCTGATTAGATCTGCTTGGAGCGGCGGCGCTGGGAGGAGGACGACCTCTTCCGCCGTCGATTTGGTTATGTCTAAGTATCTTGCTCTTGAGTCCGGCGACTTCTGGTTTCCTGCTCAGGTTTATAACCGCGAGAATGGTCATGTTGGATTTATGTTGTCTTGCTATGATGCTATGGTGAGCTATGATAGGAGAAGTGAGAGCTTCAATGCCAGGTTAATTATTACTACATAGTATTAATTTTGAAGTAGAAATGAATGTGTGGAAGAGGTAGGGATTTTGTAATGAATGAGTGATGGTTGGAGTGCAGATATCCAGCTCATGGAGCAAGGGCAAGTGCAACAGAGAGTGGTGTGACATGGGAGAGGTTGAGAGCTCCCCTTGTTCCTACTTCACCACATCACCTTCACATCTCCGATTGCTTACACGACCTCCACCCCGGCCATCACATCGAGATCCAATGGAGACGAAACAAAGACTTCCCATATGGTTG

>a10063_g1_i1	transmembrane protein 230-like
GGTCCGATTACATTTCTCTCTTATAATTTTGATCTAATCCTCCGCTGACGCAGCACCGGCGACTTTCATTTTCTCTCTCCTTCATCGCCGCTCTCTTCCACTACCTGCCGTTTCAGAAGACTGAGCTGCATTCACATCAGTTTTTCCGGTTCGCTGCTACTTTTCTACGGTTTTACTAATCGCCAGCTTCACTCCGCCGCTGCCGACTTTTCCGCTTCTTGGGATATTTCTATAACCAAGAGTTACAAGAATGACATCTAGACGGAATGTCCGTTATAGTCGTCTTGCTGATGACGACGATGATGATTATAATGGTCAAAATCGACATGACCCTAGATTTGATTATACTCCCAGAAGCTATGACAAAGTTCCTTGGAAGTCAATAATTCTCGCAATCTTTTTGCTCCTTCTTGGGTGTCTGCTTCTCTTGCTTGCAGTTTTCATCTTCACTGGTCACATGGGAGGGGAGCTCTCCCAAGCTTATGGCCTCTTAGGACTGGGTTTGCTTACCTTTGTACCAGGTATCTCGATAGCCTCTTTGTACAGTTATTTGATCGTAAGCACTACATAGTGTTCTACATGGTGTTCCTTATGCTCCACCTATTGAAAGACCCTCTTTTTATGAGCTGGGTGCCTCTACCACAGAATTTTTAGTGCAATATGCTTTACATATCTCAATACTCCACTTAATAACCCGAAATCCTCCATTACTACTCTGAC

>a10067_g1_i1	enzymatic polyprotein partial
CGGCATGGATGGAGGCAAGAATCAGAGGGGAGGTGTACGGATGTAGAGGTGGAGTTTGCAGAATGCCGAATCAAGATCGACTGTTTCGCTTTCACACTGGGAAGCGTCGACTTGATCCTGGGCATGACGTGGTTGGGAACTCTGGGGGTAGTGCGGATGGATTTTGGGCAGATGTCAATGGAGTTCGAGTTAGAAGGGCGGCGAGTCATACTGCGAGGAGATCCACGACTGTGCCGAGGACCCATCGGGGTGAAGTCGCTATCTCATACAACCGAGGCGCAGATGTGGGCTGTAGTGAGCGAGGAAGCAGCGGCCCGATTATCCGAACCAGTTCCACAGGTGCTCGACGAGTTGCTGCAGCAGTTCGCGGGGGTGTTCGGGGACCCGCAAGACCTACCACCGCCGCGAGACACGGACCACCGGATCACACTAGAGGCAGGGGCAAAACCA

>a1006_g1_i1	lncRNA
GGGGGCTCTGAACGACATGAAAAGAAAAGGCGGGGGGCAAAACTACATATGAAAAGAAGAGGTGGGGCTTTGAATGGCATAGGAAAAGAAAAGGCAGGGGCTGAACTACATATCAAAAAGCAGGGGGCTGGGCAACTAAGTTGGCTGCTAGTGGTCCCTTATGAAGGTCACATAATAAATAAGATACGTACAACCAAAGCAATATGAAAATAAAATAAGATAAAATAAAA

>a10070_g1_i2	abc transporter g family member 22-like
GTGGGAATGTATAAGCTGAGCGCGTATTTGATAGCTAGAAACGCGAGTGATCTGCCTCTAGATCTCCTATTGTCTGTTGTGTTCCTCACAATCATCTATTTCATGGTGGGACTCAAGCACACTTTCTCGACTTTTTCACTAACTCTCCTCTCCATCTTCCTCAGCATCATTGCTGCTCAGGGACTAGGCCTAACTATAGGTGCTGCATTCATGGATGTGAAGAAGGCAACAACTTTGGCTTCTGTTACTGTCATGACATTCATGCTATCTGAGAGTCCCTCGATTTATGTGTTGGATTCGGTATTTGTCGTTGAATTATCACACATATAAGCTGCTGCTGAAGATACAGTGTGGGCATGATGGAGGAGGAATGG

>a10071_g1_i2	phosphatidylserine synthase 2-like
TTGCTGATAATAACAAGGATGACGGATAAGCATTCACACAATCAAAATACAAATAGGACCAGATCTTTACCAACACCAAGATCAGGGTGCAGGAATTTCATGAATTGCCTAGCATCATCACGCCTCTGGAAGAGTAAAAATGTTAAAGCAACAAGGTAAATAACAGCCATTCCATGAACAAGGCGCCAAATTGCAGGATGTGGACGGATTAGC

>a10074_g1_i1	lncRNA
GACTAATTTCATGGGACATAGGAGAATCTTATATACAGGTGTCTTTCGTGGTCCTTCTAATTTTGCGGATATAAACTAATATTTCTTTCCAATAAAATGCATCATTATTATTGAGGACACCAAAATATTTGAACTTAATCTAGCTAACGTAGTTAATTAATGAAGGCAAAATTCATTGCATTTATATGTAATTCGTGATCGTGAAGAAATTAATACTACGCCTTTGTCGCAAAAACTAAATTAATGCTTGCTTAATTAACATTGATATAAAATTTGTATCACAAATTTCGTGTATTGAAAAAATATCTTGTGTATGATGCTAGGACGAAGATGGTGACGTGGCA

>a10074_g1_i2	lncRNA
GACTAATTTCATGGGACATAGGAGAATCTTATATACAGGTGTCTTTCGTGGTCCTTCTAATTTTGCGGATATAAACTAATATTTCTTTCCAATAAAATGCATCATTATTATTGAGGACACCAAAATATTTGAACTTAATCTAGCTAACGTAGTTAATTAATGAAGGCAAAATTCATTGCATTTATATGTAATTCGTGATCGTGAAGAAATTAATACTATACCTTTGTCGCAAAAACTAAATTAATGCTTGCTTAATTAACATTTTCTTTGTATTCATTATAAAATTTGTAACACAAATTTCGTGTATTGAAAAAATATCTTGTGTATGATGCTAGGACGAAGATGGTGACGTGGCA

>a10077_g1_i3	thimet oligopeptidase-like
ATTTAATAACCCAAGATTCAACTGAAGATGAAACAACGGTCAAAGGCGGCTCCTTGTGGAAAATTAAAGGAACTCGAAACTAGATTTTGGGACTTGAATAATTCTTCCTCATAATCATAGTTGATCATCTTCAAAATTTTGCCTTCTTCGATGGCATCAGCTGAGAATCCATTGCTGCAAGACTTCATTTTCCCGCCATACGATGTGACAGAGCCTAATCACGTCTGCCCCGCAATTCAAACCTTGCTCATCCAACTCGAGAAGGATTTGGATGAATTGGAGAAGACAGTGGAGCCCACATGGGCAGGATTGGTTGTGCCTCTGGAGAAGATGATAGATAGGTTATCAGTTGTTTGGGGAATTGTGAATCATCTCAACTCTGTCAAGGATTGCCCTCAGCTTAGGGCTGCAATTCAACAAGTTCAACCCAAGAAGGTTGAATTCCAGCTGAAATTGAGACAGAGTAAGCTCATATACAAGGCCTTCAAGGCCATCAGAGACTCTCCAGATTGGGAAAATCTGAGTGATGCGCGGAAACGAGTAGTCGACTGTGAGCTTGTTTGGGGCTTTCTTTGAATGATGAGTCTTCAACCTAGCTAGTGAATAGTGATTGTTTGGATTTGAACCTCTACATTTTATGCAGTGAAGTTGAAAGAAGCAGTTTTGTATGGAGTTTCCCTCGAAGATACCAGTAGAGAACGTTTCAACGAAATAGAGCAGGAGCTAGAAAAACTTGCTCAAAAGTTTGAAGAGAACATTCTAGATGCTACAAAAAGCTTTGAGAAAGTTATTACAGATAAAAAAGAAATAGAAGGCTTGCCTTTGACCACCCTTACTATAGCTGCAGAGGCTGCCATTGTCAAGGGATATGAGAATGCCACAGCTGATGATGGTCCTTGGATAATTACGTTGGATGGCCCAGTTTATCGATCTGTGCTGCAACACGTTTGCAGCAGATCCTTGAGAGAGGAAGTTTTCCGTGCATATGTGACTCGTGCATCGGATGGACCTCTGAATAACACGCCTATTATTGAACGCGTTTTGGAACTCAGATTGGAGAAAGCAAAACTTCTTGGCTTCAAGAACTATGCTGAGGTGAGTTTGGAGATGAAAATGGCCACCGTTGATACAGCAAAGGATCTTATAGAGAAGCTTCATAAGGCTTCTTGGGGTCCTGCCATTCGGGAGTTGGAAGAGCTGCGAGACTATGCCAGAGGGCGAGGTGCTCAAGAGGCGAATGATTTGAATCAGTGGGATATCAATTTCTGGAGTGAAAGGCTTCGAGAATCAACTTATGACTTCGATGAGGAAGAGCTGCGCCCTTATTTCCCTTTGCCAAAGGTAATGGAAGGTCTCTTCAACCTGTCGAAAAAGCTATTTGAGGTAGATATTGAGCCAGCTGATGGCACAGCTCCGGTCTGGAACAAAGATGTCAGCTTCTACAAAATCAGAGATTCTTCAGGTGCTCCCATTGCCTACTTTTACTTTGATCCGTACTCTCGTCCCTCAGAGAAACGCGGTGGTGCATGGGCCGATTTAGTTGTTGGCAGGAGTGGTGTGTGCTCGAGTGACATTACCCGTCCCCGGCTACCAATCACAAATGTTGTTTGCAATCTCACTCCACCAACAAGGGACAAGCCAAGTCTTATGACCATACGCGAGGTTGAGGCGGTCTTCCATGAGTTCGGCCACGCACTTCAGCATTTGCTAACCACACAAGACGAAGGCCTAGTATCCGGCAACAAAGGGATAGAATGGGATGCTGTGGAGATTCCTTCTCTCTTTATGGAGAACTGGTGTTACCAGAGGGAAACCATATTGAGCATCGCCAAGCATTATGAAAGTGGAGAACCTCTACCAGAAAACACGTGCTTGAGAATTCTTCGAGCAAGGACGTTTAGGGCAGGTACCCTACTGCTTCGTCAGCTGCGCTACGCTGCTGTGGATTTGGAACTACACTCAACCTATGTTCCGGGGGGACTAGAGTCTATATACGACGTAGATCAAGAAATAGGTAAGAGGACTCATACAATACCGTTGCTGCCAGAAGACAGATTTCTTTGCAGTTTCAGTCATATCTTTGCAGATAAATATGCAGCAGGATATTACAGTTATCAGTGGGCAGAGGTATTATCTGCAGATGCTTTTTCTGCATTTGAGGAGGCTGGGTTGGATGATGATCAGTCTCTTAGAGAAATGGGGCGTAGATTTCGTGAAACCATTCTTGCCCTTGGAGGTGGGAAGGCACCCAATGAGGTGTTCCTGGAGTTTCGAGGTCGTGAACCTACACCGGATGCATTTCTCCGCTACAACGGCTTGTTGCCCGCCGTTGCTGCTGCGTGATGATCACCTTTTCTCACATATCATGTTGAATTCAAAATGGTGTAAGTTTATTATATGTATAAAACTGGTGGATTTGCAGTATGATATGGGTTCTTTCAGCTCCTAAGTCCAGGCAGTTTAATTGTAGATCATACTTTGTCTATATACCAA

>a10078_g1_i1	lncRNA
CTAAATCTTAATATTCTGCGCCCGGATTTTCAAAACTCAATTGGATATCTTAAAAAAAAAAAATCGAATTTATCAAAATACTTTTATTACATTATTTACCATGCAAAATTTATATCAAAAGTCACGTAAAGTAAATAATTACACACATAAAAATAATCAATCAAACTCAAATTATAGAGTCTAACTAATCAGACCATTAAATCATTATTCAAATTAATCAAGG

>a10078_g1_i2	lncRNA
CTAAATCTTAATATTCTGCGCCCGGATTTTCAAAACTCAATTGGAAATCTTAAAAAAAATCGAATTTATAAAAATACTTTTATTGCATTATTCACTATGCAAATTCATATTATATCTCAAGATCATATAAAGTAAATAATTATACACATAAGAATAATCAATCAAACTCAGATTATAGAGCCTAATTAATCAGACCATTAAATCATTATTCAAATTAATCAAGG

>a10079_g1_i2	probable galacturonosyltransferase 10-like
TGGAGCTATTTAGGCATCCAATAACAAATGCTCCAAACTTCAAAGAACAGAAACAAACTATCCACAGCATTTGCAGCCATTACTAACTCATGCCCTTTCCTCTACTTGGTATAAACCGATCTCGAAGTGGGATGCTGATTCGCGCTTCTAAACACCAAAACGAAGAGCAGAATCACAAACCCACAAAGCGTTAACCAGCACGCATTCGGAAACTTCCGCCTCACCGGCCGCCGGAAATCCGCACCCCGCCGCCGCATTTACTCGGAGCGGAAAGAATCACTTAATCGCTGAAAAACCTACCAAATTGCGAGTCGGGTAACTCGGGATTGAAGAATCGCAGCTCAATCTGAAGTGGGCCTCTTGTTCTCCCCGAATTTGAGGCACAGAATTCAGCGGAATGTAGTGGAAATGGGCAGTGGATTTTGGTGTAAAAATAACTAAATAAGAAAATACAGAAATTGAAGAAACCCAAAATAAAAAAATGAATTTTGCGATTAGTTTTTTACAGGCGATAACGGTGGAGATGAGTTGTCCTGTTAATCCACCA

>a10087_g1_i1	laccase 17
TGTCGTTGCGTCTTGGGAGGATGATTATTGGTCCGTAAAGAGTTGCTCTAAGCCATGAGATGTGAGCATGCCAGAACAGAGTACCTCTCTGCCCTGTGATGGTGAAGTTGTACGTGTAGCTCTGGCCCGTTTGTATCGGGCATTGTGTTACATAAGCCGGCCCATCAGCCCATCCGCTATTAAGTTGCCGTATTCCATGCCTGCGTCAAACAGATAAATCAAGTTTTTCTTTTACATTTGCAAATTTATAGCATCATGTTCTTACCAGTGAATGGATACATTGTTAGTCACGTTGTTGACCACCTTAACTAACACACGATCGCCTTCTCTTGCGATGAGTCTAGGTCCCGGAAACTTCCCGTTAACGCTAATAATGCTCTTCGTTTTGCACAGTCGTGTCACGTTGTGTTGCACAATATTAAATGTGTAGTGTCTGGTGATGCAGGATGCGGGCTGAGGCAGCATTATAGAAAGAAGAATGCCTAACGTGAGGGCTGTCGTGGCTGCTGGCAACGAAGCAACAGGCAACATTGCTTGGCTATTTTGATGTAAGTAGTGAAATTTTGATGTCTGAAATGTCTGTTTGCTGTGCGTCTATTAATAAGGAAATGATTAGGTAATGAGAGTTGTCAATGGCGAGGAACATTAATGGAG

>a10087_g1_i2	lncRNA
TGTCGTTGCGTCTTGGGAGGATGATTATTGGTCCGTAAAGAGTTGCTCTAAGCCATGAGATGTGAGCATGCCAGAACAGAGTACCTCTCTGCCCTGTGATGGTGAAGTTGTACGTGTAGCTCTGGCCCGTTTGTATCGGGCATTGTGTTACATAAGCCGGCCCATCAGCCCATCCGCTATTAAGTTGCCGTATTCCATGCCTGCGTCAAACAGATAAATCAAGTTTTTCTTTTACATTTGCAAATTTATAGCATCATGTTCTTACCAGTGAATGGATACATTGTTAGTCACGTTGTTGACCACCTTAACTAACACACGATCGCCTTCTCTTGCGATGAGTCTAGGTCCCGGAAACTTCCCGTTAACGCTAATAATGCTCTTCGTTTTGCACAGTCGTGTCACGTTGTGTTGCACAATCTAGCACAGTGGATTTGGACACACTAATTAAGCTCAAAACAAGCACAAACATTATCATGAAGTTTGCTTGATTAGATTACAAACATTAAATGTGTAGTGTCTGGTGATGCAGGATGCGGGCTGAGGCAGCATTATAGAAAGAAGAATGCCTAACGTGAGGGCTGTCGTGGCTGCTGGCAACGAAGCAACAGGCAACATTGCTTGGCTATTTTGATGTAAGTAGTGAAATTTTGATGTCTGAAATGTCTGTTTGCTGTGCGTCTATTAATAAGGAAATGATTAGGTAATGAGAGTTGTCAATGGCGAGGAACATTAATGGAG

>a10088_g1_i1	lncRNA
GGTAATATCTCAATGTATGAATCAAACTATTTCTGTTGAATGCTAATCATGTACGCATATGTGATTTGCTATGTCCCTCTGTAATACACTTCATCCTATATTTCTAAACTTCTAATACGTGAAGCATGGGGTGAAACGTATATGAAGATAGTGAACTGAGATATTGAGGTATAGGTGTTGGTTGGCTGCTGTGGGTGGATTAAATGGAA

>a10089_g1_i1	lncRNA
GCCAAGCCAACCGATCAAACAGGTCAGACACCAACTCATTCATTCTTCTTTCGTCCACGATTTTTTATTTTACAATTTATCTTTTAGTTCATTCATAAAAATTTGTCACTTTTATTCATAGCATGCGCAGATTTAAAGTAGGATCCTTTTTCTACTAATAATTACACATTTTATTAAAAATCGTGTTATTTATAATGTGGTAAAATTGTTGTGAACGAAGAGAGTATATAATACATTGTACAAAATTTGTAGAGCAAAATTTCACATTTTAGCATTTTATGAGGTAGA

>a10098_g1_i1	lncRNA
GGGTGTGGGCGAGGACGCGGACGACGGTGCAGTACTTCTTCATGCGCTCGAGCTCGCGGGTGATGGAGGCGCCCGAGGACTCGGAGTGCTTCTTGGCGTACTTGGTAAAGGCCTTCTTCTTGCTCTTGTACCAGTTCTTGTAGAAGCGGCGCTTGAGCTCGTCGGACAGATGCTCGGCCCAGACGGTGGTGAGCGAGCGCAGGCCGCGGGGGGTCTCGATGTATCCGACA

>a1009_g1_i1	pentatricopeptide repeat-containing protein
ATGCTTGGCGTCTTTTTCTCGAACTTCCTTGTAAAGGTTTGGAGCATGACTCGTGCACTTATAATATCATGATACATGGATTGTTTAGTAAAGGCAGATTTTCTGACGGCTGGCAGCTTTTCAAGGATATGCAAGTTCGACGATTAAGTCCAGACTTGCACACTTATACTATATTGTTGGATGGGTTGTGTAGGAATGGGGACATTGATGAAGCTCTTTCATTACTACACAGTATTGAAGTGAAAGGAGTTAATCCCAATATATTAACATACGGTGCTGTCATTAACGGATTATGCAAAAATGGAAAACTTGATGTTGCAAG

>a100_g1_i2	lncRNA
GAGAGGAGACGGGGAAGTGCAGGAGGATCGTGCATCTTTGGTAGTTGAGTTCGCACACTTACAGAACGCTTTACTTGTTGCTTACGACGAGATATGTGACTGTTGATGGCAGGCATCACTGCACGGGAGCTGTCCAGTGATCAAAGGTGAGAAATGGGTAGCTACAAAATGGATTAGGGATCAAGAGCAGGACGAAGAGCTTTGAAATTGGAAACTCAATTGGCATCCATTTTTTGCCAAGACTTCAACTTCACCACAATTTTTGTGTTGTATAGAAACACAATGTATGAGACTGGCATTGTGCATTATTCTAACTACAATGTATGAGACTG

>a10100_g1_i2	lncRNA
TTTTCAAGAGCTTATAAGTTGTTTCATAATGTTGAGGTCATATGCTCGTCTCGTGCCAATACGCCTAAGGCATTTTTACAGTCTAGTTTCTTCCTGATATGCTATCTGAATGTAACTTATAAGTTGTTTAAGAGCTTCTTGTGCATGATGTGTTGTGATCACGGCAACTTTGGCATCTCGCGCGAATGATTTTTAACCAAAATTAAGACCTGTCTCGCTTCAGGGGAGCCGTTTATTGATGGAAAGGTTGTTCCTTACGAAGAAAAATACCACGCTGACTGGCTGCGTGATGCTCATGTGGGGGAAGATATGGATAGACCTCGCTCAAGGAAACCCCGAAGAAGAAGAAGAAGAACCAA

>a10102_g1_i1	lncRNA
GCCATGATCGTCAACCCTCTTGGAATCCAGAACTGGGTTACTGCCAGCCATCTCATGGCCTTCATTCTGGAAATCATGCTGCTGCACCCCCGTCGTCAAATGGCCAAAACTAGAAGTGTTCTGCTGTTCCCCCGTTGTTTGCACGATTGGGACAACAACCTTCTTGCCCTGCTCCACAATGTGCCATTGTTTATGAGTCACCCGTCAGATTTTCCTGAATAGCTACCGGCTCCACACGTCGCTTTTTTTGACATGTTTCTTGAGAATGCCCAGTTATTTTGCAACGA

>a10104_g1_i2	lncRNA
TTCATCAAAGGACTTCTCTAATCTTACTATCTTTTTCAGTGGATATGAATCGCAGAATCGGGCAACTTATCTCATATTGTAGAAATTATCAAGAGTTTTAGAATATTCCAGAGTTCCAATCCGTCTTAATATACAATATATTAGCTTATACTACTTTTATCTACTCATCAGTTGGCTCATCCGCCCGGCTCGAGTCAATTTTGGCAATGAGCCAACCGATGCAGGAGAGGGCAACTCGAGCTGCGGCTTACATGGATGAGCCGGGCTCATTCATTGTTTTGTGCATGAGTCAACAGGATGAGCCACACCAATGCAGGGGATTGGTTCATAAGTGGTCTTAGATGTGGATGAGCCAGCAATTGACTCAACGGATGTGGATGCTCTTAAGCCAATCCTGAATAGTAAACACCTCCTTACGCAA

>a10111_g1_i1	lncRNA
CCCCAAAATCGCAAACCCTCGCCGATCAGAATCTAACGGTGGTTGGACCCCAGCAGCTCAGATCCATCACCTTCTTCACGCACTGCTATCTCATCTCAATCATTTCCTTCTCTGCCCCGTCATCCTTCCTGTCGACGAATCAAAATCCTAATGCGTCCCCAATTTGTCCGAAATGACTCGAAACGAAGAAAAACTGCAATCGACGATGAACCGTTTCATCACCATGAAAGAGGAGGAGAAGAAGAAGCCGAAGGAGCGCCGCCCCTAC

>a10118_g1_i1	lncRNA
AAAATATTTTCTTCTGGTCAAAGTGTTTTACTTTGCAACCTTTGTTTTTCTTATTAATAAGTCTATAGATGAGAATTTTCACAAGTAATTAAAATGAGGGAGGTGTTTCTATAATGTGTGTGGGTGTGTGTAGGTTCATTGTGGTTGCTACAACTTTGACACAAACACATGACTATCCTCAGAATATTATTTATTTTCACACCCTATATTTATCTGTTAATTTTCAGGCATGGGTTTGAAAGATTGAGAT

>a10119_g1_i1	lncRNA
GTTGTGGCAAAGCATGCTCACCCTGCAAAGAGAAACACGGCATTTCGACTGATTCTACATAATGTAGTTTTGATATACAATGATTTTATAGGAGGTTACTATCTGGAACTCTATTGTGCATAATTCAAGATTTGCTGTGACTAGTTGAAAGATGGAACGCATTGTCACCTTCTACTAGTGTTGTTATAGTTTTTACTAGTAAAACTGCGTTCGTGGAGGATTGATCCAGCTTTAGTAGAGACTGTGATAGTTTGGTGCTAGGCAGCTAAACAAAAGTATTGAAAACATACCCAATCGCCATCTGGTTCAGAAC

>a10122_g1_i1	4-coumarate-CoA ligase-like 5-like
TTCTGTACTCTTCGGGGACTACTGGAACCAGCAAAGGAGTAGTGTTAACTCATTCCAACTTCATCTCAGTTGTGACAATGATGAAATGGTCTGTCCAAGTATCCAAGGCCAACGATGATGTGATCTTATGCTTCATACCTATTTTCCACATCTATGGTCTAGCATTTTTCGCGCTAGGACTGCTGTTCCTCCAGTGATTCTTGGCCTGGTTAAGAATGATGCAGGAGGGCATGATCTATCATCCTTGCGACGAGTGGGATCAGGAGCGGCGCCCCTGAGCAACGAAGTGGTTGAGACGTTCAGAAAGAAATTCCCATGGGTTGAGCTTAGGCCAGGCTACGGATTGACCGAGAGCTGTGGAGCTACAACTTACTTTGCTACTGATAAG

>a1012_g1_i1	lncRNA
GTCTTCCCAGTCGCACACGCACTGAGATGAAGTTCATTCAAGATAATCATATTAGAGAAAGATTAACTAGCCACCAGATAAAACAAAAAAGAGACACGTACACCATACAATTACAAATATTTTCCAAAAGCATGCAAGAATGTTATAAATTAACAATCTAGGTATTAAACCGCTGAATCATAGAATCGTATCAATCATAACAAGTAGTAGAAACTATAATATGGTAATAATATGATGGTACATAGGCCAGTATGAATGTCGAGAA

>a10133_g1_i1	lncRNA
GTTTTTAGTACTGCATATATATTTATATATTATACATGTTCCATCATTCACCATTTTCTTAATTGTTCTGGAAAAAGTGGGTCAAAATCAATTAGCTGGTAAAGCTATAGGTGTCTGCGAATGGTATATGCTGCCTATATTGGCATGTTACTCTTGGAGCATTGACATGCAAAGTTGGTTTGTTAGAGCATCCGCAATGGGCTTACTTGATGATAGCCTACTTGATAGTGGGTTGTGTTATTGAGATACGTGGAAGGATGGGCGCTTA

>a10134_g1_i1	lncRNA
AATCTGTTATTTTACTAGGTAAGGAGAATTTCGTCTAAATTTGATGGCGCGGCCAATAAAGGCTGCGACGCTGCCAAGAAGGGCGTCGATGCAGCCAAAAAAGGTGTCGATGAAATGAAGAAAGAGGCTTTTGCAGCTGCAGATAGTGTATGTATCACCGTTATTAAATTCATGTTATCAACAATATAGGATCATGTAGTCTTTTTAATCTCAA

>a10135_g1_i1	lncRNA
GCCTTCTGCATCAGCTCGAATAGCTGAATTGCTTCATTGCCCAACCCATACATTGCATAGCTTGATAACATAGAACTCCAGAGCACGACGTTTCTAGTTCTAGTTTCCCTGAAGTATGACCAAGAATCGTCTAGCTTCCCACATTTGGCATACATGTCAATCATGGATGAACACAAGAAAACATCTTGCTTGTGCCCTAGTTTCAGCGCATGAGCATGAATCTGCTGGCCGAGCTCCAAAAGAGCGCCATTAGCAGACGCAGCAAGGATGGTAGTCAGAGTAAACAGATCTATCTCGAGTTTCTCAAGAATCATGGACCT

>a10135_g2_i1	pentatricopeptide repeat-containing protein mitochondrial-like
CTGCAAGTATCCGAAGATTCTCAAGGCCGCCTCTGCATTCCCGTGCATGGCCAAGCCACAGATGATCGCATTCCAAGGAGAGACGTCTCTGGCCTTGTGTTGGATTTGATCAAACACTTCTAGAGCGGAATCAATGCGCCCACATTTGGCATACATGTCAATGATGGCTGCACCCAACTTGTCATTGATTGGTATTGAGTTACGATGGATGAACTCGTGTGCCCATCTCCCCTCCTTCAACGAGCTCAAGCTAGAGATTGCAGAGAAAACACTGACCATCGTGATTTCATTAGGCTTAAACCCTTCGTCAACCATCTCACGAAAAACCTCAAGGGCCGAACTATGCTGCCCGTTTTGAGCATAACCAGAGATCATCGAGCTCCAAGAGAAAACATCCCGCTGTGGCAATGTCCTAAACAAACGCGCAGCATCATTCACCATGCCGTTCCTCATCAGCCCCGCAATAAGGGCATTCCAACAAGCTACATGATCCTTAGTTCCTTCCTCAAATTGCAAATAAGCAAGCTCAACTTGCTGACATGCGACATAGAAATGAATCAACGTCGCCTGCATGAAGTCGTAGCAGTTCATCCCCATCTTCACTGCTAAAGCATGAAACTGTCGACCCTCGTGCAATCTAGCCTCCTGCCCACAAGCAGAGACAATGTCAACAGCCATAACTTCATTAGGCCTCAAGCCGGTGTGCCTCATTTCACAATAGAGCGCCAACGCCTCTCTCCACCTCCCGGCTTGTATATATCCATCAACCATCGTGCCCCAAGAGACGACGTCCTTCCCGGGAATCCATTCAAACATACCTCTAGCCAAATCAAGCAGCCCCCCTTTCACATAACCATTCAACATCACATTCCAAGACACCACAGTCCTATCCACCATGCTATCAAAGATGAGTCTTGCATCATCAAGAGACGAACCAACGCTATAGAGAAGAACCAAATTCGTCGAAACAATAACACGCGTGTCAAGGCCGAGCTTCGCCACCAACCCGTGCAGAAGCATTGCATTCGCCCTAGTTCCATCGGCACGCGCGTAAGA

>a10146_g1_i1	lncRNA
TTAACTTTTATATGGATATATCGTGATGCTTGTACTGATACTAAATCTTTAGATAGATATATATTTTCTAGTACAAACAAAATATTTGTCATGATGAGTCTGGAGGAACAAGGGCAATAATAGCTAATGATTCTAGCTTCTGATACTCTCACTACAATGTGGTAATTTTCTAACTGATTTTGCCTAAAGGTTTTCACTCTATTGTTCCAACTCGTCCTGCTGTTCTGGCTTCTCTCCTCCACCCCATAGTTCAAACCTTGTTTTGTTATCAATGAACATGAAAAGGAACGGCCTCTCTGCACTGTACATTTTATATGATTGTGGATATGATACCGCAAGTTATGTTTGTTTGATAGCCCGTTACGATCTAGCTTGCTGTTTGCTTGAATATAGGTGCACTAGCATACTGCAACCAGATGTGCTTACTACTAGGGACTAGG

>a10149_g1_i1	lncRNA
ACCTTGCCAACAGCTTCACACTGTGAAAGCAATAAAGAGTTTAAAAGTCAGCACACTCTAGCTCTATGAAAAACAGTAACCTATTGTTATTTGTATGATGACTTTACCAGGAAGCAGGCTGAACAGAAAGAATGTAAGAGCGAAAATTAGTTATATGTTAATGACAACATCAAATACGTAAAACTCAAAAGTGAAGAAACATGTTCATGGCGTTCATTTCATTTGAATGAATGCGGAATTCCATAAAGTTCACGGGAGTAAGAAACTA

>a10154_g1_i2	lncRNA
TTTCCATTGTTGAACCAAACACTCAATAAAAATAACAATTATTATTACCATTCTCATTCTTTTCCGTTCCTTTACTTGAACCAAACAAGCACTAATCCGTATTTTGTTGCAGCAGGAAGCAATACGGGAATCGGGTACGCAGTCCCCTGAAGTAACATCGGAAGCTAAGATAGGTGATGATGAAGTGAAGGAAAGTGTCAAGAGTCTAACAGAAAAGCTATCAGCTGCTCTTGTCAATGTTGGTGCCAAGGA

>a10155_g1_i1	lncRNA
GAAGAAATCTGGAAGTTCTTACTGCTTTGGATTGGTAAACAGACAACACTCAGCATCAAGATGAAAGACCACTTTCTTGCCTTCATCAATCTTGGGAGCAAAGAAGATTTGCGCTTTCTTCTTGGAATTTGGATGTGCACGATCTTGTGCATATGGAAAGGGCGGAATGACTGCAATTGAACAACGGCATTTGGAATAGAGATAAAATGATCGGCG

>a10156_g1_i2	lncRNA
ATTGTGCAAAACTACAATCATTTTGGGATTTTTTTGGTTACTTGTTTCTGGTGGCTGAGTGTTTTGGTCTAATGCCGGATTATTGCCTTAGCGAAACAGGAGATACTGACAATGAAGAGGATAGCAGTCGGTGTCTTTGCGCCATTCTCTGATGCAGCTTTTCAATATTATGGTCAAAAGACGCGATGTGGCTACCTAGAAGGGTGTAAATCATATATCCACTTGCCTAGTGTCGTGATAGTAGGGGAAGACCAGGGGTCTATTCGTTCTTAGATCTGCGCTTCGAGCTCAACACCTGCATTAAGTCTCTCTGATCAGAGTGGGGATAGCTTCTGCTATGTCTCTCCTTTCTTTGCGCGATGAAGAAATACAGATAATACATAATTGCAGTCTGCAATCTACAAACAACCTCAGAGCCAGCCTTCCACAACTGGTTTTGTCCCCTTTTGGCTCTTAACACTCCACTTTGTATTTCATTGTTATTAATATCTCATTGCATCAAGTTTCTGGGAACAACAGTCTAGAGTGACGCGGCGCATCTCTTGTGGAAGAGGCATGCCGATAACCTAAA

>a10157_g1_i1	lncRNA
ATCTGTTTCTGAGAAGCCAAAACCTAAGCAAGAGATAAACAGAGTGATGATACATTGCCTTCCCACAATGAATTCTTCTTCGTGAACTTTTAATTGACCGTATGATATCTCAATCAAGGAAATGTGCCAAGAAATAACATTTGTATGGCCATTCTGGCCTTCCCCAATTTTATCCATGAATTTGGTGTCTTTGGAGATATATGCAGAAGGCAATTCAAAAGAACCTACCAAATACCAGATGTAACTAAGCCCATATTAACAAGGGAAAACACCATTTATCATAAATTCATCCCCACAACATGCATACAGACATACCAAATCAAAATAGAAAGGGCAAAACAATGTCTAACTATGTGTGTGTGTGTGTATTTGGGAAACAATTCATTCCCATTAACAGACATACCAAATCAAAA

>a10158_g1_i1	lncRNA
GCTTCTAGGAAATTGAGGGAATTAGTAGAAAATATGTCAATGAGTGTTGATTTTCAGAATTGAGTTACATGTCGGTGTAGAGCAGCCTGCTGCATTTGGTGAAAACTACACGCAGCATAGAACTTTGCCATACTAATTAATGAAATGATATCAGTGTTTGCATTTTTTAGCTGGTTTGATCAACTTTACATGTCTAATATGATACTATTCTTGTGCGCGAGATTGAGCCACTAGCTTAAACATCTTCTACATTTGTATAGCCGACACCCTGAAGTAAAATGG

>a10169_g1_i1	protein stichel-like 2-like
GGCTGCTGCCACATTTTGATTTGCCACGGCACGCCTTATCTACGTGCCTCAGTCTTCTTCTCGGCCTAGCACACGAAGACCTCAGGGACTCGCTCTGCAACTGCAACACATCTTCCAAGTCACAATCTCTCAAACTCGAGCTTCTCAAGCCGGAAACGTTGCCATCATCCAAGCCATTCTCGAATCCTAATACAGCTGCATTGCTCAACCTCGTCTCCCAGCTCAGAGTGTCGACCAACGCAGACAATCTGCTCATCGAGGTAGTGGTGGATGGATCGCGGAGGGACCTCACTCGCCTCAGCGCAAACAACGTTCTTGAAATCGGAAGATCAACGGAATGCCGCCGCCCATCCATCAATACACAACAAATGGATCAACACAAACTGAAATTCAACCAAACAAAAGGGAAATGAGCTAAACAAATTAGGCCACTATGTCCCCACATAAAGAGGGTATCCTTAAAAGGCATATTATGTTATTTGAAATTGAGATAAACAGATAAAGCAACGACACAAAAACT

>a10177_g1_i1	lncRNA
GATTTTACTTACTCAAGGACTCGTTTCCAGTAATAGTTGCTTGCTTCATCATCCATTAGAATATCTTCTAAGGCTTCAGAAGTAGTTGGAGGGTTGGAAAATTCAGCCAGGCTGATGAAATTGTCAGGTTCTTGATCTGTGCTTAAACACACCGGAGATGCTGAGATGAGATCAGACAGGTCGAAGTGCATCTTTGAAGCTCGGTTGGCATGTCAGAGCGTCAAACTCAGGTTTCTGAGTGAATCTTTCCAACTGCAATCCCATCATATGGGAATCCCATGGAGGTCTGTTTGTGACTTGAGCTGATCCCAGGCTAGGACTAAAAGTTTCCATCGCGACAGGAGGCAAAACTGAAGTAGTACCAGTGTTCAACAACTGTAAAATGTTACCTACCAGTAGAACTTTTGCGAGACGAGCAGCATCCTCTTGAGATCTCACAATACCTTCCCAGGTA

>a10187_g1_i1	lncRNA
GTTAGTTTGGTCTCCGTGGCTACTCACATGTCATTACAACTTAAATGCAGAAAGGGCTGCTGCTAATGCTGAAATTTTTGTTGTTCTGTCATGCTGGTCTGATTGGGCATTGATCACATTACGACTGCAGTTGGTATTCAAGAATCCGGATGCCTTCTTCCCAGCTTGCCATCAGATGTCATATTTGACCAATCTGCAGGGGTCAGCTTCGTCTGTGATTTGAATGATAACATTCCAGCTCCTTGGCCTGCAACCACACAGTTGCCTGCTTCATCGTGCAACAAAACCATCAAAATTCCTGCCCTTCCTGCAGTGGCTTCTGGACAAAGTAATTTTCAGCAAACGGGCTCGAACTATATACTGTCCTTGATGGCCTCCGTTGGCCTCTTGATTCTGATGTAGAGCCTACTAGAACAAGTTGTGCCTTAATAGATGAGAAGCTAACTCTCTACACATTTGATCTGCTCAAGCTGAATCAATGGTGTCAAAGCGAAAATGCTCAAACTGAAGCCAAGGAAGTGCACCTCCAGCTATGTTCGGACGACCCTCAGTCGAAAATTGACTCAGAGGTTTAAATTTCTTACAGTTACCATTTATATATCTTGTGTGCTAGTCTAATAAATTCTATTTGTAAAGAAGCTTCAAAAGGATGACCA

>a10187_g1_i3	lncRNA
GTTAGTTTGGTCTCCGTGGCTACTCACATGTCATTACAACTTAAATGCAGAAAGGGCTGCTGCTAATGCTGAAATTTTTGTTGTTCTGTCATGCTGGTCTGATTGGGCATTGATCACATTACGACTGCAGTTGGTATTCAAGGTATTTTCTAACCTTTGCTTTCACTATTTGTGATCACTATAACCAACTTCATAGGTTTATTTGCACTTTTCAACACCTTTTTTTTAATAGAATTTATGCGCGCTACAAAGTGCACATGAAACCCTGACTATCTATTTAGAACAGATGCTTTATAAGCTTGTCGCACTCGGAGC

>a10188_g1_i1	histone-lysine n- h3 lysine-9 specific suvh6-like isoform x1
AGTTCCAACAGATCCAATTTCCATGACCAGTTTCATGGAGACAGTTACATTCTCCTTTGCCTTTTCAATTAATGTATCCAACGTCTCAGTCATGGGTACGTCCATGCTACCGTTTACACCTGCACCGTGCTGGAGAGTCAACGAAGTTGGTGAACTGAGTTGTTCATGTGATTGACACTCCACCACGGTGTTGGTCGGTTCCAAATTTACAACACCTGGAGCATCTTTACTCCCAGCTGCCTCACTACCACAATTTTCTTCTGATCTCAAATTCACTGGCACTGCATTTGGGCCACAATCAGGCGGGAAATCGCGGATGGCAGATACTTTCCTGGGCTTATATTTAGGCATACAACCATTCTCCAGAGGCCGCTTATTTGAGACCTCATTAGACAAGCTACCATTTGAAAATGAAATCATTCTCTGATGTCAATAATTACAGGAAGTCAACTTTGAACCTGAAAATCTGAAGCAATCTCTCCTAATCGAAAACGAATCGCACGAATCGGTCACCGCAAAAGCGAGTCGTCGCCGCCGCAGCGGAGCTACCGGAGCTTCCGATTCGAGCTTCAGGCGAGCATGGATACATACATACAGAGAGTTGTGTGTGGGAAGGATTGGGAATGGAGCAACGGCAAAGTTAATCTGCAGCGGAAAATAAGTGTCGGAGTGGAAAAT

>a10190_g1_i1	lncRNA
GTGTGTGTGCATGGATCATAATAAAGGTAGACACAAATTTGGAAATACCCTTTTTCGTTAACCATCAATGTCATTGTTTGAATATTGCGACAACATGACTTAAAAAATATTGCGACGTGTGTACATTAGAAAGGCAACAAGGAAATGCTTCAATGCAGTGCAATGTTGAGACTCGTACCTGAAGGAGGATATGGAGAAAATA

>a10192_g1_i1	lncRNA
ATCTCCCGGTGATAAACCCTCGCGTATCCTTGCAACTCTAACAAGGCCAGTAAAGTGCTTCTACGCTCTATTTGAAATACACGGCCAACCCACAACTGCAATTTAACCAATCTGCATATGTGCTGGAGAGATGTGCAATTGTGCATACTGCTATTTAGCAGAACACGTTCAAAACAATTATGATAGTTACTACTAAACACAATCTCACAACACTGTATATTTTGACATTATGTTCATAACTGTTACCAATCAGCAATA

>a10197_g1_i1	lncRNA
CGCGTGAGCATTAAGTTGTTGCATAAGAGGGACACGTGAGCATTCTCTTGCATAAGGGGGACCCGTGAGCATACCTCTTGCATAAGAGGGACCTGTGAGCAATAAGCTCTTGCATAATAAGCTCTTGCATAAGAGGGACACGTGAAGATTAAGGTGTTGCAAGAGAGGGAACATGAGCATTAAGCTCTTGCATAAAAGGGACACATAAGGAATTGAGGATTAAGGTGTTGCATAAGGACACATGAGGATTAAGGTGTTGCATAAGAAGAACTCGTGAGCA

>a10197_g1_i2	lncRNA
TGCATAGGAGGTTCGCGTGAGCATTAAGCTGTTGCATAAGAGGGACACGTGAGCATTCTCTTGCATAAGAGGGACCCGTGAGCAATAAGCTCTTGCATAAGAGGGACACGTGAAGATTAAGGTGTTGCAAGAGAGGGAACATGAGCATTAAGCTCTTGCATAAAAGGGACACATAAGGAATTGAGGATTAAGGTGTTGCATAAGGACACATGAGGATTAAGGTGTTGCATAAGAAGAACTCGTGAGCA

>a10198_g1_i1	unknown coding RNA
GGGCACAAAACTTCTATACAACAACAAATACAAACAACAACAACACTCGTCTTCAAACATCATGTCTCTTCTCTCACGAACACTCTACGACACCGACTCGTCGTCCTTTACACCTCTGTTCCGCCTACTTGACGATTTCGACAATTACAGTCGTCAGGGAGGCGGCTCTGGCTCTTCTCCCGGTCCTGGCGGGCCCTCTCGCTCTGCTTTCTGGCAGCCAAGGTTCGACATCCGCGAGACTGGTGACCAGTACGAACTGCACGGAGAGCTCCCGGGCGTAAAGAAGGATGACATCTACATCGAGTTTCCCGAGCCACAGACCCTCATCATTCGCGGGAAATCGGAGAGAGAATATTCTGGACCTGCGCCATCGTCCTCGGCTGGTAGAATCCAAGACGCTGCGGAAAAGCCAGCCATCTCCGAGGGCGGTGAGGGCAATGTGACCGATGCCCAGGCACAGGCGACACCCGAAGGCACCGAAAGAATCGACAAGCCCAAATACTGGC

>a10199_g1_i1	death-associated protein kinase 1
ATGCTTGTGCCCTCCACCCGCACTCAATCTCACAGGAGATCGACTCTATAATTTTTCTGGGCTGTCGAAGTATTTCAATATCAGTTAGTTTTCCCACTAGTGTAGCCCTCTTAGGTTCCTTCCTCCCATATTTATATATATGTTGTCTTAGATCACTCCTAAAATAGTTGAGGGGGGATTTAATTAGAGAGAAGAAATGAGTGATGAACAAATGTTACGCGATGAACTGTTTAAACTGACGATGCGACAGGAATGGGAAGCAGTGGTGAAGAAATACAAGGAAAAGGCAATTGCTCATACTCTGAAGCTTACGAAATCAGAGGACACAGCCTTCCATATAGCCATCTCCAGTTACAATCCTAAATGCCCCAACCCCAACCTCACTCACCAA

>a10199_g1_i2	death-associated protein kinase 1
ATGCTTGTGCCCTCCACCCGCACTCAATCTCACAGGAGATCGACTCTATAATTTTTCTGGGCTGTCGAAGTATTTCAATATCAGTTAGTTTTCCCACTAGTGTAGCCCTCTTAGGTTCCTTCCTCCCATATTTATATATATGTTGTCTTAGATCACTCCTAAAATAGTTGAGGGGGGATTTAATTAGAGAGAAGAAATGAGTGATGAACAAAGTTCAGGCGATGAACAAATGTTACGCGATGAACTGTTTAAACTGACGATGCGACAGGAATGGGAAGTAGTGGTGAAGAAATACGTCGAAAATACAAATGCTCATACTCTGAAGCTTACGAAATCAGAGGACACAGCCTTCCATATAGCCATCTCCAGTTACAATCCTAAATGCCCCAACCCCAACCTCACTCACCAA

>a10201_g1_i2	lncRNA
TCTACACATCAGAAGCCATGATAACTTGGGCACCAAAACTAAATAACAAGCAGCCAATGTGAACTAGCTTAACCTCGAGTCCTCCGATATCCAACGGGGTGGGGCTTTACAGCAAAGCAAAATCGAGCACCAAGGAACTAGGGACGTAGTTCTAGAGAGAGAAAGAGAGGCTTCGTGCAAATCGCAGAATGTGATTCGTGCCTGCGTATATGAACTACGAAAGCCGGTATAATAGTCTACACTCAACAGGATCAAAACAACTACAAAATGTGAAACATAA

>a10210_g1_i1	retrotransposon expressed
TTACCGGAAGTTTGTCAGACATTATGGGCTTATAGCCAAGCCTCTTATAGAAATGACTAAGAAGGGGCAATTTCAATGGACTCCACAGTCAGAAGAAGCCTTCCAACCGCTAAAAAATGCCATGGTCACTGCACCTGTGCTACAGTTACCCAACTTCAGCAAACTTTTTACATTAGAAACTGATGCTTGCTATGAGGGATTGGGAGCAGTTCTGATGCAGGATTCTCATCCCCTAGCATATCTCACTAAAGTTTTAGCCTCGAAGAATTTGGGTCTATTAATCTATGAGAAGGAATTCTTGGTTATTATCCATGCCACGGAGAAATGGAGAGCTTACTTGTTGCACAATCAGTTCGTAATAAGAATAGATCATCAAAGCCTTAAGTATTTTTGGAGCAGAAGATCTCAACCCCAGTGCAACAAAAGTACTTAACCAAGTTGTTAGGCTTCGATTACAGAATTGAATACAAAAAGGGGTGGAAAATAAAGTGGCAGATGCACTCTCATGACGAGATCAACATGAAGCAGA

>a10212_g1_i2	lncRNA
TTTCACCTTAAATGGGGATTTCATATGATACTGACTTGGTGTTTAACCTCTTGTTTCATCTGTGCAATCATCTCTTGATGTGCAAATATCATTCAGGCAAAGATGTTGTTGGCGAAGTACGGCTCACAAATTTCAGCGGTGCTTATCATCATCATGTTCGCGAACATCATCCGTTCTCCAACAAAAGCAAGTGCTGGAAAGAAGAGGCACTGAGTTGCCCACATTACCAAAGGCACTGATGCTGAACAACCAGATTCTTTAGATCAATTTATACTCTGCAGATGATATTTCTAATGAAGTTTAATCTTAACATTCACGAATTTTTATCGGCAATATAGATCACTTGGTATGACTAGAGATTCTCTGAGTGTTGTGTTATATAGCATGAAATTGAAGCTTATTTATATGCTCTCCATTTGGAAATGATTTGAACAAAAATAGAATGCCTAATACCGTTTGGATCAGATGGCCCG

>a10214_g1_i1	lncRNA
GTTCCTCTGTCTTTGAAATTGCTTCTGCATTCTTTTCTTCGTTTCATTTGTAAAGTGCTAACTGTAATCTTAACCTATTGCTGCCTCAACAAATCTCAGGGTGTGATGCTCTTGGATGTGCGGTATGTATAGAAGTTTGTTATTTTGTGCAAGGAGTTCCCATACTTATGCTGCTTGAATTTTCTGTTTGGTTTCTTCTTCTTATCCAGTTTGAGGCCTTGGCCTTTGGAAG

>a10215_g1_i1	lncRNA
GCCATGAATGACTTACTCCGACCTTACCTTTGTAGTTTGTCCTCGTTTTTATGATTATATATGGTCCATAGTTCATTTTGGCAGGAAAACGGTCGGCACATGCATGCTGTTATGACCTTATTGCAGAAGCATTCTTATGTGGTGGACCCTAAGAAGTGTGAATGGGGTCACAAGGAAGACAAGTATTTGGGCCATGTAGTGTTGATGAATGGAGTGCAGAT

>a10218_g1_i1	lncRNA
TCCTCTCGATATATATATATATACTCATCATGATCCACATAAACTGTAATTATAGGATAGTAATACGGTCAAACAATTCAACTTTCATAATTTTTTATAAATGATTATTGATATTTCATTAATAATTTAAGAAAACAAGTATTACAGCTTAGATCAATAGAACAGAGCATGCCATGCATGCAATATTCAGACTATAGTTGGACGTTTGTTTTATCGCCTATAAGTACCATGCGAACTAATTAATGTCCGCCACCAAAACCTCCACCGCCTCCGGCTCCTCCGCCAAATCCACCTCCTGTTCCGCCACCGGCACCACCACCAAACCCTCCTCCGGAGCCTCCACCTAGACCACCCCCACCTCCAGATCCACCTCCAAAACCTCCACCGGCGCCGCCTCCAGATCCACCTCCAAATCCACCTCCAGATCCACCTCCAAATCCTCCACCAGAACCACCACCAAACCCTCCACCCTTTCCGCCTCCAAATCCTCCTCCGCTCCCACCACCGGCACCACCCCCAACTCCTCCGCCTGCACCACCTCCGGCACCTCCACCAAACCCTCCTCCCTTGCCACCTCCTAGCCCTCCACCGGAACCTCCCCCTAGCCCTCCACCGGAACCTCCTCCTAGGCCTCCACCGGAACCACCTCCTAGGCCTCCACCGGAACCTCCCCCAAGTCCACCACCAGCTCCGCCTCCTAGGCCGCCACCGGAACCACCTCCCAGGCCTCCACCGGAACCTCCCCCTAGCCCTCCACCGGAACCTCCTCCTAGGCCTCCACCGGAACCACCTCCTAGGCCTCCACCGGAACCTCCCCCAAGTCCACCACCAGCTCCGCCTCCTAGGCCGCCACCGGAACCACCTCCCAGG

>a1021_g1_i1	lncRNA
GGGGCGGCACTGTGACGACGGCGGCGGGGCGGGGCTTTGACGTTGGGGCAGGTCGCGCAACGGCGAAGAGGCGGGATGGGCGGCGGCAACCGGGCAGCGACGGCGATGGGGTTGGGCTGGGCGGCGCAATATTTGAGAGGAAGAGAGAGAGAGCCGATTTTTTTTGAAAAGGAGAGAGAGCCGATTTAGGTGAGAGAGAGAATTT

>a10221_g1_i2	lncRNA
TTGTCTCGTGGGATTGCTGTGGAAGGTGAATGTGCTATTTATCGGAGCGGCTTTGAAAACCTTTGGCACCTGTTCTTCTCTTGTCCGTTTGCGGAAGCATGTTGGCAAGTTCAGAATCTCTCCTCACTCATCGATGGCATCACCTTTACGAGTGAGTCTCTCACGCAGATCTGGAGGGATCGAAACACGGTGGTTTGGAAGGAGATCTTTCCTAATCCTTCTCGCTCTGTGGAATGCCGAAACGATTGGCTGCTGGATAGGGCTCCTTGTGTCGGGCAGGCTGCGTCTCCCCCAGCACCTGCTCCCTGCTTGGGTTGGCATAATCTGACGGAGGGTGAGGTTCATTGCGGCGTTGATGCAGCTTTCTTCTTGGAGGAGGGTGCGATGGGTCTTGGCCTTATCTTCCGTGCAAATGACGGGAGCTTTCTTACCGGGATTTCTATTAAAGTCCCGGGTGTTCACAGCGTCGAGGAAGGAGAGATTTTGGGCATTAAAGAGGTTCTCTCATGGATAAAACAGATGGGTCATACAACTGGGGTGGTGGAGTCTGACAGCAAGAAGGCCTGTGATGCGGTCAGTTCTGGTAAGAGGAACATTACAGAGTTTGGGCTTATTGCTAGCTTTTGCCGTGATGAACTGTTGTCGTTGCC

>a10222_g1_i1	lncRNA
GGGGGCTTTTCTCAAGTTTCAAACTGCCGTCTGGAGACAAAGGCCGCGTTCAGCCTTCTTCTGCCTTCTTCTGCGGCTTCTACGTTTAGCCGACATCCCACCGGCCACCGGCGCTCCTGTGCTCAGCCTTCTTCTGTGGCTTCTGCTTCTGCGTTCAGCCCGGCAGCTGCCTCCCAGTCCCAGCCGCCGGTCACACCAGCACCTCCCGCACGCCGGCCACACCAGCACGGCAACGGCGTGTCTCCGGCGGCCTGAAGGTTTTAGTGTTGGGCAATTATATAATTTATTTAGTCTTAATCAATCATTGTTGGCAACTGCAATACATACGTGAAGAGCGA

>a10226_g1_i1	cop9 signalosome complex subunit 6a-like
GGCTTCAAATTATAACCGTAGTTTTTCCGATATCAATCAATCAAAGGGGGGAGAAAGAGAGAGAAGATGGCGTCGTCGTCGAGCAGCGGGCTTACCTTCAAGCTCCACCCTCTCGTCATTGTCAACATCTCCGATCACTTCACTCGAGTGAAGTCCCAGTCTCATCCGCGTCGTGTAGTCGGTTGCGTCATCGGCGTCCAGCGCGGCCGCACCGTTGAGATCTTCAACAGTTTTGAGCTTCTCTACGACGACTCCACCCACTCGCTCGACCGCGCATTTCTCGAGAAAAAGCAAGAGCTATGTGCGTATCCCTTTTTAGTGTTCCAGCCTTCATGTTTCGGGCAGTGGTTACTGATTAGGTTTTCTTTTGGGGGAAACAAGGATTGTAATTTACTGATATCTGATATGCTGAGCAGATAAGAAGGTTTTTCCGCAATTC

>a1022_g1_i1	lncRNA
GAGGCTATTTGGGAGACGCTCCCAGTAAGTTATAAGTAAAGCAACTATTAAAATAAGCTTTTTAATGAGCAATACCTGTGCTTGTGACTAGCATGAAAAACATTCTGTAGTGGAGGTTACATTTACATGTTCTTCCTTTTTTCTCTGGAAAGATGGGTACAGCAAAAATACTGAATTGCTAAAGGAATACATTTACATTCACATTCACATTGTTCCAAGTTATCTATTTGGGGGGC

>a10230_g1_i1	arm repeat protein interacting with abf2-like
TTTAATGTTTTAATCAATTGGACGAAGTTTGGTTGGGCGTGTCTCAATTTTGCCCTTTTGCTTTTCTAAAGGTGCATGTGCTGGATTTTGAGTTTAGTTCTATGATCTGTGATGAAATTATGTGTGTTTGGTTGCAGAGGATATGGTGAATTTGATAGTTGATTGTGAGGCGGTTCCTGTACTGGTAAAGCACCTTCAGGCCCCGCCTCCACTGGGGATGGACGGGGAAGGTGGACCAAGGTCATACGAGCATGAAGTGGAGAAAGGAAGTGCATTCACTCTGGGACTCCTAGCCATTAAACCAGAGCATCAACAATTAATTGTTGATG

>a10231_g1_i1	hypothetical protein MIMGU_mgv1a016872mg
GACATCACACACTAACCAAGAACCAAAACATGAAGAGTTTGAACTTCACCTCTCCACCGCTCATTATTCCCACCACATCCCAACAAACACCAAGAAACCTCAAACCACATGCATCAAAATCTGGTGGCTTCTCACTCAAATCAGTGACAAATAGGTGCCAAACATGCAAAGGACAAGGTGCGGTAGAATGTGGAGGCTGCAAGGTATTTTTTGCCCTAATTAAGTACTTAATTTGTGTTGAATATTGTATAGAGTTTTATCCGTTTTGTTGCAGGGAACGGGGAAGAACAAGAAGAACGGAAACATCTTCGAGAGGTGGAAGTGCTTCGACTGCCAGGGATTCGGGCTCAAGAGCTGCCCCGCCTGTGGGAAAGGCGGGCTGACGCCGGAGCAACGCGGAGAGAGATGAATATTTCATATATAAAGCAGACAGTCTTGTTTTTTGTGTGTGATTTTCCATTGCAGCATATATGAATATGCTTATATATAAAGGTACGGTATATTAATGAAATAAACAGTTGGTATATTGCTGATCAAGTTTTATTAATCTATGCAGATTAATTTATAGTATTTTGAGTTGATGATTCAGCTATAATGAATTGATGATGATTGTTCAGAGC

>a10231_g1_i4	hypothetical protein MIMGU_mgv1a016872mg
GACATCACACACTAACCAAGAACCAAAACATGAAGAGTTTGAACTTCACCTCTCCACCGCTCATTATTCCCACCACATCCCAACAAACACCAAGAAACCTCAAACCACATGCATCAAAATCTGGTGGCTTCTCACTCAAATCAGTACATGATCATCTCAACTCCCAAATCTTGATTCCCACCATTCATGATGTTTTGCTTCTAACAAGAAAATAGTGTGTTGATATTAATTGCAGGTGACAAATAGGTGCCAAACATGCAAAGGACAAGGTGCGGTAGAATGTGGAGGCTGCAAGGTATTTTTTGCCCTAATTAAGTACTTAATTTGTGTTGAATATTGTATAGAGTTTTATCCGTTTTGTTGCAGGGAACGGGGAAGAACAAGAAGAACGGAAACATCTTCGAGAGGTGGAAGTGCTTCGACTGCCAGGGATTCGGGCTCAAGAGCTGCCCCGCCTGTGGGAAAGGCGGGCTGACGCCGGAGCAACGCGGAGAGAGATGAATATTTCATATATAAAGCAGACAGTCTTGTTTTTTGTGTGTGATTTTCCATTGCAGCATATATGAATATGCTTATATATAAAGGTACGGTATATTAATGAAATAAACAGTTGGTATATTGCTGATCAAGTTTTATTAATCTATGCAGATTAATTTATAGTATTTTGAGTTGATGATTCAGCTATAATGAATTGATGATGATTGTTCAGAGC

>a1023_g1_i1	lncRNA
GTAGTAATTCAAATTCTACTTGTGATTTGCGAGTAAAAACAGCAGAATTTTGGTTTTGCATTTTCAGATTGATGACTTCTAATTTCCAACGAACAATATTCTTCAAACTTCTGAAGGGAAGTTTATCTCCAGCATTATTTCATGATCAATTTATATTGTGAAGGGGATGAACCTGATGGCTGATGTATGTATCTGACAAGATCATGGTTCTTTTAAATGAAAATGTTGGGTTATGGTGTAATGTCTCTGCAATTCAAATGATTGAGATACATTAGAACTTATCTTGGGTTGATAGTTCCTCCTGATTACTGTCGTTCTGACATTATATGTTCCACTTTTATCGGAGTTATGCATTATTACTTTCTTGATTAACAAGGATGACGAAGCCAAAGT

>a10242_g1_i1	lncRNA
TATTTGTATATAGCACAACACTTTGAAGAATTCGGAGAGTTGAAGTTCCATGTGTTTTTCACCTCTTTTTTTTTTAGTATTGTTGCTACCCTGCCATCAAAATGGCAGTAGGTGCTCAAACTCAAGTGTGTACAGCGAGTTGAGTGTACTTTTGTTTTAGATTTGCTTAAGGTTTGGATTAGTAGACATGTCAAAATTGGTCAGTGATTTTGGTGATGAACATGAGACAGA

>a10246_g1_i2	probable atp-dependent rna helicase dhx35-like
GCCCTCCCAGCCCGTTGTCGAGCTGAAGCCTTTGATATTGGGGCCACGACCAGATTTTCAATATCAGTTATAGGGTTATAGAACCGTTGCTTTGAGAACCCACAGTCAACAACATAGACAACGCCCTCCAATGTTAAGGATGTCTCTGCTATATTTGTCGATATTATCACTTTTCTCTTCCCACGAGGAGTTGGAGAAAACACAAGATCCTGATCAGCACGCGGCAGTCCAGAATACAGAGCTAAAACAATCAATCCTGGTCATGAATAGAAAGAATGGTCGAAACTGCAGCTCGAATATAATCTGAAACAGGTTCCTCAACATAAGAGGTTTGCACATTGAATCCTCTACCCTCAACGGATAGAATGGCAGGCTCTTTCTTTGGTCCATGTCCTTCAACATCTCGTCCTTGAAGCCTTCGGCTGTTATTAAAGAAGGCAGCGATTGATTTTGCCTCAATTGTAGCAGATGAGATGATAAGGCGAAGCTCCGGTCGACGCCGTTGAATCTTTTTTAGGAGACCTAACAAAATGTCCGTTGAAAGAGACCGTTCATGAGCTTCATCTACCATGATAACACTATACTTGCTTAATAGAGGATCATCCATCATTTCCCTTAGCAAGACTCCATCAGTGAGA

>a10250_g1_i1	hypothetical protein MIMGU_mgv1a000138mg
AGGGCTTCAAATCAAAGCTGGAAATTTCTCCTTTTTCCCATTCCCTCATTTTAACTCGAATTAGAACTCTTTCATGCTCGATCTCCACTTCTCCAATGGCGTGGTCGCCGTAATTCTGATTACAGGAGAATTTGATGGGTTATTTATGGATATTTTTCGTTTTCTTTTCGTGTGAAATTTGTGGCAGATCTATGTGGGACATGAAAACAAAGGGGATTGTGTAGATTTGATTGAATTGAGGGATTATTGATGGAAAGCAGCAAAAAGAAGTCTGGTGGCGTTGAAATTCCTAAGAAAAACCGTTCATTAGATCTCAAGAGCCTCTATGAATCCAAGTTTTCTGAAGTGAGGGGCAGTAAGAAGAAAGTTTGTGATGAAAATGATGGGGAAAGTGTTAAAAAGAAAAAAAGGAAG

>a10250_g1_i2	hypothetical protein MIMGU_mgv1a000138mg
AGGGCTTCAAATCAAAGCTGGAAATTTCTCCTTTTTCCCATTCCCTCATTTTAACTCGAATTAGAACTCTTTCATGCTCGATCTCCACTTCTCCAATGGCGTGGTCGCCGTAATTCTGATTACAGATCTATGTGGGACATGAAAACAAAGGGGATTGTGTAGATTTGATTGAATTGAGGGATTATTGATGGAAAGCAGCAAAAAGAAGTCTGGTGGCGTTGAAATTCCTAAGAAAAACCGTTCATTAGATCTCAAGAGCCTCTATGAATCCAAGTTTTCTGAAGTGAGGGGCAGTAAGAAGAAAGTTTGTGATGAAAATGATGGGGAAAGTGTTAAAAAGAAAAAAAGGAAG

>a10253_g1_i1	lncRNA
ATCATTCTCCAAGTTATCACTTGCTTTTAAGAAGGAAATGGAAAATTAATTGACATATGGAGTGGACAAAACTATATTGGATACTAAGTTTTCAAGCTCACTAGTACCTCACAGGAATATCTTGCCACAAAAAGAAAGAAGAGCAAGTCTACATATTTTGCATATGTTATAGGCCAGAAGCAGCGAAACAGTTAGCTCTTAATATCTGGACTCTACATTGACTAAGATAGCCTTCAAATTTAACTTATATGAATGAATTGACAGAAATTTAAAATGTAAAAATGTAAAGCTGGTATTGAAACTTGAAAGACATAACAGTAAGTCCTACTTGTGTCATAATAACCCTGGAAGGTTTGATGAGCTTATTCTCTTTTCTACTTTCTTTGATTATAATTGCAAATTTGAGAATGTATTGAACATATCAGAAGACAGGTCAGGCTTATAATAGAAGCATGGGTCCAGGATACATTGCTCTTCCAATCAGAAATGAAATTTATCAGCAAGACTATGGAATAAAATCCTTATGTGTCCTCAAAAGGGGTGGATTCCTATTGACCATCAAAATAATGATACATACATATAAACAACAAAATCAAAATAATGCCATATCTGAAGTTTTCACTTCATAATCTTGTGATAAATTGCAAAGGAGTGGATTCCTTTCACCATCACGAATCTTTCAGAATATGAATCTCCAGAATTTCTGGTTTCTTAGACCTCAAAAGTCAAAAGTCAAGAAA

>a10254_g1_i1	transcription factor bhlh30-like
GTGGCGGGCCCAGCAAAAAGGAAGAAGGTGGTTCACAAGTGATAGTAACGGGGGCGTTTGGTGGCCGGCAATCCCTGTCCCGAACTCGCCTCCAACGTCGACTTGTCCATGACCATTTTCAGCGCCCGCCTCAGCGGGCCCAATCCGGCGTCGTTTTGGGTTACCCACAGCACGCTCTTGGTTCTCCCCCCCACCGTCGACATCTCCGCTCTCACCACCTTCGCCTCCGCCGCCTTCAGTGCCTCTATCATGTCCACGATTATCTCCGGCCTGTCGTCGCACGACAATGCCGCCTTCATCAGCCCCGTCTTCTCGCACTGCCACACCTTCAGCTCGTCCGCCTCGCTCGGCCCCTCCTCCAGCTCCGCCGCGCTCTTCTTCAGCTCCTTCACGCGCCTCACGGCTTCTCCCAGCAGGGACGCCTTGTCCGTCTTGATGGTGTTGGGGAGCATGGATTTCAGGGTGGCGATGTGGCCGTTGATTCTCTTGCGGCGGCGGCGCTCCGCTTCCTTGTGGCTGATGCTGGCGGCCACTGCTTTGGCTTCCGCCATGGATCTTGGGCTGAGGTTTGGATTGTCGGAGTTTGTGGGCGAACTCAGCATTCCCACAATGTCGTATGAATCCGAACACGTCCCCATATCATACAAACTAGGAATAGAAAACATGTCTTCTTCTTCACCTCACTTTTTTGACTCGGAAAAATCAATAAAGATCTTCAAATACAACAAATCAAATGATTATCTCAAGTCAAACAAAATACGCATTCACACTATGAACAACTCCCACTTCACTACAAC

>a10256_g1_i2	dead-box atp-dependent rna helicase 16-like
GTCTGACTTTGTTGTCAATTTCTGCAACCCTGATCATATGGCAAATTTGTGTTTTCGAGTTGTTTCATTAACATAATTTGTGCACTACTTAGCTTGTTTATTTGATAATTATTTTTCTGACAAATTGATGCTGCATGTTTGATCTATCTTAATTTTTTATAGGTGGTGAACTATGACATGCCTCAAACTGCAGCTGGATATGTGCATCGGATTGGACGTACTGGAAGAGCATATAATACTGGTGCATCTGTCTCTTTAGTTTGTCCTGAGGAGATGGAAATTTTTGATGAGATTAAATCTATTTTGGGTGAAAATGATACGGAGGACTCAAAATATATTGCTCCATTCCCGCTGCTTAGTAAAAATGCTGTGGACTCCTTACGCTACAGAGCCGAGGATGTTGCGAGGAGTATAACAAAAATTGCAGTGAGAGAATCACGCGCACAGGATC

>a10259_g1_i1	unknown coding RNA
TTTTCTTGGCTACAGTTTCAATTTTGTAGAGTTGTATGCATGATTGACTGCATTGGCATGTTCCACTGCATTATTGATTTCAGCTACCTTTTGAAAATTGGTTTTGATTATTTAAGTGATACCCGCTATGCCGTTTACTTACGACAATCCATTTTCCGGATATATTCCAAAGGCCTATGCTGCCGTGGACTGGTCTATGAATCATTTTGAAGTCCATTTTAAGATGAAGCTAACCTACAGAACTCCCATGTATGATGATGAGGATGAAATTCCTGATCCTGATGCTGACATCACAGGATCAAGTGAAAATCCTGAGGGTGAGATACATGGGAAAACTCAATGGGACGAGGATTTTCCTTGGAGCAAGTGGTATTCTGCAGAGGACCCAG

>a10262_g1_i1	lncRNA
TGTTTGCTTGTAATGCCATGTAACTGACCTTCTTGGTCTGGTTAGCTTTAGTTTATTTCTAAAGTAACTATATATCGTGCATGATGCTCAATTTCACATCCAGCCCGTCTTCCCTCATTTGTGTTGTTTCTTAAATCATGGAGACTGTTTTATCACTGATTCCCCCTTACCCCCCACCCGAAGAGTAGGTTCTTGGCTTCTTGGTCTTGTGGCTGATATATGTTGAATTGTAACATGTTTTCAGGGCCTGCAAGAATTGGTGATAGAG

>a10274_g1_i1	lncRNA
GTTCCAGGTAATCTCTTTTCCTCCTTCTCTCACAATCTATCTCTCTCTGTCCTCTCTCTGATCTCCCTCTCGATCTCCTCCTCTGCCCTCTTGCTCGCGGCGGCCGCGGCAGCGCATGCAGCGCCGATTGTCGCCGCCGCCCTGCTCTCTTTATCTCTTTGCTTCCCTCTCCCTCTCACGTCTGTCTCTCTTTCAGTCTCACTTTCTATCTCTCTTTATCGCTCA

>a10280_g1_i1	thioredoxin family protein isoform 2
GTGTGCTCTGAAGACTCATCATTGCTTATCATAGGCGGAAATAAATTGTTTAAAAGAGACAAATCCGTCACCACTACGTAATGCACACTATCATACATATCCTTTTCATTATTATGAAAGCTACTTTACATAACGAGTCACAAAATATATACTCCAGTCAAAGAAATTTGTTTACACTATGTATTATAACATTAATTTGTATGGAAAAAAATAATCAACTCTGGGAGTCAGAGAGCATAAGTTGCCTTGAGATAGTCAACAATTTCTGCACTCTCAAACATCTCCACTCCTGTGTTTGGATCTTCCAAATAAGGGACCTGAAAATGTCCAACTCGCTCGTAAAGGACTTGTCGTTTCGGGCTGCCCCTAGCGCAACTGTGTAGTATGTGAGGTAGCTCCAGCTCCACAAGTACTTCACGCACGACTTTGCAAAATGGTGAAGCCTCATACGCCCAAATCTCTAGAGGTTTAGGTGGTAGTTTTGATGGAGTGTATGAAGAGCCCTTCCCAAGTCGACCAATCATAGCAAATCCCTCTGTTAAAGTTGTTAATAGACCAAGAGAGAGCAGCAAGGGGACGTTACCATCACCATATTTCCCAACCAGATACTTGATTATCTCATCTGATTCATACATAGAAACTCCTGTGTTTGGGTCCACCATGTATGGGAACTGCTGTTTTCCACCCATTTGGGAAACCTTGGGACGAAAATTTGGGCCATTTCTTGGACAAGGATAATACAAGACATCAAGATCCAAAACTGCAACAATTTCCCGAACCTTCCGACAAAACGGGCAGCTTTCAAATTCATATATCTCAATTGGCTTTTCGGGGCGAGGGCCTAACTTTGAACTCTCTTTCAACTTAAAACCAGCAAATCCTAGAGCATACTGATCAGGTGGAATCTCCGTTGCTGGCACTATGTTTACAGAATACCCTGAGACAAGTACACTGGTGGTGAGGCGAAAAAGCAAAGCGAGAGAAGCCCCCAAAATGTCAAAAACCCTATCGGGGCGGATGGAGAATGGTTTGGGCGGCGGCGCCTTGAAATTGGGCGGCGGAGATATAGAGGACAATGGAGTTTCGGAAGCATTTGCTGATAACTTCACCATAAATACTCTGCCATTGGTAGCTCTGCTCGTCGACACCGGCCAGAAAGCAGGAGTGGCGGTGAAGTTCAACATTCCGGCCATGGTTCTGCGGAGGAATGGTGGACGGTGGCGGAGAGTGGTATTTCGAGCTGATTTCTTGTGGCCTGAAACACGACAGGTAATACAGTTAATAATAACCAGGTTTCAATTACTCCGCAAAATTTCTTTTCTAAGCATAATAATAATAATAATAATAATA

>a10284_g1_i1	60s ribosomal protein l23
ATTTTTTTATAAAATCTCGTGGCTTAGCGGTTGGCGGTGAGTGTGCTATCTGTTGTGGTGGTTTCGAGAACTTATGGCATAGTTTCTTTCATTGCTCGTTTGCTGAGGAATGCTGGAGAACCAGTGAGCTGGATTCTATTATTGACCCCATCATCATCAGATTTGGCAAGACAGAAATACGGTGGTTTGGAATAGCATTTATCCCATTCCGTCTCGGTCTGTGCGCTCAGCTGTCGAATGTCGCAATGATTGGATTTTGGCACAGGTGCCTCAATTGCAGCAAGTTTCTTCACGGAGGGCTGCTCCTTTGTGTTTGGGATGGCACCCCATCCCGCCGGGCCATATTTAATGTAGGGTTGATGCAGCCTTCTTCACTACCAATCACTCAATAGGGATCGACATTGTTGTTAGAAATCATGAGGGAGACTTTGTTGCAGGAAAAGCTCTCAAAATTCTGGGATAGCACAACGTCGAGGAAGGCGAGTTGATCATGGGCATTAAGGAAGCCCTCTCTTGGATCAAAGAGTTGGGATTTGCTCAAGGTTGGGTGGAGAGTGATAGCCAAAGAGCGTGCAACGTGATTAGCTCAAGAGAGCGAAATATTTCAGAGTTGGGTGCTATTGCTAGTTTTTGCCGGGAAGAACTTTTATCTTTACCGGGTATTAGTGTTCGGAATGTTAGACGTGATCGAAATGTTATAGCTCATTGTTTTGCTAAGGCCGCGAGAGATATTTCTACACATCATGTTTGGAGTGAACCCCCG

>a10286_g1_i2	pyrophosphate--fructose 6-phosphate 1-phosphotransferase subunit alpha
GTTCTAGTTTCCTTCTTAATTAAGTTCTCTGTATAAAGTCCAGAGCCAAATGGGGGCTTACATATGTGAGGCAATATTTCTTTTTTGTAGATTATTTTGTTTCTATAGCATTGGTATTTTGCCATTCTTCATTTACCCCTTTGGTGTTTGATGGCAGCGTATTTGGTGCAGAGAACAGAAAGCCTAAAAATGATATCTTAATTGACGAAATGCTGCAGCTGAAGGAATCGTGTTCTAGCTTTTACAATCAGGATTATTTTGATAAGATCAAGGAATTGCAGTTTTATGTTGATAAGGTGAAGAGATTCACAAGACCCGGTTGTTCGGCAGAAACTTTGGATGTTGCCTTGAGCTCGATTTCCTCCCTTGTCGATACACTATCAGCAATGTCTTCCAAACAGCTTATTCTTCACGCATCGCTTTGACAAAACCAGGTAGACATATGGATTGTAATTCTATCACTCGCTGTCTTTCTTCTAATCTCAGCTTTATTTATACACCACTTATTGCAGTGAACAGAGT

>a10287_g1_i1	PREDICTED: uncharacterized protein LOC100795607 isoform X9
ATTTATGATCGGCTTCTTCGACTGATTGCTTTTTCTCTCTCATCCCCCCCTCTCTCTCTCTCACAGACACAGACACAGACACACAAGAACGCTTGCTAGTCTCTCTCTCTAAAAAAATCAATTTCTGTACTGGCCTCGGTTTCTGTTTCCTTATCTTCAATATAAACCCACAGCTGAAGAAGGGAAATCGAAGAAACAATAATTAACAAGGAGAGAAGAGATCGATTGATTGAGCGAGTGAAGGAAAAGATCGAAGATGGCGCAGATGCTACTCCATGGAGATCTTCATGCAACTATCTATGAGGTCGACAAGCTGCATATTGGTGCCGTTGGTTTGTTTTTCCGAAAGGTAATTCCTTTCTTCATTTTGAAACCTCCATCGCCTTTTCTCTCTTCTTTCATTACCTCTTACTGTTCATCTCCATTTTTTTCCCCAGATATAAATGTCATCAAAGTATGGATTTTGCGTTTCTTTTTACTGTCATTTTGTTACTCGTGAATTGTGATGATCGAAGTTACTGACCTTAAATTAATTTTTTAGTTGGATATATACATAGTTAGGCA

>a10289_g1_i1	lncRNA
TTTTTCTTATGGTTGTATAGTTTGTGACTTTAATTTCTAACTTTTAATTTGTTCCATTGGAACCAGTTATAACATGGTTTTACACTCTGCTACATTATTATCTACTCTGTTTTGTCAAAGCTGGCGTTGTGATTCACATATTTATTTCTGGTATAAGCTATTCTCTCATTTACCGTGTTCCGATGTATCATAGGAGTTGGAGAAGAAGAGGAAAG

>a1028_g1_i1	lncRNA
GGGTAGATGGGCAAAAACTGGACTGATCAGGGCTCATTCGAATGCAATTAAACCTGATCTCACAGCTCCAAACAAGTTGCTTAGGCTACGGTTTTCCTTAGAAGCTCTAGAATATGATAGGATTCTTAGGAGTTTGACATTTAAAAGCATGCACAACACAGTCCACATTGATGAGAAATGGTTCTACATCACAAAAACTGCACAAA

>a10290_g1_i2	lncRNA
TCATTTCGTGGACGGAGGGAGTATTAAGTATTGTGCCATCCGTCTCATTTTTAAGTTATTTCATTTGACTTGATACTAAATTGTGCCGAAATTATTCGAGATTATTTTTATTATAAGGGGTAGACCAAGACTCATAAGTTGTGATTAATCCTATGTAGCATAGTCTCGAGATTAAGTATCGAGCCCTACCTACTCACCCGAACATAATATTACATGACCAATCCTATCTTATAGTACTATAAATCGAACACCCCTAAGATTCTTTTTCAAAATTGTATAAAAAAATTAGACCAAGTGAA

>a10295_g1_i1	lncRNA
CTCTCTCGCATTCTGTCTCTCTCTCGTATTCGGCGTCTCACTTCTTCTGGTTCGCGCTTTCTTCTTCTGAATGTCGTTTTCTTTCTTCAATTTCAACTTTTAGTTACAGTTTTTGAATTCGGAATTGAAGATGCATTTCTACCTCCTGAGATCTTTATTTATTTTTATGAATAAAAGTTTTGATGTTTTCGGATTTGGTGAGGGT

>a10296_g1_i1	lncRNA
GCTTTTCCGGCACCTTCTTACCTGCATTATGCCAAAAGCATAGAGACAAATGAATTGTCACTCGACTAGAGGTTCAGCTCAGAGAATTCAAAGGAACAACATACTATGGCTGTACAGTAGGAGGAAAGGTAATAGAGGAAAATTGCCAATCCCCAGCACTAGAGGAGAACCAGTCTTCTATGTTGCAAGGCTTTGAGTGTTCTAATAAATCATAATGATGACTTTTCACCATCATATGCTCATTTGTCAAAT

>a10297_g1_i1	lncRNA
TTTGCCAAGGGAAGAACACTTGACTATGTAACACGTTTACATGAATTCTTTTCTACTTCATTAGGTCTTGTTTCAGCCATTGATTTCCTCGGAATTTGCAGACTAATTGAATTGAGCCTTCTCTTGTGCTTTTTGGTAGTGTATTTTTCAAGTAGTAATGAAAATAAAACCGTGTAATCTTTGTTGCGATTCAAAAACTTTGTGGCGTATAACAGCTCAACA

>a10298_g1_i1	lncRNA
AGCATGCTTTAGTATCCGGCTCTGAAGAGTGAATTATCAGTAAACTACGTTTAGCTATTGCACATAATAGATCATTGGTGCTCTTAGGATATGATGCACCAACCATAGAATAGCAACATGAGACCGAAATGGGGCATGAAAGAAAATAGTTATATGGAGTATATAACAATTAACAACAATGCAATAAGTAAAATTTACGAATAAACATCA

>a102_g1_i1	lncRNA
TATGCCTAACCATCCGTGCAAATCAGAAGTTCATTCCCAATTTTCTACCATGGAATCTAACCAGACAATAACAAAGCTGGTTAAGAATCATGCCAAACTCAAACACATCAAGCTCCACCATCACTAGAAGAACATAAACAGTGCATGAAAGAAGAGAAGATGGCAACAATCATCGAACAAGCTGCTCGTCTGTGCGACCACGCTAC

>a10301_g1_i1	hd domain class transcription factor
GTGCTGAATTGGAATTTAGAATTTGAAATTTTGTTGGTCTAGCCATGGCCAAAACCCTGGCTGATCATCCATGCCGCAAAACATGTTGCAAAGGCTCTCTTCCTTAACAGTTTGATCCAATTTGGGGTCGGGCGGAGCTGTGGAGATGTGGAGCTTGATTTCCGAGCTGTTTTCGCTGCATGATCCTTCTGTTTCTTTGTTCAGATTTATGCATAAATCCGTTGCTTCCCTGCTTTTCAGCGCCATTATCTGCAAATCAAATTTCACACCAATTCAATTACAAAGAAAGATCCACACTCAAGGCCGGG

>a10303_g1_i1	lncRNA
AGGGGAGCCCACATTTGCCGTATTCTACAAGATGTAAACAAATGAATTATATAACTCGTGAAATAATCACAAAAGCAAAAAATGAAAATTAAACATCGATCATTATATTCATTTATACATGCATACATACATGGTTTATATACACGAAAATTACACTATTACACCCAAAGAATTATTCTGTTTTGGAACTTAGAATTGCTCGAATTTTTCACTACCAAAAATTGGCAAACTCAATTCCACACGAAA

>a10305_g1_i2	dna-directed rna polymerase mitochondrial-like
GCTGGTTGGGAGACTGTGCAAAGGTTTGTCCATTGTATTCTCTGTCTCTCTCTTTCATCTCAGAGTTTATATTTATATCATTATAAGCCTTACCTGCAGATTATAGCAACAGAAAACGAACCAGTTCGTTGGACGACACCACTTGGACTCCCTGTTGTCCAGCCTTACCGCAAATTAGGAAAGCACATGATTAAGACTTCCCTTCAGGTTTTAACACTTCAACGCGAAACTGATAAGGTGATGACCAAGCGGCAG

>a10305_g1_i3	mitochondrial rna polymerase
TTTTAGCATGGTTTGTGCAAATTTCCTTTGGTACCGTCAATCAGACCACCTTGACTGCCTTAGGAGAAATGTTTGAGGCTGCAAGAGGCATAATGGGCTGGTTGGGAGACTGTGCAAAGATTATAGCAACAGAAAACGAACCAGTTCGTTGGACGACACCACTTGGACTCCCTGTTGTCCAGCCTTACCGCAAATTAGGAAAGCACATGATTAAGACTTCCCTTCAGGTTTTAACACTTCAACGCGAAACTGATAAGGTGATGACCAAGCGGCAG

>a10306_g1_i1	probable alpha,alpha-trehalose-phosphate synthase
GTGAACTGGAATGCTGTGATACTTGCAGACAGGATTTTGTCTGTGAAGAGCTTAATGGAGCATTCTTGAAATCTCACTTTTCTCTTTTGATTCTTATTACTTTGCTTATTGTGCAACTTATATCTTACAAAGCTTGTGGATACATTAGTGCTGGCAGCCTTTTCATTGACTTCTGGAATTGCATTTTCTGAGGAACAAGTTCTTGGAGACTCTCTCTGGAAGAGCCTCTTTTGCCATGGCGTCAAGATCATGTGGAAATTTCTTTGACTTGGCTTCTGGAGAATTGCCAGATGTTCCTCCAACTACTAGAAGCCTTCCAAGGGTGATGACTATTCCTGGAATTTTATGTGATGGTAATGGGAGCAGTGATGTAGACTCAGATAGCACATCATCTGTTTCCCGTGAGCGGAAAATCATCGTGACAAACATGTTGCCATTGATTGCTCA

>a10315_g1_i1	probable lrr receptor-like serine threonine-protein kinase mrh1-like
TCTGATGCAGGATGAAAGACCCGAATTTTGTTGAATAGAATCAAGAGGGCTTATATAGATTGTTGTACTTGCCATGTAGTTTTGGCCTAGTAGTGAGATTGTGAATCTAGTTTTCTTGGTTTAGTGATTTTTTGTCCGAGTAATTCTACATTGCTCGGAGGATTATCTGCACTAGAAAGCTGGAGATTATATTTATCATCTTGTGTAGACTCCTGGCTGTTGGAAGAAACTGCCTCCAACACGATACAAATGGTTCTGCGATCAATGGCTGGTAGATGGACTACTTGTGGGATGCAACTCTTTTGTTCCGTGCTTTTAATTATTGCCTTGGAAATTCGTGGTTGTTTGTCCCTCAATTCGGAAGGGTTGGCGTTGTTTCAATTCAGAGCAAAGTTGGAGTTCGACCCTTTTGGTGCTTTAGCAAATTGGAATCCTGATGACTCTGATCCGTGCATGTGGTCAGGGATTGAATGTGTGGATGGTAATGTGGTCTTGCTAGATCTCAATGGACATGATTTGGAGGGAGAGTTGGCGCCAGAGCTTGGAAATTTAAGTCATTTAAGATTTCTTGACCTATCCAAGAACTACCTATCGGGCAACATTCCTCGAGGGTTTGGACAGCTTACATCACTGGAAGTATTGGACCTGAGAGATAATAACTTGAGCGGACCACTTCCTGCAGAACTAGGCAAACTGCGTTCCTTAAAACGCTTGTTGCTCTGTAATAATAGATTCGAAGGAAGTATGCCTGTGG

>a10316_g1_i1	lncRNA
ATACTTGAAGAAATCAAAAAGATGCACCTGTTTTTTGTGGAGCTTAAGAGTTTTCACCAACTCTGAGGTCACTATCAAAAATGGACCCTGACCAATCCCCAAAATCCATCAGTCTTAATCCATTATGGTTTCATACTTTCTCACTAACTTTTCCTTTTATCATAGTGGGGTAACCCTTTTTGCTACAGAATAAAACTAAATTATTTATATTTTTCTTTCCACTAATTATTGTTTTCTGTTTTCGGCGGGATAAATAATTATTTCTCATTTTATGT

>a10320_g1_i1	lncRNA
AGGGGCCACACATGGAATAACCATACTGGTTTGCAGCTCAAAAAGTTCTGCTGCAGCCAAAATATAAATAGCAAAATATTTGTCGAAGTGAAAAAAGGAAATACCAAGCAATTAATGACAATGGGGCCATCATGATGATTCGATAGTTACAGATACAAAAACAACATCAGGAAATGCTAAGTCCTTAAAATCCAAATTAATTATCCTTACTAAAAAACTGCTATTATGTAAAAAAACATGAGAATAACCAAGCCAAAAATATGAAAACGTTGCTGACTTTGATCGAGCTCTGATTTAAATAACAGAACT

>a10320_g1_i2	lncRNA
AGGGGCCACACATGGAATAACCATACTGGTTTGCAGCTCAAAAAGTTCTGCTGCAGTATTGTCGAAGTGAAAAAAGGAAATACCAAGCAATTAATGACAATGGGGCCATCATGATGATTCGATAGTTACAGATACAAAAACAACATCAGGAAATGCTAAGTCCTTAAAATCCAAATTAATTATCCTTACTAAAAAACTGCTATTATGTAAAAAAACATGAGAATAACCAAGCCAAAAATATGAAAACGTTGCTGACTTTGATCGAGCTCTGATTTAAATAACAGAACT

>a10321_g1_i1	lncRNA
GGTCCGAGGGATATATATTTCAGGAAAGAATTTGAAGAACTCTGGAAATTAAGACAAGAAACAGAAGATAAATATTTTCATTGTCAGATAGATAGGGCAAAAATATCTGAACAGATACAAGCAAGCAGCTCTCTGGTGTAGTAGCTGAAATCATAGAAGCACATGCATATTTATATGTACTGAGGGGCAAGGAAGGTCAGTTAAAAGAATTGTAACTGGGACAAAGAAAGTTAATTAGAAAGAATAGCATACAGCTGTTAGGCATATCTACAACTTTTGCAGTGACACCAAGCAAATCAGCTCCTGAGTACCTCTGGGAGGGAACATGAAATTTCATTAGCATAGGCACCAACCCAAATAACTCATAGGTAACCATCAGTATACACCAGCTGAGTGCTCTCTGAGCTAGGCAAGAGGCACCAACCCAAAGGTATGGATTTCCCAATTTCAAATATATGAACAACATTTCCACCAAAACAAGGTCTTACCAGATGCATCTCAATC

>a10323_g1_i3	lncRNA
ATTTATTAAATTGAGTGTTTTAATTTTCAATTTTCAATTTTTCAGGGGTGCGATGGATCGGTGTTGTTGGATGGAAGTGATGGTGAGAAGTTTGCTCTGCCCAACCTGAATTCAGCAAGAGGATATGAAGTGATCGACAGTATCAAAGCAGCAGTCGAGACTGCATGCGGCGGCGTCGTTTCCTGCGCAGATGTTCTCGCCATAGCTGCTCGCGACTCGGTTGTGTTGAGCGGAGGTCCGACATGGAATGTATTATTGGGAAGAAGAGATGGAGTTTCTGCAAATCAAACCGCCGCTAATCTTCAACTCCCTTCTCCCTTCGATTCTCTCGATTCAATCGTTTCCAAATTCGACGCCGTTGGCCTCAACACCACCGACGTCGTTGCTCTATCAGGTAAATTAGATCTAAAAACCCCCAATTATCCTCCGTCGATTTCCATCTCATCGTATTTCAATTCAGGCGGCCACACGATCGGGTTATCGAGGTGCGCGCTCTTCAGCGGCAGATTGTCCAACTTCAGCGGCAGCGGCGCGCCGGACGCGACGCTGGACAGCAGCCTGATCCCGGAGCTCCGGTCGGCGTGCCCCGTCAACGGCGACGGCAACAACACGGTGGCGCTCGACAACAGATCTAGAGACCTGTTCGACAACAGTTACTTCAGGAATCTGGTGAACGGGAGAGGAATTCTGCAGTCCGATCAGGTGCTTGTTTCCGGCGATTCAGCGGCGTCCACGACGAAAACCATAGCGGAGCTCTACAGTAACAACTCTGCGGTTTTCTTCTGTGACTTCGCGAATGCAATGATCAAGATGGGAAATATCAGCCCCCTAACCGGAGGGAATGGAG

>a10326_g1_i1	lncRNA
TTTAGTTTTTACTACATATAATTCAATTTCAAGTTCACACTGCTTTTCCTCTTCGTGTAGGTTGAAATATTCTTTTCGATTTTGTCCTACAGGCTTACTTCAGGAGCTCGGGTTATAATTCAGTCGAAAGTATGTTCTGACAGCGAGGGTAGCTCATAGTGGACGCGTACGAGACTAAGGAGATGGAATCATGGAAGAATTGACATACTATTTTCTGAATGAATTGTTCATGTCAATGGAGCAATGGTTGAAGCCTTTTGAGGTGACTCTTCATCTCATGCATATGCAATTTTGTTTTCCTTGAAATGTTTTCTAGTGAATTATGCTGACTTTAGTGAGAACCCCAGATTTACTCTAGGATGGTGAG

>a10328_g1_i1	lncRNA
ATTAGTGTCATTTAAATGGTAGTGTTCAAGTTTTGAATTAATTAGCAAATTACCTTATCAATGGGACAATCTTCTAATATGTTGTATGATACTTACAGTGGTTAGACAAAATAATGACTGTTTTTCAAGTCCTTATGATGTTCTGAAATTTTTGAGAGAGATTGTCAGCGGTGTTGTTACAGATTGACTTATGCTATTCTTAATAAATATTTTTCAGGTTGATGTAGATGGAGTAATGG

>a1032_g1_i1	importin-9-like isoform x1
GGGGTCTTCAATGGCCAGGTGTATTTGATTATATATCTGAAAACTGCATGATACCTGTGTTTTGATATCTGCTGTGGCTCAAGGATATGTTCCTGATTTTTTTTCTCTTTGTTACAGGTGCTCTATTACTGGAAGAGATAATAACTTCTTGCGGGGTGGATGGAGTAGATGCTGTAGTTGACTCCATAAAAAGACGAATAAGCGAGTCCCAAAAGCAGAAAGATAATGGAATTTCTGGCTGGTGGAGATTAAGGGAGGCTACTCTGTTTGCTTTGGCTTCTGTGTCCGAGCAATTGCTTCAAGTTGAGGTTTCTGCAGCCGCAGTAGGAAGCATGCTAGAACAAATTTTAACTGATGACATGGCAACAGGCATGCATGATTACCCCTTTCTCCATGCTCGGTTATTCTCATCTGTTGCAAAATTATCATCTGTGATGAGCAACCAAGTAACAGAGCATTTCTTATATGCTGCTATTAAGACTGTTGGCATGGATGTGCCCCCAGCTGTGAAAGTTGGTGCATGTCGAGCTCTATCCCAACTTCTTCCTGATGCTACAAGAGGAATTTTCCAAAGTCATGCGTTGGATTTATTATCGTCGCTTGTAGATCTTCTTAAAAATGCATCTGATGAGACTATGCACCTAGTACTTGAAACTTTACAAGCAGTAGTTAAAGC

>a10331_g1_i1	lncRNA
GGGCGTTGGCGGCGTTTAACCGAGGTAACAACGATGACCATACAGCTCGGTTCTTTTCTTTTGGCCGCATGTGCGTGAGTATATTCTTGAGAGAGAAGAGACAGAGAGAGAGAGTGAAATGGGTGGAGGTTGAGAGTAGGCACGGCTGTGAGGATGGAGATGAGAGATGAGCCCTTTTTTTTAGTGGAAAAGGAGTGGGCCGATTTTTTTGTGAAA

>a10337_g1_i1	lncRNA
ATTTATTCATTGAACTTTTCTGGTGAGTTTGTATACTTGTTAGCTACTCTGGAGGCTCTCATTTGCTATACCTTTCATTCGCCTAATGTGGTAAAGTTGACTGATCAACAGGTTCCGAGTCTAAGAAACATAGAAAATAATGTCAGAAACATGTATAGGCATTGATTTTATTGGTTGGTCCAGGGCAGATTTGATGCTCACTTATATTCCAGGTTCTGTTTTGCATGCATTGACA

>a10343_g1_i1	lncRNA
AATTCCAAAGCTTTCGTTCCAAAATCCCCTATTCACCAAATCATCTTTTTCTTCACATTAATTTCACCAAAATCCCCAAATCACCAAATCTATTTGCAAAAAAAAATTGTAAGTGTGAAATTGCTACTCCCTTTCGCATCTAGCTTCCACCAAATTCTCGAACCCTTGTCGCCGCCCCAACTTTCTCCAACCGCCGCTCCAGCCTTTCCTGGCCACCGTCGGCTCGCCCCGCCGCCGTCGGGTCGCCCTGCCCTGTCTCCTTCGATTGACAGTCTGCCGCCTTCCACCAAA

>a10345_g1_i1	wrky domain class transcription factor
TATCTCATCCACCAAACCAAATGCTCTTCAAAGGATTACATGATCAAATAAGCTCAAAATTGTTGGATCCATCAAATTATTTGCCTATCAAACACCCTGTGTTCTATTGATGGTTAAGTATGTCATAGTCTAGAAGTAAAACATAGTTGTGTGTGCAGGAGTTACTACAGATGTACATATGCAGGGTGTAATGTACGTAAACATGTGGAGAGGGCTTCAGCAGATCCGAAATCAGTGATTACGACGTACGAGGGCAAGCATAATCATGACATCCCGATAGGGAAGCATGGCAGCAGCCATGGAGCAGCGACTCAGCATCCGAAAACACAGAAGGTGGCGGCGGTATCAAAGGACATTTCGGAAAGTGGTTATGGGAACAAAGACCAAATACCAACAACTTTACAGCTCAAAGAAGAACAAATCGCAGCGTGATATGCCCAGCACGACTATATGTAGCTTTTGCATCATCTTCAACCCTGTTTAGTAGGATGACGAAAGAAGAGTCGCGATGCAGCAAGACCAAATCTTCCCCTATACTGTAAGATACATAAAAGTTAATAGTTGTATGTGGCTTGTAATTTTGTAATAGTGTTCAATATTAAACAAGAATGTGATAAATGTCAATAATATTGGATTGTGAGGGTTTAATTAACTACGGTGTTATTCTGTCAATAACATATATCAGCTGTCATTCTGT

>a10347_g1_i1	protein stichel-like 2-like
TGCCTAGTTTTGGTGATTTTCAGGTTGAGAATTGCAATTGTCTTCACTAGGAGATGTTACTGAGTCTGCTGTAGTGTTCATTGTTTTAGTCTTGGGGATGGAGGGGAGGCGGCATTCTGTCGATATTCCTTTATCCAGAACGTTGATAGCGCTTAGGAGAGTGAGGTCTCTTCGTGATCCATCTACCAACTCCATGAGCAAGTTGAATGCCTTAGTTGATAATGTGAATTGGGAGGCGTATTCGAACGATGCAATCACTTTAGGATTTGAAAACAGTTGCCACAGAGTGAGTGAGGGTGATGATGATGATGATCGTCTAGGATTAAGAAGCTCGACGTCGTTTAGGGGTGACCATGAGCTATATTACGGTTCAAGAAATTGTAAATCGAGGCTTATGTCTCCCCAAGATTTAGGAGCCATGGTTGCCCACAAAGGCTCTGCACACCGGAGGTCGTTGTGTGTTGAAGGGCCGGATGCAGCACGCCCACTTGACCTCTCGATGGTGTGTGACAGCAAAGCGTTGAGTGAGAGATACTGCAAAGATTATGGTGA

>a10348_g1_i1	lncRNA
GACTGGTTGCAACCATAACTTTAAAATATATATCGCATTGTGGCATACTAAGGACCTTTACCGTCCTGGACCCATTCAACGGCCCCTAGCGATATATAATTTAACTCACATATGATAAACACATAATATTAAAATAGACAACAATTAACCACAGCATGTATTTAAATAAATCACACATAATATTAAAATGGACAACAATTAACCACAGCATGTATTTAAATAAATCACACATAATATTAAAATG

>a10349_g1_i1	lncRNA
GTTGTGGATGTCATGATTGGCTGACCGGTAGCTCTACATTTATACTTTCTATTCACAGTTCACACTAGAAGTGTCCGCTGACAGGGGTTAGTTGAACCTCAGCAGCAGCATGCCAAAATTGTGTTGGCCCATGACATCCCAGTAGGAGTTCCATGAATCAATGATTCAATCATGCTGATAGGATTAGTTTTCAGCTGCACTTCAAATGTTAGAATTGTGTTGCATACCAGTATATCAGTCGTACCT

>a10351_g1_i1	lncRNA
GTTAATTGTTGATAGTAGCTTTTCCTCTTCTGAGTTTAGGCCATTGATAATGCAGCCTATCTTTTATATCATATAATGCAATCTTGTGTTTCTAGCCACTTTTTAGTACATGGACTATGTCTTGTGAATCTAGCAACAATTTGTTAAATGTTTGAGTAATTTAGAAAATCTTCTGCTCAATTATTCAGATTTTTCATATCCCATTCTTAGCTAGACAAGATTGCTCTTATTTGAGTAATTTGGTAATGGCCATTTTGCCATGGGCCATGGCCATGTGGAAGACAAAAATGTTAATAGAGTATGATTCAACTAGAGTCGAAGGCTTCCTTATCAAAACGAATGGCATGTGGAAGAC

>a10353_g1_i1	lncRNA
GGGTTTCCTAGATTGAGCTTTAAAAGTTGAAAGTTTTGATCTTGTGCTGTTTAGGATATCCCTAACAGAACGGCGTGTCGTGCTTTGCTCTGTGCTTCTATGGGCATGCTTGCTGTTTTGCACAGTCATTATTTGCTGTTATTGCTGAAATATTTATGCTGGTTGTAATGCGGCTATATCAGCTTAGTATAATGAAGAAGCAAAAGGTGTGACCGCTTGGGGGAGGAAGATAACTGTAATTAGGATTTCATACTGGTAAAGAAGTGCCAAATAGATAACGATCCACATAGATAAAATGA

>a10355_g1_i2	probable aminotransferase acs10-like
TTTTAAAATGGATTGAAAGGCAAGTATAAATAATGTATCACTGTGATCATTTGCAATTTATGTTCATGCCTTTCTGTGTTTATTATTTATGATAAGCTTTGTGCTAATTATTCAATGTCAAGGCTGTGGCAGGGTTCATGTGTCATGTTGTGGGCAGACCGCTGTTTTCTAACCCGGCACAGCTAGTACTCACAGCCGGTACAGCCCCTGCTGTCGAGATTCTCGTCTTCTCCCTCGCTGATCCAGGAAATGCATTTCTCGTGCCATCACCGTACTGTCCAGACCTCGATGGGGATATCAAATGGCGTACCGGGGTGGAGATCATACCAGTTCCTTGCCGCAGTGCTGATAGCTTCAGCCTAAGTATCACTGCTCTCGACCGAGCATTCAACCAAGCCAAGAAACGTGGTCTTCGCGTCCGTGGGATAATTCTATCCAACCCTTCCAATCCCGTTGGTGTTCTCTATAGCCGGGAAACACTATACAGCCTTCTGGACTTTGCTACGGAGAAAGGCATCCACATAATCTCGAACGAGCTATTAGTCGGATCCACTCATGGAAGCGAGGAGTTTGTAAGCATGGCAGACATCATCGACACAGAAGATCATGACAGAGACCGAGTCCACATAGTTTACGGCCTGTCCGAGGATATCTCCCTCGTCGGGTTCAGGATGGGCGTCATCTACACCTCCAACGAGAACGTTCTCTCCACAGCCAAGAAGCTAGCAAGATTCTCATCCGTCTCCATCCCTACGCAGCGTCTATTGATATCCATGCTCTCGGATTCGAAATTCATTCATCAAGCCGTCGAGCTAAGCAGGGACAGGCTTCAAAGGATGCATGTTGAGCTCGTGAACGGGTTGAAGCGGCTGGGGGTTGAGTGCACAAAGAGCCCCGGGGGATTTTACTGCTGGGCTGATATGAGCGGATTGATTCGCCCCTACAGCGAGAGAGGAGAAGCCGATCTGTGGAATAAGCTGTTGAGCATCGCCAAGATCAACACCGTTCCCGGATCTTCTTGCCTTTGTGTCGAACCGGGGTGGTTTGGCTTGTGTTTTAGCACGTTGAGTGAGAAGGAGATCCCTTTGGTCGTTCGACGTATTAAGGAAGTTATAGATGCCTGTACATCTATTTAAAAGTTCGTGTATTTAGGCGCAATTACGCCTTATAAGTATAGATGCAGTGGAGGCTGAAGTCGCCAAAGTTTCTTGAGATGATCGCTGTGTATAGGCTATCTGCAGCTGATGAGAAGTGGAGATGAACATAGTTGATTCATTCTTTTTCTTGTGCATAATTCCCTACAAGTTTGGATTGTATGTTTCTTTCATGTGTAGTGTAATTCTTATTTGGCTTATTGTTAAATTATAGCTCGAAATTTAAGCCTGGGA

>a10362_g1_i1	lncRNA
GTCTCTTATATATTTTTCTCCAAAAGTTAATAATTATTGGTATAATCATTTTGCTCACCGTTACTAACGATCGAACTACAATCCAGCAAGAGATCTCCACCAAATCAGTAAAAATGATTATTAGCACGCTTAGATAAACTTTACCGAAGCCCTAATCAGGCACTAGGAAGCAGATCCGACGATGTGTACGAGCAGAATACAACAAATCAACAACTTATTACTGAATAGAAGTGCAGGAACATCACCTCCTCCATTCGCGAAGAGCGAAA

>a10364_g1_i1	lncRNA
TGAATGTGGGTATTTTCTTATAAATACAGTGTGTATTCCTCTTTTCGATTTAAAAATTGGATATATCTCCATTTGCTTCATCTTTGTTTTAAGGTTGGCATCCAACTTTGCCTTTGTATGGTGGAGGTCACTGTTGAGATTAAAACGGACCACATTAAGTATTTCTGTATTTAATTTGTCGTATATGATCTGAAAGCTCTCCATCCTTTAGGAAATCAATCATGCACGTAGATCTAGTTAATGTCATTTGTGGTATCTGTTCTTACACGTATGACATCTAGCTCTACTTACTATCTGTGTTACATCTCAAACACTATTATCACCAAAGCACACACAAAGTGTGTTCATCACAAAATA

>a10369_g1_i1	hypothetical protein MIMGU_mgv1a013603mg
GGCTTGGTGAGGCATTAGACAGCGGGGCACCGGTAGCCAAGCTTATGCCCACTGGCTCCTTGCTCGTGACCCCGATGCTGTTGAACCGAGGATGAGGAGCCACGATAGCCGGCCTCGTGGTCGTAGCCCTCTGTGGAATCACATGAATGTTACCATCAAGGACAGAGACAGACGTGTACACTATGGTATTGCAACGTTTCGTGGCTTGTGGATCGTTGATGGATCGCCAACTCGACCGCTGCCACAACAGGTTGCAGCCAGATACTACAAGCTCAAGTTGATCGACTTATGCTCAAGCGTTGTTGGTGTTAGCAGCGGTTGCAGTTTTTGATCAGGACGTGGTAAGGTACTTGTACCCTAACCCCTCGGAGAAGGAGGAGCTCGCCTTCGCATCAGTGCTGCTTGGGATTGGAGTAATCTGCTGCGTTGTTTGTGGTTCTCCCCTCAAAACGACGGCTTTTCACTCACCCAAGGAAGGAGATGTGAGGCTCGGGTCCGGGTCCTGGAGGAGATGGTTATTGAGAAAAAACAGAAAAAAATAAAGAAGTAAATAAAAGACAAACATTGAAGAGTGCAATTTGTTAAAAACTTGGTC

>a1036_g1_i1	lncRNA
GAAAATCTGTGGGGGGAGGGCTCCGCTGCCTTCGTCAGTCTTCAGCATGCTGCTGTTTTCTTCTGTTCTTCGGGTTCGAGGCTTGGAGAAGGCAGTTTTCCAGTGATTCAGTTTGGTGATGAGGGTTCTCACCCCTCTTATCGAACCAAGCTCTCGCACAAAATTCCAGCGATTTCGAGATACTATAAGAATAAAAACTTAAAAAATAAAAATAAAAAT

>a10371_g1_i1	pto-like protein
CAAAATCTGAAACTTTAGCCACAAGCCTCTCATCGAGCAGAATGTTTGAAGTCTTGACATCACGGTGTGTGATCTCTCGCCCCGTGTGAAGATAGTCTAGGGCCCGACCAGCTCCAATGCATATGTTAAGCCGCTGCTTCCAAGAGAGAGGATGGAAGTGATTGTGTTTGTGGAGATGGTCAGCCAATGTCCCATTGGGCATATACTCATAAACAAGAATCATTTCCTTTTGCTCACTGCAGCATCCGATGAGAGAAACTAGATTCACATGTCGAAGCTCAGAAAGCGTTTCAACCTCCATCCAAAACTGAAGCTCCCCTTGCTTGGAGTCTGGTTTTGCTCGCTTTATGGCTACAATCTCTCTCCCATTATCCATGAACCCTTTGTAGACTTTACCA

>a10373_g2_i1	fasciclin-like arabinogalactan protein 2-like
AGTAGTCGAGGAGGACGTGGAGGGAGAGGACGTTCTTGACGGCGCCGAGGGTGAGCTGCTTCGAGAGGAGGCTGTTCATGGCGGCGTTGTCCACGGCGCACACGGTGATTGTTTCGCGGCGGTTGATCTCCGGCGCCAGCAGTGTCACGGTCAGGTAGTGGTTGAAGGTGGAGAATTCGGGGTATTTGGCGAGGATGCGGGTGATGTTGTGAGCATTGGTGGTGGAGGGGAGGAGGAGGAGGAGGGCGAGGGATAAAAGGGTGGCGGCGGCGTGGTGGAGCTGCATTGCAAGTTGGCGAGTTTGGAGTGGGCTCAAGAGTGAAGGATAAAAATAGTAGGT

>a10375_g1_i2	vesicle transport v-snare 13-like
TTATGGTTTTGAGATGGATGATTTTCTTCCTTCTTCATGCTTAGTCATATTTGTCGGTATTGTTCATTATCTTCCATTTTTCTTTGAATTTCTTTTACATAATGTTATTGTGCTTGTGACTGAAATTTATGCATTGGAGCATGAACATACCATTTGTTTGCAGAGCAAAAGAAGCAAAAGATTTCTGAAATTAAAGTTGGATTGGATGAGGCAGAAGCACTGATTAGGAAGATGGATCTGGAGGCTCGTGCCTTGCAGCCAAATATTAAGGCAGTGCTTCTTGCTAAGTTGAGAGAGTATAAGTCTGATCTGAACAATTTGAAAAGTGAAGTGAAACGAATTGCATCAACGAACTTGAACCAAGCTGCCCGAGATGAGCTGCTGGAGGCAGGATTGGCAGATACACTGGCAGTATCTGCAAATCAAAGGGATAGATTATTAACAGCAACTGAACGGCTGGATAATTCGAGTAACAGGATCAGGGATAGTAGGAAGGTCATGCTAGAAACAGAAGAGCTTGGCGTTTCACTTCTTCAAGATTTGCATCAGCAGCGGCAGTCTCTCTCGCATGCTGATAACACATTGAATGGTGTCGACAACAACATAGGCAGAAGCAAGAAAATCTTAACCAACATGTCGAGAAGGATGAACCGGAACAAGTGGATGATTGGTGGTGTAATCACGGTACTGGTTATCGCGATCGCTCTCATCCTATACTTTAAATTGGCCAAGTAAACAAGACTTGTGTTGTGTGTAAATTGTGCTTGTTTTTATTCTTCTTGTTCGATTGTTCCGAGTGAAACTGCCAACTGCCTTGTTTTTGTTTGTTTGTTTGTTTTTAAAATAGCTGTAAATTTGAAGTTCCTTGTTCTGCAATCAAATGAGAAGCACTGCAAATGTTTGCGCAGCTTGCGTTGGGTGTATGTAATGTGAAAGAAATTAATAATATTTTCTTTGTCACCACCAG

>a10377_g1_i1	lncRNA
GGGGGGGGGGGGGGGGGGGGGGAGCGCCCCCCCCCCCCCCCCCCCCAAGCTCTAAAGAAATCTCCACCTTGTAATTGGCACAAAATGTTACTCAAAATCCACTCAACAGACACATAACCTGACTCTTTTTTATGAAGCGCACATAACCCGACTCTAGAAAGCATATTACCTTCTTAAAACTCTGCACCTTCAGAGCTCTTAGCAATTTAGCCTAAAACTCTACAAAAGATCTCCAACATATAGCCTTCTATTTCATATACTAATACCAAGAAAACTGTAACACAAGGTAAAAACATACTAGTACCTATTCAGCTAAATGAGGCCTGCATAACCTATGAATCGATATTTCACATCCTTTATAGTCCATCCATCATTATCTTGGAACTTTAAATGGCACTTTTTGCTAGCCCCAGAAAACAG

>a10379_g1_i1	unknown coding RNA
CGTCAAGTCATCATGCCCCTTATGTCTTGGGCTGCACACGTGCTACAATGGCCGGTACAATGAGCTGCGATACCGTGAGGTGGAGCGAATCTCAAAAAGCCGGTCTCAGTTCGGATTGGGGTCTGCAACTCGACCCCATGAAGTCGGAGTCGCTAGTAATCGCAGATCAGCATTGCTGCGGTGAATACGTTCCCGGGCCTTG

>a10379_g1_i2	lncRNA
GAAGGTGGGGATGACGTCAAGTCTTCATGCCCCTTATGTCCAGGGCTTCAAGCATGCTACAATGGCCGGTACAAAGGGCTGCGAAACCGTAAGGTGGAGCGAATCCCAAAAAGCCGGTCTCAGTTCGGATTGGGGTCTGCAACTCGACCCCATGAAGTCGGAGTCGCTAGTAATCGCAGATCAGCAACGCTGCGGTGAATACGTTCCCGGGCCTTG

>a10383_g1_i1	lncRNA
AACCACGCCCTCCGCTTGCTCTCCTGCAAATCATTAATATGTATCTGATAACCCTAATACTGGAGTGGAATCACTATAACTTAATTTCAGAACAATATGAGATGTTTGGAGAAGTACAACAGATATTAGCGTCTGTACATGACAGCTCTCCTGGGTGAAGGAGAAAAAAGTTTTACAAAGACAAATAAGATAAGAAATACATAGCCAAAA

>a10384_g1_i1	lncRNA
TGGCTTGCCCTTCTCTAGCCAAAATCAAACAACATTATGCATCGCCTATTGAGTTTTGGGCATAGAATAGATTATCACAATCATCAGACGTAAATGAATCACAATGTCTAAACACATAACAAAGACTTACAACCTTCACCACCAGGGCATCCCACAGTTCTTTTGTCGTAACAAGACTTAATCATAGCAGGGGTGTCAGAAATCCAATGGCAGTTTTTGATTGCAAAGCATCATCAATCTCACCTTCCTCCATAAATCATGCATTCCTCTTCATTTATGGGCTCACAATTACCAAACAATTGTATACTGTATCACAACATTAAATGTTTATGAAAAAGATTACCTGGGAAAACCAAAATCACAACACACATCACGCGTATACAAAAACACTATCAATGTGTACTAAACCGAGGGAAGAAAA

>a10385_g1_i2	thaumatin-like protein-like
AGTTGGGCCTATAATAATTGAAAAGTGAGCAAATTAGATATGGAGAGACAATTTAAAATAGAAGATCTCGTGTCACCATTAAAGCACATACTAATTATGTGTAGTAGTAATAAAAATAGTGGTGCAGAAGATTTGATTTCATACCTTTGCCGCGGAAAGGCGTGATGGAGATGGCGAGATTATAGCCGTCGACGAGGCTGACGTCATAGAAATCCTGGTCGTTGCCGAGGGTGATCTCGGCGAGCGTGGCGGGAGGGGTCCCGCCGAGACCGTTGCAGAAGAGCGCTCCGCCGCAGTCGCCGGTGGCGCAGCGGCCGCGGCCAGTCTTGTCGAAGGAGCAGCCGTGGCGGCCCCAGACGCGGCCCGACCAGGCGGCGGGGAGCTGGAGCGTGTACGATTTGTTCGGCGGCAGCTTGAATCCGCCCTTGGCCAGCACCGGCGACCCGCTGCCAGGCTGGATCCCCGGCCAGACAGGGTGGCTGCATTTGTTGTACAACGTCATTGTTGTACCTGATACCTCCACTGAAATGTGGAGTGTGAGGAGGGAGAGAAAGAGGAGAGAGAAGAGAGGTTTGAGAGAGCCATCCATGGCGGCGGAGGAGGAGGTGGTGAAGCAGAGTTTGTGCTTGAGTTGGAAAGTTGTGACGCTGCTCCA

>a10388_g1_i1	lncRNA
ACAGGTTTTTCTGTATCATAAATTTTTCTTTATTATATCCGTGTTAGCTTCCGTTGCTTGATGCGCTAGATTTATGTAGCACAGAATTAGTCTTGCCGAATCTATGACTTCAATTAATTATAACGCTTCTCTGTGGAACTGTGGTCTTACTACCTAGATTCTTTTCATTATTCCCCCCCGTGCCCTGCTCCCAATTGTATGAATTGAGCAGTACATGATTTGCCATGTCCTTACCAGGAAAACTGAAACAAAAGCTCCTGTTTTCCTATATTTATGATATGTATATATATACTGAACTTAACTTAATTGCAAATTTTAGGAACCAAACCTGCTGCACTGCTGGCAGA

>a10395_g1_i1	mitochondrial import inner membrane translocase subunit tim17 tim22 tim23 family protein
GTGCAAGTAATAAAACCAAGAGACCATCAAATAGATGTAGCTCTCAATCAGCAACACTTTCTTGAATATCAGGAAGGACATAACTGCGGAAAATCATATTTCTTGAATTGAGATCCCAAATAAAAAAATCTAGCACAACATTCTAACACGTAACATAGCCATGGAGCAAAATTCTCGCCTTCTCTTTGTCTCTTAGAAAATATACTATTCTCTAGCAACGCAATCATACCTTAGCAAGTAGCGTCGTTGCAGCAGGTTCTTCAACGAGGTCCCTTTCGCCTGTCTTTGAACTCGGGCTCCCTCTCTATGTGTTCCAGAATGAGCAATCTTGGTCCAGGAGGAATTTTCACATCTCTGAGAGCACTGTCAGTTATCAATGGCAGCGTGGTATCTGTTAATAGTCCTCTCTTAAAATTCTTCTCGTAGTTCTGCAGGCCAAGGTTGTTCAGCATCGATCTCGTTTTCACATAATTCAGATCTTCAGCTGGTGGTTGTGAAAACTTCTGTCCCAACTGGAAAATTCCACCTTGAACAAGTGCAAAGAAAAGACCAGATGTAAGAGCATTTGCTGCCGGATTCGGGCCGCCCATACCACTTACTAAGGAAAACAAGGCCCCAGAACCAAAAGCTGCAGCCATACTACAGTAACCAATACCAGATAATTAGAATTCACAACAAAAGAGAGCAAGATAAACACTAGGGTTCGACAAAGGATAATATATGAAAAACAAAACTAGCCTATATCCAAGACAAATTAACCAGAAGCATCCAGCTAGAGAACTAAGTGGCTGGTTGAGAGCTTGAGCTCCATCTTGTCAAAGTAGTCCTAGGAGGGAGTAGCACA

>a1039_g1_i1	lncRNA
ATAAAGATCCTCTGCAGGTCCATCTGTTAACCAACGAATGTTGAGTAAGAAACACGAAACAACGTACATAACAACCCCCTATTTAAGCCATAATCCTATTTAAAGACCATATTTCATCCATTAACTAGAAGCTATCAAACAATGTGAGATGAAGTGGTGCAAAATCATAGCTAGGAGACATGGTTTACATATATCAGCCAAATCAAA

>a10400_g1_i1	lncRNA
TTCCCTTTAAATACCTCTCATTTGCACACCACACACACTCAAACACACTTCCTCTTCTTCATCTCTCACTCTCCATATAAAGAGGGCTCCTTCTTAGCATATTCTTCGTCCTCACACACTCTTATCTCACTCCTCCAAGATTTCTCTCAATATCCCTCGTTTCCTCAAGCCCTATAATACGACGTGGGGATTTTGCGTTCCTCGCAATGGGGATCGGATGCTCATGGTGGACACTTACGCGACGTGGTG

>a10400_g2_i1	bidirectional sugar transporter sweet6a-like
TATTCTTTGTGTATGGAGAGAGGAGAACCAGCCATAATAATCCCAAAAATATCGCAGAGGATGCCGACGAACATGGACCTCTTTTCATGTGTATGGAAGCAAAGAATAGTGATGACAATGGTCACTCCCAAAAGAACAAGCTCACATAGAAGGTACATCATTATAATCCACTGATTAAAATCACTTAAAAGAATTAATTATGATGTTGTGGGGATGAACGACAGGTAAACCGTAGAAAATCCCAAGCATGGTGTTCATCGAGGCTGCAATATATGGATAGGGGTGGAATTCCTCTGATCAACTTCCGCAAATGCTGCACCATGCAGCAACTGCTTTTGCCACCACGTCGCGTAAGTGTCCACCA

>a10404_g1_i1	lncRNA
GATAGAGTCCTCATACATGCCCTGAGCAGATTTACATTGCAAGTAAATCAAATATCAAATATTATGCTGAAGGAACCCTCAGACTTCAGTGTTCATTGCTGAATAATGAAAAGAGCCAATATCTGAATAGGTTAAGAGGATGTGCATATCTGGTGGCTGAATACAATTCTATTCTGTAAATTCATATACATTACATGTTTAAGGTGTATATGTGTGTGTGAGAGGGGGGGAATTGTATCTGATTGAGTTGCCTTATTAGACAAAAGGATTTGACACCAAAGGGTTTGGGCAAGCATAGCAAAAAGCAATTGAAAAGTCTGCATATCGAGGTTGGTGACCAACTCATGAACTCCAAAAAGGAAGAAGTGAAATAAGCGGAGTATTAAGTATGGGCTTCTAGAACTTCCATTTGATGATCAAATTAGATCACATCACCAATGAAGAAAAATATGGGTCTCCCTAGTTCATCAGAAATTTGTCACCAAGCAATACTAT

>a10405_g1_i1	lncRNA
TGAGTATTTCTTAATTTTGGGCTGGGCCCCACTATCCTAAAGCTTCCAAGAGAAGCTTGTCTTGACTATTCACTTTCACGCATCAAAAATTTCTCCCAACACAAACCATCGCGCTCTTTCGCCTTCGCTGTGATCCTGTCTGTGCTCTCGCCGTCATTGGAGTTCAAGGTAGCCGGAATTGTTTTCCGTTCCCCGGTGTAAGCTGTGTGTGTGGTCTTTCGCCGTCGCTGTCGCCCAG

>a10411_g1_i2	sugar transporter erd6-like 6-like
AGTGAACCAGCTCTCTGTGACAATAGGAATCTTGCTATCATATCTACTGGGACTATTTGTTGAATGGAGATTGCTTGCAGTTCTTGGAACACTGCCGTGTCTGATACTGATACCTGGACTCTTCTTCATCCCCGAATCTCCTCGGTGGTTGGCTAAAATGGGAATGACGGATGATTTTGAGGCGTCCCTGCAAGTACTTCGGGGATTTGACACTGATATTTCTGTTGAAGTACATGAAATCAAGAGATCTGTAGCATCAACGAGCCGAAGAAATGCAATACGTTTCGAAGATCTCAAACTAAGAAGATATTGGTTACCCCTTATGGTGCATAATATTCTAAGTGTTGCAACTTTCCTTTGGTTGTGTTGTATTGTTGATTTCTGACGCTGTATGTTCGTTCCTCTTTCATCTCGCAGATAGGAATTGGGTTGCTCGTTTTCCAACAGCTATCTGGAATTAATGGCGTCATCTTTTATTCTAATAACATATTTGAATCTGCAGGGATCTCTTCGAGCAATGCTGCAACTGTAGGTGTCGGATTTATTCAGGTTATTGCTACTGCAGTGGCTACATGGTTGGTGGACAAAACTGGGCGTCGGATTCTTTTAATCGTATCTTCATCCGGTATGGCACTTAGCCTTGTAGTGGTTGCTGTGTCATTCTACTTAAAGGAATCTGTTTCCGAGGACTCTGCATTGTTTGGAATCTTGGGGATCCTATCAGTAGTTGGGGTGGTGTGCTTGATCATCTCTTTTTCACTTGGAATGGGGCCTATTCCGTGGCTCATAATGTCCGAGATTCTTCCAATTAAAATCAAAGGCCTAGCTGGAAG

>a10412_g1_i1	lncRNA
GCTGGCGTCATTGCAAATCGGGAGTGAGTTTTCTTTCTCTTTTTTGAATTAAATTTCTATAATCTGTATAAAAGCGAAATTGAATTTCTAGAATCTATGCAATATCCGATTTTGATGAGCAATGAGGGAATAAGATTGAATTTTGGATGATATCTGTGACGAAAATTCAGAAATGGGAATCTTAACGCAGGGGGATTTCGTGGGCGACGAAAG

>a10417_g1_i1	lncRNA
CCGTTGAACCCATTTGTCAAACTTGCATCAAGAAAAAAGCAGAACAATCTTAAGTTTAATGAATCATCTCCAAGCAAAAGTATTGAAAACTGAAAGATGTAAATTAATCCTACTCAAACACACCAACAAAAGCACTAAGAACAGGAGAAATTTTCAACGAGCAATATTAAAAGATTAGAACCTAGAAGAATCTTTGATGAA

>a1041_g1_i1	lncRNA
TGGTCCTCTTAAGTGGTGTCTTATAATATGAATGTCCAACAAAAGTACAGCTTTATGGTCTTTTAGCTGTATAGAAACTCTGGATTGCTAATCATTGATTCATTCGCCACTTTTGTCAATTTTGACAGTAGTTCCATTTCCTTTGCCTTCCTAATTTTTTTCTCAAATCAGTTTACACCATACTTTTACAGGCATAACTAAAAGCTAAATTGCTTTGATATGTCCCATATCAGCATCTATTTTTGTTTCAGCTAATTTTTGTGTATACATCCTCATTCAGGGTTGAATAGAAACAATGGCGAG

>a10420_g1_i2	reticulon-like protein b11-like
GTCTTCAAATTCTCCCTCCCTCGATTTCCTGAATCTCTCAACTTCCTATTTACATTCCAAAAACCCTAATTTTCCATGGAAAAATCTCGTCGATCTTCTGTTCATCGCACGTTAGGCGGTGGTGCAGTTGCTGATGTGATACTGTGGAGAAAATGGACTCTCAGCGCCGCTTTTCTCGTGGGCTCAACTGCGCTTTGGTTCCTATTCGAGAGGGCTGGATACAATTTACTGTCATTTATATCGAATGTTTTATTGTTGCTCATCGTGATACTATTCTTTTGGGCTAAATCTGCGTCGATTCTTAATAGGTAGATGAGTAGATGCATCTGTATTTATGTGCTTAATTACAGTGTTTTATTCTATTTGGGGTAGATTAGTAGTGCTCTCCTTGCTGCTATGTCGAGTGAACTAGTCGAATCATTTTATCCAATATAGGTATGTTTGATCATGCTTTTCGATAGGGAATATAATACCAAGTGCTATTAACGGGTAATGCATTAGGTTCTTTGGCAATGGTATTGTCGGTCTTGATTTGGAAATTAGTATGATCTTTGCAGCGAAAGTTTTCGGTTTGGTGTTCCCTAATTTTAATGAGGGATTTCAGGGTA

>a10427_g1_i2	lncRNA
TTCTTTCATTTTCCAACCTATAGTGCTTCCAGCATGCGTTCCATAATTATGAAAAAAAGTGTAAAATAGCCAAGTTAGAGAAACTATTTATGAATAGAATGGAAGAGAGACGGGAAGAAGAAACGTGTTGATGATGATACCTGATAAACAATGGCGAGACTGAGAATGCGTAGAAAAGGTGAAGGGAGAGGAGTGACGTGAGGGAGGGTACCATTAATCTGCAAGTTAACGCAAATTAGCTCCAAAACGACAGAAACCAAAATAAAAGACATATCACCTACATAAGAGCACCAAAGAAACACACACCAGCCAGAAGAACAGCACCAAAGAAACACCAGCTAAGAGTACACATATTTAGTTACATTGTAAGCCATTTGTGCAGATATCCATAGATCTAGCAAAATAATAACATAAACACAAAAAATAAATAAACAACTCAAAAACGAAAAAACTAATACGTATGCTAAAAAATATATCTTCCATGGTATTAAAAAAAAGCTATCTGC

>a10435_g1_i1	lncRNA
TTGTCCAAGTGAGGTTCTGAAATCCAGCTGAATGCAGAATGCAGGCAGATTTTTCCCCATGTTCAAAGCTCACCACCTCATCCTCTGTGCCATGGCCTAAGAAAACATGCAGTTGCTTCACATGAAGCACGTTGCTGAGGCTCGATCCATCCATTTTGCGCCTCAATGACCTAAAAAAACGCCCACCTTTGCCGACTTACATCAATCACCCGAAAGAGAATGACAGATTATGGAAATGGTGTTACTTGTAAAATGGAAGCCAGCCACTAAGAACTATGACAGAGCTCAAGTTTTCCAGAAACCGAAGTCTGCTACCATCTTCGCCAAGAATGTAGTGTGTGGCCGCGTATAGAGCAGCTGCAGCGCCTATGCTGAATCCTCCGATGCCTAGTTTGACATCACAAGGCTCTCTTGAAAAGATCTGTGCAATGAGTGCAGCTGTTTCATTCAGTCCTTGTGAATCGGGAGACGTATCTTCCTCAGATACGTCTCTTGGATCAAACCCTGTGGATAGACAGATCAATAGGAAATAGTAGATGCCCAGAGCCAAGCATTTTCATGCCCGACTTTCACCGCCATAAAAAAATAACCCTTGGTTGCAGCTCCAGTCTCAACTCTTCCAGTTTTACCTCTTGTCGTGACCGCTCCACCGGCACCAGTGCCAATGAGCACCCCCAGTGCCGACACCGACAACTTCCCAATTTTAAACACACTAATCAAACAAATCAATTCACACAAAATCATTAAATTTAATCAAGTACCAATATAGACATAATTTTTCAATACTAATAA

>a10436_g1_i2	chaperone protein
TTCATACCAGCTGTTTTAATATGCATACCAGTTATTTATATGAACTAGAAAGGGTAATCGCATGACTTAGACATTGTAGGTGTTTGTTCCCTCCAAAATGCAGCTGTGCTGAATTTGGAAATGTTTGATACAGATACTGATTAATGAATCAACAAGGAGTGAATATGACAAAGCTCTCCGTCATCAACCTAGCAGAAGAAGGCCATTAGGGGATGAGTGGTCCATCAATCAAGAATACGAGGACGGTTTGAGGCTGTACAGATGGGCTTACCTGAGGCGGAGGGAGAAGTATTGGGAGAGAGATGAAGAGGAGTGTGATGAAGATGAGAGGCGTGAATGTGATGAGGAGAGAGGATCCTTGTTTGAAGTTGTTAGATCAGCATTCCTCAGTGTGTTTCTGATGCAGACAGTTGGTGTGCGGCTGTCTCTCACATTTAGTAGCCTTATGGCTCTGTTGGACCAAAATCTTGATGCAGGATATAAATTTGGGTATTTGATTGCATGGATAGTGGGCGGAAGGGGCGGCGTCTTGCTTTCGATTTTCTTATCATTTGCAAGTTGGGTGTGTGGGAAAACCAGCAGTGGCGTAGTTGCTCTTGTAGTTGTTGCTATGTGGCTTGGTTCAAATGTTGCAAGGTGTGCTCCAATTCCACAAGGTGCTCTTCTCACTCTTCTCTACATGTCAATCAAGCTGCACATTGATCTAACCTAACCTTCCTCTGCAATACCCAATGGATATACATATTTTGTATTCTTTTTTTTT

>a10439_g1_i1	lncRNA
TCATTTTCTTACTGCTTTGCTTCAAATTCTGCTTTTAAGTGGTGTCAATGTTTGAATTTTCATTCTAATCCGTGATTTATCTATTTGTGTTTTACTTTTGCGGGTTCTAGCATGTAAAAGTGGTTGCTTTTCCCTGAAGAAGTCGACTTCACTTTTTGAGGAGGGGGCAAAATTAGGGTTTAAGTTTGCTGGTAGGTGCCTGGGAAAATGGGGGTGCACTAATCTATCTAAAATATTAGAATCCGTGAAGACGAGGATGTTTTGGGAGAGAATTGCAAGGG

>a10440_g1_i1	lncRNA
TCTTATATTTGTTAGATAAGTATTTCTTAATTTAGATTTAACCGAATTGTTCCAGTTAAGGGTAAAACGTTGAAATTGGTCAAAGTTTTTTTTCTTCCACAGTTGCTGCATGTTTGTATGGTAATTAGAACGCTTGATGATCTTTTGAATGAGTGCCTTCTGTATTGCTTTTGTGGACATCAAGTGGCTTCTGTTGCACCCAGTATTGATGTGGCCTCTTATCCATTAGTTAATTCTCGATGATGGAGCTCTAGAATATCTGTAGTCTTCTACTATATACATCTACCACCAAAGTTTGTTGTCCAGTAACTGTACTTCTCGTGCCACAATGTTATTTTGAATGATTTTTTATTAAGGA

>a10444_g1_i1	lncRNA
CTCTCTCTAACTAATATTTTCTCTTTTTAACTCACAATTTTCTCTCTAGCTTAATTATTCAAACACTTTAACAATTTAAAAACCATCGAAAACATTACATTTTATAAACTTTTAAAACCTCTTATAAGTTATTGAAACTTATAAACTCTTGAAAATAAGCTTAGCCAAATACAATGCAGTTTGCAGGTGGTGCTTTTAATTCCATA

>a10450_g1_i1	pentatricopeptide repeat-containing protein at5g10690-like
ATTCAGGTGAAGGTTGAAGAGTCTTGATTCATAAACACCTAAAAGAGGTTGCGTCGTTGCTAGTCCAAGATAACCATATTGATACACAAAAAGGACTGACCTGTAGTAATGTAGTGTAAGTAACAAGGTCAGGGTAAACATCAAAGCGCCGGTGGTTCTGTGCTTTGTCCTTCATTTGCTCGTAAAGTTGCATTGCTTTCTCTAAGTTTTCACTCTTGATACATGCAAAAATTAAGGTATTGTAGCTCAGCTTATCAGGAGTCATTCCATGTCTCAGTATTTCATCATGTACGCCTAAAGCTGCCTGAGGAGAACCAGCTGTTATATATCCCTTCATCAACAAGTTAAAAGTTAAAATTGATGGAGTTCCACCTTCCTGAAGTGCATGACCATATCTTGCAAGAAGTCCATTAGCACGGCGGAGATCCCCTGATTCAGTTAAAGCGTTCAGCAGACCACAAATCATCTCTGCGGACAACTGTGGATCACCAACAGCTGTACCTTTCTCCACAGACTCAAGAACTTGAAATGCTTCGTTAATCCTTTGAGCAGCACCCAAACCCTTTAAAAGTGTACCATAGGTAATATCATCAACCCCACATCCATTTGGCTTTGACATTTCATCAAAAACTCTAAGAGCTGAGTCAATATCATGGCAGTGAACACAGGCTTGCATTACGGCATTCATCA

>a10452_g1_i1	lncRNA
TAGGCTATAACTTTCTGTCTCATAGCCCGGAGGCTCTGCCTGCTTCTCACACATATAAATTGAGTAAAACGTATAATAAGGATAAATGTTAAATGCAACGTTATAACCCCACCTTAACCTTTCTTGAGTAAATCTTGCAATTAAATAATTAAGTCTCGCGCGCCGTTCCTAAAATGAATTATGAAATCATAATTAAAATATGCTTAAACAATGAATGCACATGAAGATGGATCTATAAATGTAAATAAAATCTTTTTCTATTGTTACTAATATTTTACTAATCAAAAATATTTTAAATACTAAAATACAACAATTACAATATGTATTTGATAGTATAAAATCGCAACTCACTAACATAAATAAATAA

>a10462_g1_i1	lncRNA
TCCATTTTAGGACAGAAGAATCAGGATTATCCTAATCAATCAAGATTTTGGTTGCAGTGATATAATTATAAAGATTTTTTTGGTGTATCCAATCATATAAAACTGGTGACCACATTAAATCCAGTAATTTTCAGAACACATGTAAATGCAAATTGATGGTCCCAAATCAAGAAAAGGCCAAAACAAGAACAGAAGGGCCTCAGCTCACATGTTGCTCTCTTTCCAACCATGCATGCCACATCACCATCATAGCCCCCATCGATCATCATCATGTTCTCTGCTTGATAGATCTTGAAAAAAGTTAAGGATTTTTGTTAATCTTGGATGAGTATTTGTTGATGATTTAGAAAGAGAGCGTGGAAAAATGGCATTACGAAGCA

>a10463_g1_i2	lncRNA
GGTACGTCTCCTCTGTTTTGTTTGTGTTGTTGCTTCTCTTAAGATGAAATTCTGTGTTAATTAATTTGTTGTTGAATGATGAGCAGACCATGTCGAGGAGGAAATAGATTATGTGGATGGAGTTAAGTCGATGAATACGAAGGATTTGATGCCGTATCTCAAGGAATCCGGCACTAGAAGCCTAGTGCACAGGGTGGAGATGAAGGCGTTCGAGGAAGTGAAGAAG

>a1046_g1_i1	zinc ion isoform partial
GCTTTCAAGGTTTCCGAAATCTACTTTTGTCCTTCCCTTTTTTGGGTTGTTTGCGGGAAATTTCCACATTTTGTTTTAATGGCTTGTCGTCGAGAATCTAATATGTCTGTTCAATTCTGTATAACGATCATATCTCCTGTTTATTGCTCTGTAATAGCTATCGTGTATCGATTGTGGACAAGTATTTGGGCAGCAAGACGTTGAAAGCCATACTCAATGCATTACCGAAGCGGAAAAATACGGTCCAAAGGGTCAAGGAAATGCAGTGAATGGAATGAACACTAAGCCCAAAAAAGATGCAAAGCTGAAACCAGAGGTTGACATAAATGTCGGATTATCTGAACGCCCTCCATGGTTCTGTAGCCTGTGTAACACCAAGGCTACGAGTAAGCAAGCTTTGCTCCTCCATGCAGATGGGAAAAAACACAGAGCAAAAGCA

>a10471_g1_i1	lncRNA
TTCGCCACTATGAACCACACGCACGAAAGGACCTCGGTCTCAGCGTGCTCACTGTTGGAGTCGATGAATCCTGGAGGCATGTCGAGGTTCACCACCTCCCTGATCATGTCTGGCGATTTTGCTTCCACGAGGCTCCCTTTACTAGTGAAGGTTACTTGCATTGGGCAAGGGGGAGGTACTGCGTGACGTTGGATGTGGAGACGGAGATCATTA

>a10473_g1_i1	lncRNA
TTGTGCTACTATAAATATATATGCGCTTTCATCTGAATAATAATGGTATAACTGCAACTAGATTATTTTACTTTCATCATAAGGTTAAGACTTTTATCTTCAGATATCATTGCCTGGATAAAGCTGGTTCATGTGGTTGTTCATAATTTAGATTAACAAAACATTGAGCATTGTTCATTTCTAATGGTAGAGACTGCAGTTTGAGATCACCAATAGATTGGAAGATAGGGAAGATGGTCAAGTTTATTGGATCAGCAAG

>a10475_g1_i1	lncRNA
GAATTTTCTTCTGATCTATTGCCACTATTCTTGTTCCTGAATGTTGTTTTTAGTATTTGTTGATTCCAGCATATCTCACCTTTCTGATGCAGAATTCACATGCATTAATGGTTCTTTATGGGTTAATCTTTCTTTCTCAGCATTTTCTTGAATTATTCTGTGGATAATTTTGGATGCATCTCTGTAATTTTCATATTCATGTATTGGGCTGAATAAGGGTAGCTGGGGACTTTTTTGGGGGGAGTAAAGGGCTTGAGTTGTTGT

>a10478_g1_i1	lncRNA
AATATTTTCTGGGTGCTGGGATGGTCTTGTATACTAGGATATTGATGACTATAGATGTCAAACTGTTTGTTCCACATAAGGGCTTCAAATTTCCACATAAGGGCTTCAAATGGCCATATATAATCTACCAAACTTTTCAATGAACATCTGTCAATCTCACATATGATATTTTCATAGTCAGAGTTCGCACTGTTTGGCTCTCATCTGATATGATTCCTTTAATCTGCCCATCTCTTAAATCTGTCAAATCTCGCGAAGGAGTGGTTTCTGAAGGA

>a10480_g1_i1	unknown coding RNA
GTGGTTGGATGTATACAGAATTTTGATTCCGCATTCATTATCAGTTGAGACGTTATTATAAATTTGTAATGAATGTATGATATTGGGAGCTGGGGTTTGAATTTAGGTTCCGATGGCAACAGCAGTATAGACGAGAATATCCTGATGCGTTCTTGCAAAAATCTAAGTCTAACACAAGGGGACAAGGAAAACATGATATTGACTATACTCCGGCTCCACGGATCACTGAAGCAGATAAAACCAATGATAAAAGGTCATTGCAGAGAGCACTTGACCGAAGGCTCTATCTTCTTTTATATGGTTCTTCATATGATTCTAATGGAACACCAGTCTGGCACTTTCCTGAGAAGGTTTACGAGTCTGAACCAACACTACGCAAGTGTGCGGAATCTGCTTTAGAATCTGTGATTGGAGATCTTTCAAAAACTTATTTTGTTGGAAATGCTCCAATGGGCCATACAGTTATACAGCCTGCAGAAAATGACAAGGTCGATGCATCTCTCAAGCGATTCTTTTTCAAAAGTCAACTCATCGCCACCGGCAAGCTCAATGTCGGAAAGTGTGAAGATCACTTATGGGTGACAAAGGATGAGCTATTGGAGTATTTTCCTCAGCATGGTGAATACCTCAACAAGATGATCATCAGCTGATATTTTTGCTGCTCTTTGCTTTTGTAGCTTTTTGATGAACTTCAGACGAAAAGATGATGAACTGTTTGATGTGTTGATACGACGGTGTTGTCGGAGTTCTAAATTTTGGAGTTTAACTAGGTTTTGATGTGACTGAGCCCGGGATCAAGGTATTTTAGTTGTTTCAAGAAATGTAATAATTATTGTAGGCTTATTATGCCTATAGTTCTTGGAATCCAGAAATTGCTCTCTAATGTGAA

>a10480_g1_i2	39s ribosomal protein mitochondrial-like
GGCACAAATGCTGATAAAACATAGTTATGCAATAGTGTGTTTTTGGTTGGAGCATGTAAATTCAAGAAAAGTTTATTATATGTCAAAGATGAGTAGCATCAGATTGTTGGATACATCAAATATGGCATGTTTGCTTTGCTGTCTGTTTTGTATGTATACTTGTTGGCAATTGTTTATATGGACTATGACATGCAGGGGACAAGGAAAACATGATATTGACTATACTCCGGCTCCACGGATCACTGAAGCAGATAAAACCAATGATAAAAGGTCATTGCAGAGAGCACTTGACCGAAGGCTCTATCTTCTTTTATATGGTTCTTCATATGATTCTAATGGAACACCAGTCTGGCACTTTCCTGAGAAGGTTTACGAGTCTGAACCAACACTACGCAAGTGTGCGGAATCTGCTTTAGAATCTGTGATTGGAGATCTTTCAAAAACTTATTTTGTTGGAAATGCTCCAATGGGCCATACAGTTATACAGCCTGCAGAAAATGACAAGGTCGATGCATCTCTCAAGCGATTCTTTTTCAAAAGTCAACTCATCGCCACCGGCAAGCTCAATGTCGGAAAGTGTGAAGATCACTTATGGGTGACAAAGGATGAGCTATTGGAGTATTTTCCTCAGCATGGTGAATACCTCAACAAGATGATCATCAGCTGATATTTTTGCTGCTCTTTGCTTTTGTAGCTTTTTGATGAACTTCAGACGAAAAGATGATGAACTGTTTGATGTGTTGATACGACGGTGTTGTCGGAGTTCTAAATTTTGGAGTTTAACTAGGTTTTGATGTGACTGAGCCCGGGATCAAGGTATTTTAGTTGTTTCAAGAAATGTAATAATTATTGTAGGCTTATTATGCCTATAGTTCTTGGAATCCAGAAATTGCTCTCTAATGTGAA

>a10490_g1_i1	lncRNA
TGAGAGTTATTCTGCGTGGTTTTTTTTCTTATGAAAGTTGTGATTTGAAATGGCTTGTTGCATTTTTTAGCAGTTAGATAAGAAGATCTCTTCTTGCGTACGTTTATTGTGTGCTTTAGCTATGTTACTAGGCAATTTTTTCAAAGAAACTGAGATATTTCATATGTTACAGACAATGCATTAGTAAGATACAGTGTTTCTGATTTCT

>a10491_g1_i1	lncRNA
TAATAAATGAATAACTCTAATGTTGGTAGTTCTATTGATATACATATTTATATAAACATATATGCTGACTTGCTCGTAATCATGATTGTCATCTTTTCCCCAGTCAGTTTGTAAGTACATAATTTATCATGTAAGATTTCTGTCTGTCCATTTTCTGTTTTAACATATTCCTACTTCGATTCGTGGGCAATATAAGAGCTAAGAGTGCATTTGTTAACTTACTAATTTTCTTGAT

>a10493_g1_i1	lncRNA
TGTTTTGCTTCATGTAAATTTATTTGGGCTTGGGCCCATTTAAAAGTAAAAAAGGGTGACTGGGGCTGCGTATACAATCTTAAATCTCAGAAATTGAGAACTACATATACTACAAGGAAGGAACATGGTTCGGAACTAGCTAATAGCACGTTAATTCTTAGTAATGGGGGCCTAATAAATTTGACCTTATTACCAAATATAGAAATTAATGATACACATAACTTTGTTCTTTTGAAATAAATACTAGTATAAA

>a10495_g1_i1	lncRNA
ACTCGCACTGAATATTTAGAAAACACTGCAATAAAATAACCCCATAAAAATCAAAACTAAAATTGAATACGAAATGCCATTCTAAATAATTTGCACACCCTGAAGCGTATTACAAGCCCATAATGAAATCGAACATCATATGAATAAAACGTAGCAATTTTGATTAACAAGGAGCACATATTAAACCCAAATAATTTATCAAACGAAATGTGATTCTTTTACAATTAGAGAAATTCAA

>a10499_g1_i2	hypothetical protein MIMGU_mgv1a012606mg
GAGTTCTGTTTTTATATGAAATCAGTCATGAAATGAAAATAACTTCCCTAGTTCCCATATACTAATAAAATATGTATGCACTATGCAGTGCATATATGCTTTAGTGACGCCTTGAAGTTTGTTTGGTTATATTATTGTCACATACCTCTTTGATTTAATATCAGGGTATCTATATTTGTTATTCATACAGATGGAAACCGATTACCACAGCATCAGTCACCTCAGCCAACTAATGCCAGTCGGGATGAGTTTCTAAGCAGGCAAGCACCTTTATATTTCATACTGTAGTCATGTGCTGTGGTGGACCGAGATGGATATGATTAGCAATATTGACAAAATATTTGGATCAGAGAGTGTAACCAAGCTGCAACAATCGAGTGAATTTGGTCTAAAAATCATTGTGATCTAGCGTGTCTCGATTCAGCATTGGCTTGTATGCTCCTCCACTTTGAAAGCTGTTTCACTTTTTCTTTCTTGACGCAGGTTTACTCGAAATGCAAACCTGATTGCAAACGGGGTAGCGAAGAACATCCGTAGAGTCGGGAACCAGATAAAGCGAAATCTGGATGATATTATGTACCCCTACAGAAAGAGACCAAAGTAGGCGAGGTATCCATACAGCGGCTCTCTGGGAAAATAAAATGCGAAGAGGAACAAGACCTTGAGCATCACCGTTCCTCGTACTTGTTAAGAATACAATGAGGGCACGAGGCGATTTCTTCACGACTTCCAGTCACATCTTTTGCTACTTCAGTTGGGGAAATGGGCATCTTATAAATGGGTTGTATACTATGCGCATTGCCTGAATATTTTGTACATTGACATTTTATTGTTTTTCAAGTTTCTATTGCTCTCGTCATGAGCCTCTTCATATTCTCTCTCTACTAGTATGTCCGCA

>a10499_g1_i3	hypothetical protein MIMGU_mgv1a012606mg
GAGTTCTGTTTTTATATGAAATCAGTCATGAAATGAAAATAACTTCCCTAGTTCCCATATACTAATAAAATATGTATGCACTATGCAGTGCATATATGCTTTAGTGACGCCTTGAAGTTTGTTTGGTTATATTATTGTCACATACCTCTTTGATTTAATATCAGGGTATCTATATTTGTTATTCATACAGATGGAAACCGATTACCACAGCATCAGTCACCTCAGCCAACTAATGCCAGTCGGGATGAGTTTCTAAGCAGGTTTACTCGAAATGCAAACCTGATTGCAAACGGGGTAGCGAAGAACATCCGTAGAGTCGGGAACCAGATAAAGCGAAATCTGGATGATATTATGTACCCCTACAGAAAGAGACCAAAGTAGGCGAGGTATCCATACAGCGGCTCTCTGGGAAAATAAAATGCGAAGAGGAACAAGACCTTGAGCATCACCGTTCCTCGTACTTGTTAAGAATACAATGAGGGCACGAGGCGATTTCTTCACGACTTCCAGTCACATCTTTTGCTACTTCAGTTGGGGAAATGGGCATCTTATAAATGGGTTGTATACTATGCGCATTGCCTGAATATTTTGTACATTGACATTTTATTGTTTTTCAAGTTTCTATTGCTCTCGTCATGAGCCTCTTCATATTCTCTCTCTACTAGTATGTCCGCA

>a10500_g1_i1	lncRNA
TTGCCCCTATACTCATTGTTACAGAACAGAACCTTACCAAATACACCCTAAGCAGTATGTGGGAAGATCGTGTAACTTGGAGAATAAAATTATGTGCAGCTGATGATGCAAGTAGCAGTTATGGTTGTTGATAAGCAGGGAGAGACCAACCCTTGGTGTAATTAGTCTTAGAGGAACTAAACCCATAAAGGTTAATAAAAAATAGTAAA

>a10507_g1_i1	lncRNA
TTTGCATGAGCCCAGCCCCAGTTTTTGATTTTGAACTTTTGCCTTCGAGTTACAGCTGAAGCAACTGATATCAAAAGCCTGTAACCACAAGTGTGCCCAATTTCTTGCAGTAGGCTACTTGTGATGAATTGGCACCCAGTTGGCAATTTTAGAATATAATTTTTCCTTGCGAATCTTGATCGTAGAGGCTAAATTTACACACTGGCGTTTTGGTTGATGACTTGAATTTAAAGAATGATTGGCAAATATTTTTGAAGAGAGTGCAAATCCCAATTACTCTTCCTTTTCTTTTTCACTTTCGTACTGCGCAGGGAGAAGGAAGTAGTCTCTGTATACATGCGAAACGAAACGCCTAGCAGATTTTTTGTCAAGACATGCTGGTGCCAAAGCCAAAGCATCAATTTTCCTCTCCATACATGAAACAAGATCTGACCTGAATGTATGGGATTATGGACCACGACCACGAGCATTTTAGCTGTATATGTCACCCTATGGTAAGGCTG

>a10511_g1_i1	l-lactate dehydrogenase a-like
GCTCACACACTAAAAACACAAAACATCATTCATCACAATGCATAAGAGCACCTCCTCCTCCTCCCTCGGTCCCGACGGCCTCGACCTCACCAAAAAATTCTTCACCCACATTAACGGCGGCGCCCCTATCGCCCCCACCAAACGCAGCACTAAGATAACCGTCGTGGGCGTAGGCAACGTCGGCATGGCCATCGCCCAGACCATCCTCACCCAAGACCTCGTCGACGAGCTCACCCTCTTCGACGTCAAGGAAGAGCAGCTCCGCGGCGAGATGCTCGACCTCCAGCACGCCGCCGCCTTCCTCCCCCGGACCAAGATCAGCGCCTCCGCGGACTACGCCGCCACGGCCGGCTCCGACCTCTGCATCGTGACCGCCGGGGCGCGGCAGATGCCCGGCGAGAGCAGGCTCAATTTGCTGCAG

>a10517_g1_i1	cysteine-rich receptor-like protein kinase 26-like
GGTGGCACATGTCTTAATAAATGTTATGTGAATTGAAAAGGATCGGAGTTGAAAAAAATGCACACTCCTGAGAGGCGGAGGAAGCAGTCATTTTCATGATGGAAAAGAATACGCGCAGATGAACCTGGTGGTGGAGAAGGTGTCGATGGCACGACTGGAGGCCCAGGAGCAGGTGGAGGAGACACATAAACCATGGCTTGAACTTGTTGAATTCTAGTTAGATTATAAAAGGGTTGAAGCTGGAATCTTAGAGTGCAGCTGGGCACAAACATTATCACAAAAGTCGAACCATTACAACACCCCGGGACACGCTGTACGAGCCCCGCCAAGCAGTTGGAGCAGTCCCTCGACGACAGATCCGGCGTGCACTGCACCAACGCGAAAACGGTGCCGTCCGAAGCCGAAGCACTCGAATTCCCCGCCGCGACCTTCACCATCAAGCCGCCCGCAGCCGCCTGCTTGCTCAGATCACCCAACAGCGCCCTCACGCTGGCTCCGAACTGGCCGGAGCTCGACAAATTCGCGGTCG

>a10518_g1_i1	lncRNA
TGGCAAAATAGTTGTGTTCCTCTCTGCTAGATTTGGGAAAGCAATTTTCCTATGTTTCTGCGAGAATTTGAGGCCTCATTCAATGGGGGAATCTGAATCAAGAGATGGAGCACAAGTGGATTTTAGCAACTATGTTCTTCTACTTGAAGGTGAGCCACAGTTGCCTGATAAAATCCTCAACAACATCTGCAACGAGGCGGATAGGCTTATCCAGATAGGTGAAAAGAAGCAGCCCA

>a1051_g1_i1	lncRNA
TCTGTGGTGGTCCAACGTGTTTATACACAGTTGCATGTAATGGTGGTGGTGGCATTAAAATTTATTAAAAGAAAACAAACATATAACAATATCAACCTTTCTAGTTCAGTATAACTGGGCAGTGAGATAGTGCTTGCTTACACCGGAATTCTATCCTCGTCGTATAGATTTGCCCAAGTTACTAAGTGAATTAGAGTCGAACTGAACAAACTACACGAAGCTTTTAGACAGA

>a10522_g1_i2	lncRNA
CCCCAATGAATTGCAACATATCTATTACAAATTAAACAAATTGAATCCTATCATTAATTCAAAATATACACTTGTTGCTTTTTTTCTCCTTCAAACAGAAATAAGCTCCGAGTGGCCCTGAGAAATTCATAACTGACTAAGAAAAGGTTGCCATGTATATACGCATCAAACTGCAGCTGAATCAAGAAAAATAGAATGATCAAATGCAAAAGAACCCAAGCATTGGCGCATCAATCCCTTAATAAGGAACTATTTTACACAAATAAAATCGAAGTAGACATGAAAACACACGCCATATCTTCTAGTATACATACCTTTATGCAATCATTCTATACCAATAGACTGAACATACATTATCTTGCAACTCAGCACGACCACATTCTCTTACAAAATAAAATTTATTACAGGCACATTCAATTATCGAAAGGGACA

>a10523_g1_i1	lncRNA
AGAGGTAATGATGATGGTGTAGGATTATATGTTTCATTCATTTCATTCCATTAATTGCTCAAGTTCTTCGGTAAAAGTTGCTTACCTGATTTAATCAGAACTTAAAATTTAAAAAGAAATATTTAGTTTGGATGCTCATTATACTTTATTTGATAATAATTGTATATAATATGTGATGATTTTCTTTAGCGCACATGAGGTACCATTTGCATACAT

>a10524_g1_i2	lncRNA
GAGAGAGAGAGAGAGAGAGGAATCCCTCCCAGATCCGCCAGTCCTGTTACCCCACCATCAAAGCTTCTCTGACTAGCAATTATTAAATTGAACGCATTTCTATGAATTTCTTCATCAATTTGGGGTTCTGATTTTTCCTTTTCGTCGCGGATGGAAAGATACAGGATATTGGATTATGATAATGGCGAAGTGGAATTTGAATCCAGATTAATGGTGGGATCATCATCGCCCTCGAGATCACTGCCGATTTCGACGCCGCCGTCCGATGCCGCCGGTGTAGGCCTAAACGGTGGGCATAATTACATAATACACCCCGTTGGCAAATACGACACCCTCGCCGGCGTTGCCATAAAATATGGTGTCGAGGTGGCAGATATTAAGAGGTTAAATGGATTGGTGACTGATCTCCAAATGTTTGCTTTGAAGACCCTTAAAATACCATTGCCAGGGAAGCATCCCCCATCCCCCACCTTGTGCAATGGTCAAGAGACTCAACGGCAACCAGATCAAAAGGCTACCTCCGGAGACCAGAATGGAAAAGCTAAATATCTCGAGGATGGGTCATTTTACACACCGTCAAAACATCCATTGAGTCATCAAAGAAAATCGAGAAGTGTTGCTAATAATTTAATGTACGCAAATGGTGGGC

>a10526_g1_i1	lncRNA
AGCCTGGCTCCCAAAACATCAAATCATGCACTTTGGCAATTTGACTCGAATACAATACATCAAAGCACGCATCAAGAATTTGATGGTAAAGGCAGAGAAAGAGAAGCATCACTATGCCAACTAGTACTCTGCACCCTAACACACAGAAATCCTTGTCATGAATATTGCATCGAGGGTAAAGGCTATCATCGGGTGCACAATGAACTAATACTCATTGAACCTTGTAGTGTTAGGCGAAAATTTAATAACAGAACAAACTGATAGATGATGACTTGAGCTTGATAAAGGATTACCTCAACTCAATCGGAGTAGCAATA

>a10530_g1_i1	multiple c2 and transmembrane domain-containing protein 1-like
GGATGGCAGGATCTGATATATTGAAGTAAAAGCTCTCGTTCCACACGGGACTAAGATCTTTGTCTTTGGTCGTGGAGCGGTATCTCTGGCCATCAAAGCAAAGCTCCACAAAAGCACTAGACGAACCCTGACCGTCTTTAGGCAAAAGGTTATGAGCACTAATAACATCTACCCCAAGCTTTAGGTTTCCAACAGTCATCGTGCTTACCACCGAGCTATCAAAAACTACTAATTCAGTCAAACAGAAAGAT

>a10531_g1_i1	lncRNA
AGTTTGAGAGACAATAGTATATTACACAAGTAGAAGCAAGGGCACTAAATCTAGCAGAATGACAAGTCAAAGAGAAGGATCCTCGAGTGTTGCAGTTGATAAATCATTAATTCGAGGATAAGAAGCCTTTTCATCCAGCTGATTCTGAGCCCCCATCAGCATTTTCAATAAGCTTGGAAGCTTTGGATCTTTTTCATGGCTTTGGCTAGTGAGGATGGCTGCATTAACCTCACTGGCAGTCTTGAGGCGCTGTGATATATCTAGCAACTCACCGACGGGGCAATTGCTGACATCTTCAAATGCAAGCAGTGCAACAGTCCTCTCCAGCTCTTCTAAGAAACATTGCTGAAATTAAAGATATTAGTAGAATCAAAATTCCAAATGACAGAGATATCACTACGCTGAACAAACATTCTACTGATACAGAGCAAGCAAGCTTGAGGAAAGAGGACTATTTAGCATGAAACAGACGCACCAATCATATTCCCTAATGAATGAAGATTAATGGCAGAACAGACAAAATGTAATCTGAATATTAC

>a10536_g1_i1	lncRNA
GAGTTCTTCCGGTCTGGGAAGCTACAAAATTGGCCCGAAAACGTGATGCATGTTAGAGGACACACAAGAAAGGAATACGGTGTGCTCGTAGCAAGTCACACAATTTTTAGAGCTCACTAGCATCGAAAGAAAATAAGACCACAAGTATAAATACCCAAGCTAAATCTGGGTATTAAATTTACTTAATTATGCTGTCAATAGATTGTAGATACTCATACCACCTTAAATCAGATTAAAACTATACAAGCAGAGAGCATAGCAGGCAGCAGCAAACAGTTTTTGAGATCAGAAACTAATCACATGATCATTTTCATCAACATCCTAGGCCGAGTTGAAAATGATTGAGTCACTCTACATAACTGTGTCACTGTAATGCATAAGAAAAGGTAAGCAGCCTAAGTATTACCTCAATGACATCATTTGCAGCTAG

>a10538_g1_i1	lncRNA
GTGAGTGTTCTAGCTATTTCATTTAATGTTATATGTCTTTCATTCGCATCATCTCACTATATCCTCTGTATAGTTGTCAACATGTTTCATGACTTCTATGGTGCAATCTCCTATATCTTTTACTATATTTTAACCGGTTGCTGAAGAACATTAAATGTTGTAACAATTGCTTTATGAGATCTTACTACAAGACTAGTCATTCACACTCTTCCACAGTTCCACCCACAAGAGGC

>a10539_g1_i1	lncRNA
TGGGCTGGGTCAAAATGATGTACCATGTTAGAAAACAGTTCACTGATGATAATTTTCTTCTTCAACAATATGTACATCACAACTCCAATTTAGAGAACAATGCAACTATAAAAGTGGCCAAATATATGCACATAGACTAATAGAAGCCCCTCAAACAGGAAACAACAAATTGCCATTCCAATTCAAATATTTCTCAAAAACAGAGCTAGCTAGCCTCAGATGATCCTCTTGTTATAGAAACTACTACAGTTGTTAAAA

>a1053_g1_i1	lncRNA
GAGAGAGAGAGAGAGAGTGAGTGTTTTCAAGAACAAGAAGTGCTTCTAAGAAGCAACTAACTTTTGGAGTTTGGTAGATCGGTTGGTTAGGATTGTTGCCACGAGGGTACCCACCCTTCAAATGAAATTTTGTTGGTGTAAATTCAAGAGACAATAATACAATAGTACTATCCATTTCAATTCTAAATATTTCAAATGACTATCTTTTGTGAGAAATGAAAATAACGAATAAATCAATAAAATCTATGAAAATAAAGACTTGTTATGTAATCAAGAATAAGATGTCCATTGAGTCCAAGTGACTATGCAATGTATTAAATTCATAATTAGATGGATATCGAAGCGCAACTTAATTGATGAGAAGCTAATTTTACTTCGACCAATAGGTCGAGGGTTCAAGTCACCGAACGAGTAAACGAGGAATCTAATCA

>a10544_g1_i1	lncRNA
GTTTTCTTGAGGGAGTCTTCGTACCCTAGGACTCATCGCCTTATGGAAACCCTTCTTGGGCCCTGCGTTGGTTGGGTTTTGCAGTTCATGGGCTCTCTACTTCTTGCCAAGGGTTTTCATATTTAAAGAGCTGTCGTCGATCACAGGTGGCTGCTGCTTTTTCGTTCATTCTCTTTACTTTGTGAGAATATTTTCGTGCATCCAGCGAGCATACAATTCGGGAGTGTGTGCTGTTGCTTTACAGTTTATTTCCTTGAAAGCGTAAGTGGGTTTTATGTTTGGTGATCTGTACTTCATTCTGTTGGAGTGGTTTTTGGTTGTTGTGTGGAACGTGGATTGAGTATCAATCACGTTTGTGAAGAGTGAGTTCTATCTTGCTCTTGGTAGTTCACATAGGTGACGATTTGGGAAGAAATAGAGGCTAGGAAGATTGAGTCTTCGCGTGTAAGTCCTTTGTATTTCTTATCCTCACTAGTGAACTGTTTGAACTGGGCGAGGCCCCCCAGACGTAGGTGTTTTATCACCGAACTGGGTTACCATTGTTGGTGTCTTGTGTTCTTTACTTTCCGCTTGATTTTTCTTTAAGTATCGCTGCTTACGTTGTTTGTGTGTTGCCGAGACAATTGATCGTTGGATAGGTACAATTTCAATTGGTACCAGAGCGGGATCACCCAAGTTATCGGTGGTAGTTCCTGGTGTATCTATCCGTTCTATTCCGCTGCTGCTGCGTTGTTCTTCTCTATGGCAACCCAAAGAGAAGGTGGTTCAGTCTCTAGA

>a1054_g1_i1	lncRNA
GTGGTGGAGGCGTAAGGATTCCTAACTGAAACTCACGATCTGTGTTTGACAGATGTTCTCATCTTCTGGCGCATCGTCGTCGGAGCTCTTGTCTGTGAGCGTCTTGTAGGTGACTTTATTATCACTGTCGTCGCCGACGCAATACGACCCCAGGTTCTCAAGATCGACAAGAGACATTAGCATAGAGAGAGAGAGAGAGACAGAGA

>a1054_g1_i2	lncRNA
ATCTGGTGAAGGCCATTTCTCTTACACGGGCCATTTCTCTGGCGGGTGTGGCTTCTCTGGCGGAGGCCATTTCTCTGACACGTGCCATTTCTCGGGTGGCACCCGTTCCTCTGGCGAGGTCCGTTCCTTTGATAAAGGTCACTCCCTTGCTCTGCATATATTACTCTTCATCAGGATCGAACTTCAATCTTGTATAAACTATTCGATCTGTGTTTGACAGATGTTCTCATCTTCTGGCGCATCGTCGTCGGAGCTCTTGTCTGTGAGCGTCTTGTAGGTGACTTTATTATCACTGTCGTCGCCGACGCAATACGACCCCAGGTTCTCAAGATCGACAAGAGACATTAGCATAGAGAGAGAGAGAGAGACAGAGA

>a10553_g1_i3	ring fyve phd-type zinc finger family isoform 1
ATGGCTCGGAGGGAGAAAATATGTCGTCAATATTAATATGGGGAGGAAAATACATGAAATACAACATTTGGCTTAGTCTAGGCTACTAAACAAGAATATAGCAATATCTCAACATACAGTAAATCTTTAGTACAATTGCAACAACTCATTTCAATACAAGAGATATCCAGTTAAACCTATCCCACAAGAATCAACTCCAAGTGCATCAAAATCAGGGGCAGAAACGATTCTTTCAGATCGGTTTCCAACGCAACGCTCGGTATCATGACCTCGTAAAAGAATATTTACTACAAACTAAAGCACCTAAATCGATTCCAGAGCAACTGTCAGTCTACAATTCTGCAAGAGAATTTACCTCGGGGAGCAAAAGGAGAATCCCGTCTCCTAGAGATGGGATGATTGAAGTCAAAAGTCAGCCTGTCACAAAAATGTCAGTCGTTCGAATGATGCAGTAATGTACAAGCGTAAACTTCTTGATCTTTCCACCAAAAAGAGCGACTTTGTCAGGCTCATTTAGCTTTCCAACTCCATTGCAGCCATATTCTCTTCATAGTTCAGAGTTTTGGCTGCATTTAGAAGCATATCCACCCCACCTGATTTGTTCAAAGCCTCGCTGCACTTCAGTTTTCCATCCAAGGCTCTCTTTTTGGATGCATTTTGTTGCATATGCTCGTATGTCCTCCGGGCTCTCTGGATACGCTGGATTCCACTATCGCATTTTTGGCAGAACCATTTCCCTTTTGGTATAGTAGAGAGCGGTGGCTGCATGCAATAGATGTGGTAACCATGATCACAGCCATCGCACAGAACAATCTTATCATCGTCTTTATCAGTTAAGCAAGCTCTGCACAGACAGGAAGGGCAATACCAACAAGGGCCATGCGAGATAAGCTGCTTAGTTGTTAAGCATTTCTCATGGTAAAACTTGTGAGGACAAAAGCTGTGGCCACAAATTCTATATTCTCCATCACTGCCAACTTCAGTCCTACATACTGTGCAGTTCTGGAACTCTTCATTGGCAACTAACTCATTTGAACTCCCCTCTAATTCTTCTGTTGCTATATCATTCCCAAGCTCATCTTCTCCACCGCTGCCATCACATGGTGACACAAAGGCATTTAGCCTCTCACAAGCTATGCAGTTCTCATGCGAGGATTCAGTTCCCTTCGCTATACAGTTGGCACAATACCAACTGCTAGAAGGGATTTCTGTAACAGCAGGCTCAATACAGGAGATATGAAACATCTCCTCGCATGAATCACATATTAGACCAGTTTTTCCATCTGCCTTTTCCCTACAACACCTGCAGGTATGGACTTCATCGAGAGCACATGTCTCCGCCAGCTCCGGCTTAGTGTGGGCAAGGACTTCAACCTAAAAATAGAAACACATTATTGAAAATACACCAGTAATACAGGAACAATACATTTTTCGGCCAGCAAAATGGGCAATATTACTGAATGGATCATATTAATGGAAAAAGGATGTAGTACGGGAAATTATACACTTCAGGTTTAAAGGCCGCAATCCTTTTTCCAACTTCAAGAAAGAGTAAAAAAAAAGAAACAAAT

>a10554_g1_i2	hypothetical protein MIMGU_mgv1a001000mg
GTCATCAGACAAATTTCCATTTTCAACACATGGTGCCTGACCTTTGAGTGGATCGTTGGAGTAAAAGGGTACATTTTCAATTCCATCTGGTGGTATTAACTTTTCTCCATTGTCCTGCAATCCTGATTCACCAGTGTCTTCACTCTGCAAAGATGATTTGCCTTTCTGATCACTGGAATTACTAAATGACTGTGCAAGTTGGTGGTCTCGAGCCTTGTATTTTTTCATCAAGTTCTCAATTTTATCAATCTGATCTGGGGACACTGGAGCATCTGTAGCATAAGCGAGAATATTCACCTGAGACACAAATAGAGTAAGTTATATCCAATATCTCTTCCTCGAATCGAATGATCAAATGCAGTTCATCGGATACATAGATACACCAAGCTATAGAAAAGAATGTTTAGAGCAGGAGTATTTGTTGATGCAAAGAAAGAGATTCTACATATTTGACCAACTCCTACCGTATCATGTGTTTCATAACA

>a10554_g1_i3	lysine-specific demethylase isoform 5
GTCATCAGACAAATTTCCATTTTCAACACATGGTGCCTGACCTTTGAGTGGATCGTTGGAGTAAAAGGGTACATTTTCAATTCCATCTGGTGGTATTAACTTTTCTCCATTGTCCTGCAATCCTGATTCACCAGTGTCTTCACTCTGCAAAGATGATTTGCCTTTCTGATCACTGGAATTACTAAATGACTGTGCAAGTTGGTGGTCTCGAGCCTTGTATTTTTTCATCAAGTTCTCAATTTTATCAATCTGATCTGGGGACACTGGAGCATCTGTAGCATAAGCGAGAATATTCACTCTGGAAGAGGTAAAGCACTTAAAATCTCATTGTAATGGAGAGGGAAATGCTTTTGAAACAAATGGGAAGAAAGCCAAGCTTTGAACTTTAGAACTTTCTGCTGTATGCTTGCATGTGTTCTCTTCTCTAGTGATCCCATAAATAACCGCTTCCGATCAATTTCCACCTCACACCAATCCAAGCAGTTTGCCGCATTTGTGCCACCTTCATGACAAGACCCTGAGCTTTTCTTCTCCACATACAAACAAAACATGATAACTGGATCCCAACACAAGCTTGCATTGCTCCTAAGCACATTTCGAACTATAACAGGGTGACCCTTACCCCAGTGATTCTGGAAATGCTCAAGGGTTTCTTGATGAAGATCCTTTACAGTCGGACTGTAGAGATAGTTGTTGTTAAAACCAATTTTCTTAGACG

>a1055_g1_i1	3-ketoacyl-CoA synthase 6-like
GATTCATTAATAATCTCAGCTGCCACCTGTATATTACTCCAGTCTTTAAATTAATAATCTCCCTCCATTGAATTCATCCACCACCACCATGGCTCAGTCTCTCCCGGACTTGTCCCAGTCGGTGAAGCTCAAATACGTGAAACTAGGCTACCAATACCTCGTAAACAACTTCCTCGTCTTCCTCCTCGTACCCATAATAGTTGCTCTTTTCATCGAATCTCTACGTACTAGCCCAGAAGAAATTATAGAGCTTTATGATTCCATGCATTTCACCTCACTGCACATTCTGTGCTCCCTCTTCCTCATCATCTACATTCTCACCTTGTTCGTGATGTGGCGGCCGCGGCCGATCTACCTCGTCGACTACGCGCTCTTCAAGCCTCCCCGCAGCTACCGCGTCTCCTTCGCCGGATTCATGGAGCACGTCAGGATGGGGCGGCTGTTTTCGGAGCCCAAGAGCGTGCATTTCCAGATGAAGATTCTAGAACGTTCGGGGCTCGGCGAGGAGACGTGTCTGCCGCCGGCCTTGCATTACATTCCTCCCACGCCAACCATGGCGCTAGCCCGGGAAGAAGCTGAGCTCGTTATATTTTCAGCCATGGATTCTCTTCTCCAGAAGACCGGCCTCAAGCCCAAACAGGTTGACTTTTTGATACTCAACTGCAGTTTGTTCTCTCCGACGCCGTCGCTGACGGCGATGGTGATCAACAAGTACAAGATGAGGAGC

>a10560_g1_i2	developmentally regulated g-protein 2-like
AGAGAGAGAGAGAGAGAGAGAGAATGTATTACTTCGACATAGCATTTTATATTACATATCATCGATTCATGCGATAAGCTCAATATGTGTCTATAACACGAAAACATGGTAAATCAAATCCTAAAAAACAAAAAAAAGATGAGACTGCTGACATAAAATTTCAAAAATTGTACAACATAACCAAATTTTGCCACCTTAAAGTCTTACATTAGTAGGCATCAACACAAAAATCACAACCTTCAACGTCTGTGAGTGATGAATGGCTATTTTGAATCACAGGGGAGGAGAAATACCAATCTAGATTCAGCTTCAGCACGCTATTCCAAGAAATTCTTTGGCTAGTCCCTCCAGCATATAGCGACATATAAGTAAAGAGTTTCCCAGAGGTTACTCACCGGTGCCACTTTATGTCTTCAAAGGAGCCTTCTTTTCTCGGTCAGAAATACGAGCAGGACCTGTAGTGTGTGATTTGAATCGCCCTCTACCTCCATCTTCTTTCTCCTTTTTCTTAACCACTTGTACTACATCTTCATCATTAAGAATATGACTAAGGCCACAATGTTGAGGGTAGTGTCTTGCACTTGTGCCCCACACCAGCACATACTTAACTTCCTTTACCAGGCTTCGATGAAGGTAATTACAAAAATCTTCAACGGTGCAGCCACCTCTACCAGCAGAAAGGACGCATGGGTCTGTGAAATCTGGTTGCTGGCCCTGAGGCTTTGTATATATTCTAACAAGACCCATCTCTTCCCACATTCTTGCAAGCAGTCTATCCAGATTGAGCTTCAGATTGCAACTAATGACAATTGAATTGGGCTGTCGAGCTAATCTGTCCACATCATCAATACCAATAACATCTATCTTGTTGTAGACATATACACACTTTATGTACTTACGGTTGCCCTCAATAACATCTATCAAATCATCCACGGTCGCATCTTCACGAAACAAAACCTTGTGAAAATTAATGTAGAAAAGCACCGTCAAGAAAATTCTCAGCCCTAGTGCATAGTTCAGCCATTACCAGTCACCATTTCATATATCATAGCACAAAACTGAAACAGAGTGAACAATACCAGGCAGCTGGAACACAAACATTGAAGAAGAGAATCTCCTACCAG

>a10566_g1_i2	lncRNA
TAGTAGCAATGACAACAACTTCCTGCATTTTCAAGGCTAACCAATAAGAAAACAGAACAGTTGGTTTCAATTGGACCCTAAAGACAGCAGATATAGTATATAACTGCAACTCTCCCCATGACCATCAGAACATGTAAAAATACTAACAGAACCATGACAGTGTTAACAATAGGAAGAAAAAACCAGCAAAACGAAAGCATCCAACCATAAAGTAAAATTTAGAAAACCAAATTAGTGTTACCTTTCCGCTGAACTTTTTCTCAA

>a10570_g1_i2	lncRNA
ACGTTATTTCTTTGTCCAGAAAAATAAAATTCAATAAAAACCCAAGTATTTGATGAGCGTGAATGAAGTGAGAGCACAGCTCCTCTCTCCCCAATCCCATGAAGCTTCTTCCCCTCAGAATCTGGTGATTCATCGCTCACGACACTCTCACTTTCCCCTGCATCATAAATACACACACATTGATTCAATCGCATTATTTCAGTGCTAATTCCGCCTTCCAGAGATGACCTCACTTTCCTGCATCGCCTCCTCCTTTTCTGCAGCTTCTTCACAATCGACTAGACCCCTCTTTTCCTCCTTTTCCGCCAAGCCGCATTTCGTCGACTTCTCTTACCGTCGGTTGGTGTTCTCGAGTTTTTACCCCCCTTTTGTTCCAATTTTATGTGTGGGATTACTTGATTTTAGGATTGTGCAGATAGCTCAATAGTTTGTTTGTTTGATATTCCACTGAAAAACATGTATTTAAATTTGGGGCTAGATTGGTGGCTATTTTGTGTCTTGACATGATTTTCCTTTTTTTTTTTTTTTTTTAAGCCCCCCCCCGA

>a10577_g1_i1	lncRNA
TAGCTCTCCATATATGGTATTTGTAATTATATCATTTAATAACTTGAGTTTATAGACAATGCAAAACTAGTATTTTGTGAATAGTATTATGTATTATATTTATACAACTGATTACATTATGAGTTTAAAGAATATCACCAGAGAAAACATACAGCATCCCAAAGATTGATGATCAAAATGAAACAATGTTGAAAAGCATGTTACCTCTTATTCGACCATACTCTGAAA

>a10578_g1_i1	ubiquitin carboxyl-terminal hydrolase 3-like
ATCCTGATAAATAAGCCCATTATAACCTTAAGAATATTGTACAAAATAGATGCGACAGAGACAGAGAGAGGATTGCTTGCCAAAAACATCACAGTTGGTAGCAAAATATTTAGGTGAAGTTACAAAGTATATCTCTATTCTAGACTTGTGGGGCTGAGTTATTCCTGTACAAAGACCAAGCCTTGCAGGTGCCACATGCTATGGAAAATAGAGGGTAGCCAGACAAGTTTCCTCCTCAAAGTAAAGTTAGAGTGACTTGTTATCACCACTGAGGCTCTCATAAAACAGAATGTATCCATGGTCTGTGTTGCTCGAGTATTCTTGGGCAGATCCGAAAAACGTCTGGATGGCCGACTCATCAATCATCTCCGCATTCTCATCATCAAAAAACAGCCAGTGATTATGACTTTTCACAAGACTTACGTAATGCCCGTGGTTTGGCCCCGTCCCCACATGAACAACCACAGCAAACAACGAGTACTCGGAGTCGCCAGCATCCAACGTGGTGCTGAGTTTCAGTTCCAGGGGGAACACAACCCGGTAGGATAACTTCTTGTGTCTGTTTAGTTGTTCCATGTACTTGAATCGCTTGAGATGAATCACCAAGATACGAGGTGATTTCTTTATCTTCATCCTCTTCTGGGCTTCTTGCAAACTGCAGCATTTGTCACAGAAGAATTTATCTTCAGCATTCAGGGTTTCCGTAGAGCTGAAATTCTTGAGGCAGCTAGTAATTGAGCTGTTTTGTTCAATATCAAGGCTTAAATCTAAGAATGTCTCGTCCCTTGCAGTAACTGTCTCACACCTTAAACACCTCGTCTCATTTGTGAGAATACCCTGCATCTCATTCAAAGTCAAGATCAAAACAAAGATAAGAAAAACAAATATTAGGCAACAACACAGTCGCACAGACATGTGAGCAACAAATTAAGTTTAGCAAAAGGAAAAGAGAAGGACCATGTTATAAGTATCCAGATATG

>a10580_g1_i1	lncRNA
AGTTTGAAAGCTGAAACCTTTTTTGTGTAATATGGATATATTTTCATGATTTGTTAAGAAGAAACCTGCTTGATTTATTGGCACTTTCCATACCATTTGCTATCTGACCTTCCAATGATCTTGACGACGCACTGGTAATGGCTCTTACATGATAACCATATGCATCTTTTCCTGAAAGAGTTGTGGGGTTTCTGGATTGTCCAATTTACATAGGACGGATACTTTTTGAGTGGCTGACTGCTGTTGATTTTTTATCATGCAAATTTCTGCTGAGAATTTGCATGAATTACTGTATTATGTCACAACCTTTTAATACTTTTGGATTTGAATCATACTTCTGCCCTTAAAGTTGATATTAGTCCTTGTACCACAGATTGCCACATGCGTGCTGATGTCTCATTATTCTTCACTTAGATTACAGGAG

>a10586_g1_i1	lncRNA
TGTTTGTGCCAAGTTAGGGTTTCTATAATTTTATTATTGTTGAGTTATTAAGATTTGTGGTAGCTCTGATTATATGATGATTGGGAAACTTGGGCTCTTTGTGCTGTAGGGTTTTGCTGAAATAAAGTTGATTGTAGATAACTGTTAGGTTGTGAGAATTAATTGGGTGATATTTCAAGTGAGGAGAGTGAAGCTCAATTCTTGGAAGAGAAGAAAAGGGGGGAA

>a10586_g1_i3	lncRNA
ATTAATTTTTGTCTTTTTTCTAACGTAATCTCCGCCATTTTCAGCGGGATCTCTTTTCAACCCCATTTGAATAGCGGTTGTGCCGTGAATAAACTTGGGTTTTTTGGCCATTTAAGTAATCAGATAACTGTTAGGTTGTGAGAATTAATTGGGTGATATTTCAAGTGAGGAGAGTGAAGCTCAATTCTTGGAAGAGAAGAAAAGGGGGGAA

>a10589_g1_i1	exocyst complex component sec3a-like
GGCTTACACAAAACTCGTTACCATAATGTTCGTGACGTTGGATAAAATTGCTCAAGCGGATGCAAAATATGCAGATGTTTTGCTCTTAGAAAATTATGCAGCATTTCAAAATAGCGTTTATGAGCTGGCCAACGTTGTTCCCACTTTAGCGAAATTCTACCATCAAGCAAGCGAAGCTTACGAACAAGCTTGTTCGCGCTTTATAACTACCATCATATACTATCAATTTGAACGCCTTTTCAATTTCGCGCGTAAAGTAGAGGATTTGATCACCAATATCAACACAGAAGAGATACCTTTCCAACTTGGGGTGTCGAAATCTGACCTCCGAAAGGTCATAAAATCAAATTTATCCGGGGT

>a10590_g1_i1	atp-dependent rna helicase dbp2
GGGCCTATCTTGGTTTTATCTAAATCTTCTCACTTAAAACTCGATGCCATTTATCGATATATGCAGTTGCAAGAAAAGACGAGAAAATTCCTGGCTTTATTTACAAAATCGAAGATGGTAGCAAGTTGGTTAGTCATCCAAAACAAGAGGGTTACATTAGTGGTATAAAAAAAAACCACCTCAATGTACAAGACTATCTTCATTTCAGCACATTTTTGTACGCAACTTTCCACATCACAGCATGACGGTCTTCAAGCAAAGACAAGTTTTCCTTTCTTCGGGTGCATTAGGATTCGTCTTCTCAGTCGTCCCACGCATCGTCAGCAGAACCCTCTTTTCTGCTTACTGCAGGGACGATCATATGCCTATATTTGTCCTCCACGTTGATTGCTGCTGAACCCACCAATGAGAGGTTTGATAGTGTGAGCTTTTGGTCTTTTGAAGCAGCTATAGCTTCCCTCTCCTTTCTTCTTGCAGTCTTTCCCGTTGCAAATGTTAAAGAATTACCAGACTCGACATCTTGGATTGCTTTCTTTATTTGAGCTACAAGAAACATGTCACGATCAGTATAAAATGATGTAGCTTGGCCCGTTGATCCTGCACGACCAGTCCTTCCAATCCGGTGTACATAATCTTCCATGGTCTTTGGAAGATCCAGATTGATGACATGAGCAACCCCGGTGACGTCCAATCCCCGCGATGCAACATCTGTAGCAACCAGTATCCTAGTAGGACCATGTCTAAAATCACGGAGAGCAGCCTCTCTTTCACTTTGACTACGACCACCATGAAGAGAAGCTGCTTGCAGACCTTGTTGAATCAATGCTTCAGCAACTTCATCACATCTGCTCTTCCGTTCCACAAATACGATGGTCAAGGGGAATGAGTGGCTACACTTTTCAGAATGGGCAGCTGCCTCAACAAGCATATCTAGCAGCCTGTCAATCTTCTCATTTTCTGGTACCTTCTCCAAAATTTGGGATACATTTGCTGTTGGGCTGCTGACTTTTCCAACTTTTACCCGCACTGGATCTGTTAAGTATTCCTGTGCTAACTCTTCAATCTCCACTGGCATTGTAGCACTGAACAGCAAGGTTTGATGCTTCTTGGGAATATTTTGCATCACCTCTCTTATCTGAGGCTCAAATCCCATGTCAAGCATTCTATCAGCTTCGTCCAGAATGACAAATGATATCCTCGATAAAGAAGTATTTCCTTGTTGAAGATGATCAATAAATCTTCCAGGAGTAGCAACTACTATATTAACCCCTGCTCGCAGCTCAGACCTCTGCTCAGAAATGTTTGTTCCGCCCACAACAATTGCAGTTTTAAATGAGTCCAAAGATCGACTGAAGGCTTTCACTTCTTTTTCTATTTGTTGAGCCAGCTCTCTGGTTGGGGCTAATACTAATGCCAAAGGTCCATCTCCTCGTCGAATAGGAGGCTGAGCCAGGCAATGCTGTATCATAGGTATGGTGAATGCAGCTGTTTTACCACTACCAGTTTCTGCACAACCCAAAAGATCCCTTCCAATAAGAGCAATTGGCATGGCCTGAGCTTGAATTGAAGTTGGGGTAGTATATCCATGAAATGCTATGTCTTTCATGATGCTTGCATGCAAATTCATGTCAGTGAATGACTCGATAGGAGCTGGTGCAGGTTCTGAATCTGGTGGAACTGTAGCATCAACATTAAGCCTCATGCAGACCTCCTCGACCTGTTCCGCATTCAGCTGCATAACGCGGTCGGACGGCTTCCACTGTGGAGCCACCGGCTCCGGTACCGATGAGGCGTGATTCCCGGAGCCCCGAAAACCGGCATTCCACAAATTTAATGAGTTGCCATTGTTGTTGTTGGTTTTAGCGGAAGCAAATTGAGAGTAAGAGCCGTTGAGCTTGGAGTGGAAATTATCGGAGTTTCCGTTTACTAGGGTTTTGGCGGCAGAGGCGGGGTTGGCGGAAGAGTTTCTCAGGTGAGGAGGAACATACGACATCGCTGGTAGATAGGATGAGTACGTTTACTGATAGAGAGCAAATGAGAGAGAGAGCAGCAGCAGCA

>a10592_g1_i1	lncRNA
GGGGAGAAGCAGCGGCCGTGGGGGAGGGGGTGGCAGCGGCGTCGCCGCCACCACAGCCATAAAGCCGGCGCACCAAGACCGACAGCCAAGGCGTGAAATCAAAGAAGATGAAATGAGATTTGAGTTGGTGGAGCAGATGCTCGATGAACGCTGCGTGAGATCCATTGCACGCTGCAGAAGTTTGTGGAGATGGAAAGGTACGCCGGAGAGGACTTGAAAGTTGGAACGAAGCATGGAATGGAGGATGATTTTTTTTTTTTT

>a10592_g1_i2	unknown
GCAGATTTCCTTTTCATTTCTAGTTGTATTTCTATTTCCCCAGTTTTCTCTCTCTCTAAAATCTGAGTAATGGCGAGCCTCGCAAGCCTCGAGAAAAAGGATGTCGCCGACGAGCAGATCGGTGGGGAGGGGGTCGGGGAGAAGCAGCTGCCGTGGCACAGCCTTAAAGCCGGCGCACCAAGACCGACAGCCAAGGCGTGAAATCAAAGAAGATGAAATGAGATTTGAGTTGGTGGAGCAGATGCTCGATGAACGCTGCGTGAGATCCATTGCACGCTGCAGAAGTTTGTGGAGATGGAAAGGTACGCCGGAGAGGACTTGAAAGTTGGAACGAAGCATGGAATGGAGGATGATTTTTTTTTTTTT

>a105_g1_i2	photosystem i reaction center subunit chloroplastic-like
TCTGTCTTTTTTTATTTTGGAATATACATTTTTTTCCCACAGAATATCTGAAGAAATCCCAAGAAAACAAAGTCAAGAATGACAAAGAGAGAATGGATAGTTATTACAAGCGAAACTACAAAGATTATTTTGGGTTGTTAGAGGGTGATTTGAAGCTGAAGAAGAAGGAAGAACTGTCTGAGGCTGAGAAGGGCATTCTTGAGTGGCTCGAGAGCAATAAATGAAATTTGCCCGATGAATCGAGTTGCAATTTTTCTTAATAGTTCGTGATTTTATTTTGTGTATTTTCTTGAAATGTTTGTTACGCATTTGCAATGTATGGTTATGATCTATAGATAGGGACAAATTTAGGAATTTAATAATGACCGGACGAGATTTTATCAAATGATTCTAATGAATTTTTAGTTAAGAAAATGGATTGAATCTTGAAATAATTATTTGAAA

>a10603_g1_i2	peroxidase 21
CTGCACGTGTTTCATATATATATATGATCAATTAATTGAATCAAGTGTGGTGTGGAATGAATTAATGAAAACGACCTTGACAACGCAGTCGTGGAAGAGATTTCTGATCCAGGAAACAGCGGTGTTTCCATGCTTGTGATAAAGGGCGGTGACTTGCTCCTTTATTATTTCTTCGGCTCTCGGGCAACTCTCTTTGTAGTAATTAGCCTCTATCTCACTTTCGCCGAAATGAAATTGGAAGAGCAACGGTATTAACAGAATGATGAAAGCTGAGGCAAAACTAGCCATCTTTTGTTTGTATATGGGCACACACAGAAATGAAGTGATTA

>a10606_g1_i1	lncRNA
ATACCTTTACGTGAGTTTGAGTCGTTTTGCCTTCAATTCAAACTCTACTTTTTTCTTGACAAATGTTGGATAACATGCACTTTCGAGTTTCAGTTTGATGATTGACCTATTAATTTTAGTTTCAGCTTCAATTTTATGGTCAATAACTTGTAGGCACGAGCAATTGATATAGTCTATCAGTTGAAATGGATGTATTAAAGT

>a10607_g1_i1	lncRNA
AATTCTCCTTCATATTAAGCTCTCCAATCCCCAGGATTTCATCTTTAGCCAAAAGAAAAGATAATGCCCCCATAGCTGTACTTTGTTGTTGCGAGAATACCAGTTTCTGATTAGTGTTAGTTGCAGATTGTGCAGTTTTTTCAGTGTACTTGGTAAAAATCCCAGCTTTTTCAATTTTCTTGTACCAGCTTTTCATCCCACATTCCTCCTTATCTGCAATCTGTTTGGCCGAACCCTAGATCTGTGCTACAGTTGCTGATTACACACTCTGCTCTTTCTCTCTCTCTTGCACACAGACACTGCTAGTGTGTCTTTGTGTTTGTTGTGGCTGTTTTTCTGTTATTGACTTTTTATCTCGAGTTCTTGAATTTGCGTGAGCAGCTTTTTTTGTTCAAGCAGTTAATGTGCATGTGTAAGCTGTGCAGCTTCTGCTTTCCTGCTTTTTGTTGGAAGTGAGATCTCGAACCCCTTTACCCCATCTCAAAATAAAGGGGAACATAAAAATAAAGAAACTAGGGCTATAATTGAGTAGCTAGGCATCTTTACATGTCTGCATATGTTTGCTGATTGAATTTATATTTGATTATGGCTGCAGATTCTGAAGGAATTGAAAGGA

>a10607_g1_i3	lncRNA
AATTCTCCTTCATATTAAGCTCTCCAATCCCCAGGATTTCATCTTTAGCCAAAAGAAAAGATAATGCCCCCATAGCTGTACTTTGTTGTTGCGAGAATACCAGTTTCTGATTAGTGTTAGTTGCAGATTGTGCAGTTTTTTCAGTGTACTTGGTAAAAATCCCAGCTTTTTCAATTTTCTTGTACCAGCTTTTCATCCCACATTCCTCCTTATCTGCAATCTGTTTGGCCGAACCCTAGATCTGTGCTACAGTTGCTGATTACACACTCTGCTCTTTCTCTCTCTCTTGCACACAGACACTGCTAGTGTGTCTTTGTGTTTGTTGTGGCTGTTTTTCTGTTATTGACTTTTTATCTCGAGTTCTTGAATTTGCGTGAGCAGCTTTTTTTGTTCAAGCAGTTAATGTGCATGTGTAAGCTGTGCAGCTTCTGCTTTCCTACAATTTCCCCCTTTTTCGCCTTCACTTGTGTGTGCAGCTGCTTTTTGTTGGAAATTCTGAAGGAATTGAAAGGAGAATATAGTTGGAATTAACTAGGAGTGGTGTTAAGGGGAGGGGTGAAACTATAGAAGAAAAGAGTGGAAGTGAGGGGGGTGGAACGATGAG

>a10620_g1_i1	transcription factor e2fb-like
CTCGTAAGGTATCTAAGGAAAAGAAGTTTAAACATATTAAGAAAGTCTATTCTAAGGTTGGGATTACTTTCAAGAGCTCTCATTATCGTGATGCTTTTTGACATTCTTGTCAAACCTAGTCAATTCGAGGAGATAAACGCCTACGAAGCGCAGCCAAGTAACCTTGACACATCTGTTGCGAATGAGACACCAAAGGAGGAGATTACACGAGATGAAATCATTGCGCAGGGAGAAGGAGTTCAAAGGATGTGCTTAGAGACGAGCTCATCCCATGATTTCGTGAGTGGAATCATGAAGATCGTACCAGATGCTGACAGCGATGCCGATTATTATCTATTGTCAGAGACGGATGTAAGCATCACTGACATGTGGAGGACGGAAGATGAGGTCGACTGGGATACCTTGAACACACTACACGAAGGCTATCCAGTGTCTATCATCAGCCCTTCACGAGATCAAGCTCCACGACCGAGTATAGTCCCATCAGCAGGGAGCTAGAAGCTGAGCTTGTACGATTCTTGAAGAATCATGTGTTGTTGTATAATGACATTGCTGGCAATGCTGCAGAAATTCGAGATTGTGTTCAACTGCTTAGGATGGATGGTCACTGTATAGTTTCTAGGTAGTTATTACGTATTGCGCTTTTGCTATGAACTAATAATTAGTCGGTACGAGGTTTTGTGGTGTAAATTGGAAAATTTGTTTCACTGTAGCATCATCATCATGGAGATTTAGTTGGCAGTTCTGTAATATTCTAGCCAAGATAATGAACTCCTCTCTCACTAGATCTGTATTTCTTCAACTCATGTATCAAAGCAACTCAATACTTCTTGTGAGGAGAAATTCACAAACTAGTGAACTAGTACATTGGAAAAGCAA

>a10620_g1_i2	transcription factor e2fb-like
TTGCTAAACCTTGCTTCTCCCTTCAACATTTGCAGAGCGATGCCGATTATTATCTATTGTCAGAGACGGATGTAAGCATCACTGACATGTGGAGGACGGAAGATGAGGTCGACTGGGATACCTTGAACACACTACACGAAGGCTATCCAGTGTCTATCATCAGCCCTTCACGAGATCAAGCTCCACGACCGAGTATAGTCCCATCAGCAGGGAGCTAGAAGCTGAGCTTGTACGATTCTTGAAGAATCATGTGTTGTTGTATAATGACATTGCTGGCAATGCTGCAGAAATTCGAGATTGTGTTCAACTGCTTAGGATGGATGGTCACTGTATAGTTTCTAGGTAGTTATTACGTATTGCGCTTTTGCTATGAACTAATAATTAGTCGGTACGAGGTTTTGTGGTGTAAATTGGAAAATTTGTTTCACTGTAGCATCATCATCATGGAGATTTAGTTGGCAGTTCTGTAATATTCTAGCCAAGATAATGAACTCCTCTCTCACTAGATCTGTATTTCTTCAACTCATGTATCAAAGCAACTCAATACTTCTTGTGAGGAGAAATTCACAAACTAGTGAACTAGTACATTGGAAAAGCAA

>a10622_g1_i1	lncRNA
ATTTTCTGCTAGTGAAACACTGAATCTTGTAAACCAGTGCAGTTGGCCTCTTTGACGAAGGAAAACAAATTGTTGAGAGAAACACTACAGAATCAAGCGAAGGCCGTGCCTGTAATTATGCAAGACGACAAAAGTTATGATGATCGAGAATCACTGTCATCGGGGCTTGATTCAGCTAATGCAGAATCTGTAGAGAATTCTCCAGCTAAGGCCACAGAGACCATGCCAGAAATTTTTGAGGCGGAGAAAGCGCACAT

>a10624_g1_i1	dna polymerase theta-like
TTGAGGAAAGAGAGACTGTTGAAATGTGTTACCGCAAGGGACTTGTACGTGTCTTGACTGCTACTTCAACTCTAGCAGCTGGGGTAAATTTGCCTGCTCGGAGAGTCATTTTCAGACAACCACGCATTGGTCGTGATTTTATTGATGGGACAAGGTACAGACAGATGGCTGGACGAGCAGGTCGGACTGGCATAGACACAAAGGGGGAG

>a10626_g1_i2	l-gulonolactone oxidase-like
GGGTTGCGGCGGCGGCGGCGGCGGGGAGGAAGATCAAGGTGGCGACGCGGTACTCGCACAGCATCACGAAGCTGGTGTGCCCCGACGGGGAGGAGGGGGTGCTGATAAGCACCAAGTACCTGAACCGGACGTTGGAAGTGGATGCGGCGGGGATGAGCATGACGGTGGAGAGCGGGGTGACGCTGAGGCAGCTGATCGGGGAGGCGGCGCGCGCCGGGATGGCGGTGCCGTACGCGCCATACTGGTGGGGGCTGACGGTGGGAGGGATGATGGGGACGGGGGCGCACGGCAGCTCACTGTGGGGTTTGGGGAGTCAGGTGCACGACCGGGTCACGCGCCTCACCATCGTGTCGCCTGCCCGGCCCCACCTGCGCGTGCTGGAAGCGGGGGATCCCGACCTGGATGCGGCCAAAGTCTCGCTTGGAGTTCTTGGAGTCATCTCACAGAGGAGACGCAGGAGCCCCTGGGCGACGCAAACGGAAAATGCATAAACGGGAGAACCACGACGGCTTTCCTGAGAGCCACGGCTTTCGGACTGACAAACGACGGCGTCTCCTTCAAGGGCTACCCAGTAGTCGGATACCAAAACCGCATCCAAGCTTCGGGTACATGCCTCGACAGCCCCGACGACGCGAGGATCACAGCATGCCCCTGGGATCCTCGCATCAAGGGCCTCTTCTTCCACCAGACCACCTTCAGCATCGCCTTGTCCCGAGCCACAGCCTTCATCCGCGACGTCCAGAGCCTCGTCGCCCTCGCGCCCCAGGCCCTCTGCGGCCTCGACCTCTACAACGGCATCCTCATGCGCTACGTCACCGCCTCCACGGCTTACTTGGGGAAGCAGGGCGACGCCATTGACTTCGACATCAGCTACTACAGAAGCAAGGACCCTCTCCTGCCGAGGCTATACGAGGATGTCTTGGAGGAGATCGAGCAGATGGCGGTGTTCAAGTACGACGCTCTGCCGCACTGGGGGAAGAATCGAAACGTGGCGTTCCTCGGGGCCATCGGAAAGTACAGAGACGGCGCTCGGTTTGTAGAGGTGAAGCGAAGGTATGATCCTGAGGGCCTGTTTTCGAGTCGGTGGACTGATCAGATGCTGGGGCTGGCGGATGGGTTGAGTATTGTGAGAGAAGGATGTGCGCTTGAAGGGCTGTGCATTTGCTCTCAAGATATTCATTGCGCGCCCAAAAAGGGGTATGTGTGTGTGCCGGGAA

>a10627_g1_i1	lncRNA
ATATTGCATTATGAACCTAAGCTTTTCTTGTTCGTTCCTCCTGTGATTCAAATTTATAGTACCATTTTGCTATGAAGTTTTTGTGACCATGAGCACGGGCAGGTTATAGCTTAACAGCTTTTTGGAGTAACATACGTTTTTTCCATTCTTATCAAGCCACTTGTATGGTGTTGAATTATTCTAGATACGTAACTGCCAACGGCCTAAATCTCTACGTGTTGCATGGTTTTTCTCCAATTCCACGAGCTTGTTACGTGACCTAGTGAAGAGTGCCTATTATAAGGAGTGACAAAGACTGAGA

>a10629_g1_i1	lncRNA
ATATGGTTGGTATTCACATATATGTATTTGCAGAGCAAGTGAATAGCTCTGTGTTTTCTTGGATATATCTCACACCATAATTGACTTCAATTTGTAGAGGAGACGTAACTGAATGGGAATTGTGTGCAGGTTGGTGGTATGGCGTTGTAGGCCACTTGGAAACATGCGATGGCAACGCCAACTACTGCCGGTGTCACAATAGTGAGACGGTGGTGCTGGAGTTCCGGCAATACACGGCGGGATCGCGTTGGAGGCGAAAATTCATCACCAGGAAGGACCATAGAGAAGAAGGCAACGAGGTGGATGGATTTTATGGAGGGATTAGGAAATTGAATGGGGAAGAAGAGATCTCTATGTGGAAGAAGCTGTGGCCTGCTCAAGTTTTACACTGAAATTAATTGCTTATCAATCAAGCTAAGGAGAACTGTTTGATGAAGACAAACAAGATTAGTGGCATTATTTGTTGAAGCTATAGCTCATGAGCTTAGATTATTTTTGAGCTAGGGGAATGTATTTCTTGTCTCACTAAGAAGCTGTAGCAAGTAATGTATGATATGGCTCCATTAATTCTTAAGGTGTAAGATAAGGCCAAGTGGCAATATACAAATGTATCCACTTTTGATTATAAAAA

>a10633_g1_i2	probable receptor-like protein kinase at5g18500-like
AGGGTAGAGGGCATCCATGATGTGGATTACTTAAATAAAGATTGTGATAAACTTGTGATGCATGATTCGAGCTCCCCTCTAGCCGGTCTCCCTGAGCTGTCCCACCTGGGTTGGGGTCACTGGTTCACACTGAGGGATCTGGAGATGGCAACAAACAAGTTTTCAAAGGAAAATGTAATTGGGGAGGGTGGATATGGAATTGTTTATAGTGGCCAACTCATCAATGCTACTGTTGTAGCTGTGAAAAGACTTGTCAACAATTTGTAAGTCTTATTAATTCTTCTTTCTTATATATTACTGTATCATATCATACATGGTGATTGTGATGCAGAGGACAGGCAG

>a10636_g1_i1	lncRNA
ACCAACATCAGGTACCTCGGGTGCCGCTACCGTCTGTCACTGTCGACTTGTGATGTTTCGGCTTCGCCATTTGAGCCTCAGTAAACTGCCACACATTTCAACATTTCAATACGAGTGCTTTAAGGGTCTCGCTTGTTAACGGTAGTCCATCCATCTGTAGTCCCTTTCCAAATACCTATGTATTGAAATCTGACCAAGATCAAGTTTAAATACGGGCATCAACA

>a10636_g1_i2	lncRNA
ACCAACATCAGGTACCTCGGGTGCCGCTACCGTCTGTCACTGTCGACTTGTGATGTTTCGGCTTCGCCATTTGAGCCTCAGTAAACTGCCACACATTTCAACATTTCAATACGAGTGCTTTAAGGGTCTCGCTTGTTAACGGTAGTCCATCCATCTGTAGTCCCTTTCCAAATACCTTACAAAAGTTATCGTCCTGAATAAATAAAATGACCAGTTTCATCAGCAAAGCATACA

>a10643_g1_i1	lncRNA
GAGTGTGCATAAATTTGGATGACGTACCAAAAATGAAAAGTATGCATAAATATGGGGGACGGACAAAGTAAATGGTTTGTAAGATAATTTTTTTGTAAATATTGTGTGTAAATAAGATAAAATATAAGGTTATATATCCTAAAATGAAAATACCACAATTATTGTGGACAGACGGCAATAGCAAAAACGATCACACTTATCATGAAAAGAG

>a10645_g1_i1	hypothetical protein SINV_03969
GTCGCTGGGTCTGCCGGTGGCGGCAACGGTGAACTGCGCTGATAACACCGGCGCCAAGAATCTCTACATTATTTCCGTCAAGGGGATCAAAGGAAGGCTGAACAGGCTGCCATCGGCTTGCGTGGGAGATATGGTGATGGCCACGGTGAAGAAAGGGAAGCCTGATTTGAGGAAAAAGGTCATGCCCGCCGTTATTGTGAGGCAGCGGAAGCCTTGGAGGCGAAAGGATGGCGTGTTCATGTATTTTGAAGATAATGCTGGTGTTATTGTAAACCCAAAGGGAGAAATGAAAGGTTCTGCTATTACGGGTCCAATTGGAAAGGAATGCGCCGATTTGTGGCCGAGGATTGCTAGTGCTGCGAATGCCATTGTTTGACAGCTTATGGCTTATGAAGTCTCTGGAATCAAACCAAGCAAATGTTGTAATTTCTTGAGAATTATGCCTTTACCTAATGAGATTTCGATTGGTGAAATGTTTTATTTTAATGTTTTTAGAGTTTGTGGTTGGCTTGCTTGGTACAGTTAAATGCCATTTATCTTGACTCGAAATAGAGGATA

>a1064_g1_i1	lncRNA
GTCGCTTCACCATTCCTCTCCTCCTCCAATTGTTGCTACTGCTTTACTCTTTTTTCCTACTGTTATTTGTTTCGAATTTTACTCTGTTATCGTATTGTATATAGCTGGCTACCATTTGAATCCTTTTTGATTGTGTAGAGTACTGTCACCATCTCTTCATCTGACCTATCACCATTTCCTGGACCGAATTGCATAAATTCGGTCGTAATTTCATCTGTTTTGGTTATAGTGATTATGAAAGATAAACTGTTAGGTATTCAACAGTTTGGAGATGGATTTGTTTGGGGTGAACATGGTTAGGATAGGAAAA

>a10651_g1_i3	dol-p-glc:glc man c -pp-dol alpha- -glucosyltransferase-like isoform x1
TGACCCTTCGCTTTCTCAATTTGGAGATAGCTGATGCACCCTTATGGTTGGCAGAGAGACCATCATTTTCCTTTGGTGTGCTTACGTTATCTATTTCCCCCCTATCCTTTAGATGGGACTGAGCAAATTCTATAACGCCAGTGCAAGCAACAAAGAGCAACCATATAATATTTGTTTGCCTTATCAACACAGAAACAGTCCCAAGCTACAGTTCATTGAAAATAAGATCATCACAGTGCAGATGGAATGCCAAGGAAAAAGCTAAAATCAAGGTTGCCAGATGAAGAGTAAAATTAGTATTTTAGCCCAATACTGATAGTACATAGTACGGAGGAGAGTTGTTATGAGAAATTTGTCCAGATTACAGCTCTTG

>a10652_g1_i1	lncRNA
TGGTTTATTTCCGCCTGATGTAAACCTTTCTTCATGAGTAATGATATTACCTTTTCGCTCAAAATAAAAAGGGTCCACTTTATTGTAGTGTAAAGTAGGAGTAAGAAAAGGAGTTGGTGGTGAGGTAATGTCCAAAAATAGCAAATGCACACTCTTGTGGGAGGTCCCAAAATGGAAAGAAGCGCACGCACTTATGGGACAAA

>a10657_g1_i1	lncRNA
GTTCCCAATGTAAGAATGGGTTCTGCAAGAATGTAACCTCTCTTACCATGCTTCAAATATGCAATTTTCTCCAAAAGGGCATTTTTGTTAGAAGAGCAAGAGTGAAATATATATCATGAATCAGTGAGCCCATTGAGTTGAAATCGCTTCAATTTCCGCAATTGAAGCTACGATAAATACCAGACTACCTTTCGAATTTACAAAACTTAC

>a10658_g1_i1	unnamed protein product
GTCGAAGCTCTGCCAGATGAAATTCTTGTCATCGTTTGCATCAGTGAGAATGAGGTTTCCAGAGTCAAGTAAACGTGCAATCGGAGTGTGGACGCTGCTGCTTGATACATTAGCTGCCCAAATAGTAGCATTCTTAGCATTGAGAAGAAGCAGACGGCCCGGCTCAATGACTCTGAGCGTACCTGATCGATCGGGGAGTGGATCGTCTCTGTTGGCGACCCACACCACCGTCTTGTCTTTGATTTTGTTGTACCATATGCCGACGTAG

>a1065_g1_i1	lncRNA
GTGGACTTCTTCTCCGCGGTCTTTCTTCACTGAGCTTTTGCTTCATTTACATTGCCGTTTTTCTTGAAATTCGGTGTGTGTGAAAGATTCAAGCTTTTTGTCCAGAGAGGAGTGGGGTTCGCCACCGATGATGGGATCGATTTAAGCTTCTGAAAGCGAGTTTGGAGATGTGAAGGGAGGCCGTCGTTGTTGAAACCGGCGCAGTTGACGGC

>a10660_g1_i1	lncRNA
CATCAGAAACGAATTGAGCTTAATATAAAAGTGAATGTCATAATGATTATGTTCAGTTTTGTGGCTATGACTATCTTGCTTTCATGTAATACCACCGGTCTACTGATATGTTGATTATAAGTTTTACGCAGTAAACTGGCCTTTATACGTGAGAGCCATATGTTTGTTTGTTTTTGCTTCGTTCTGAAAAAGTCCAACATTAATAGTGTGACGGGGA

>a10661_g1_i1	lncRNA
TCTGTACAAGTTTAAGATAATCGAATAAGTAGAAAATGGGGAACTTGGGTTAAAGCTTGAATCTTGGTGTGTGTGTTCTGCTATGTCGAGTCAGGGCAGGGGTTGTGGGATGCGGCGGCCGGCGGTGCCTTGGGCTGCCGCTCGACTGAGCGAAGAGAGAGTGGAGGATGCCGGTGATGGTGGCTGGTACCAGCAACTGCTGCTGCCGGCCGAGATTGAGCGGAGGGAAAGGAGAGAACGGAGGCGGCATGGTGGCTTGTCGCTGCCACTTCG

>a10661_g1_i2	lncRNA
TCTGTACAAGTTTAAGATAATCGAATAAGTAGAAAATGGGGAACTTGGGTTAAAGCTTGAATCTTGGTGTGTGTGTATGTCGAGTCAGGGCAGGGGTTGTGGGATGCGGCGGCCGGCGGTGGCTTGGGCGGAGAGAGAGAGAGGTAGAAGAGAGAGTGGAGGATGCCGGAAATCGAGAGGAGGGATCTTGGTTGCGGTTGCTGGATATCAGGGAGAGGGAGATCGAGGGAGGCGACGGAGAGGAAGGCGTTGCTGCGGCGCCGTCTGAAGTGAGTGTGTTGGAGCATTTTCGCTCACAGAGAGAGAGAGAGAGGGGAGAGCCGGGCGTGTCAGCGGCTTATCGCCGATCCGCGGCGGCGGATTTCAAGAAGGAAGGCGGAGGCGGCATGGTGGCTTGTCGCTGCCACTTCG

>a10669_g2_i1	lncRNA
AACGGAAAGTTGAAAGTCACGCTATAGCCAAAGATCAGAAAGCACAAAAAATTCTCTCAGTAGCTGCAGAAGTGAGTGAGAGTGAATGTGGAAGGAGATGATGGTATAGCTAGCTTCTCATGGTCTCTTTATTCTGTTACTTAGGCTCTTCTTATTTTAGTTGGTGATTAGAGACGATGTCATTGTGTGTATGTGGCATAATTATATTGTTACTAATATGATAAGCGCGATCATGCGAGGGCTGTGGAGATTCTTACAATTGTCTTTGAATAACCCAGAATGACAACACAT

>a1066_g1_i1	casp-like protein 6-like
TCCGCCATTGGACGTGTGAATTCCCTTCCCGGCCGATGAGGCCGACGGCCACGGCGGCACCGAAGCTCGAAAATAGTAACGCCGTCGTCACTAAATCGGAAACCACCACCACAACCACATGGTACCACACGGTCCACGCTCTTGGTATAGCATTTGCCACCACAAAGTGCACAAAAGCGGATAAGTAATGCCGCTTAGCCGTAACCGGAACAATCACCCGCCGCAGCGCCACCATCGTCG

>a10671_g1_i1	lncRNA
TCCCGTCTGTCTCGAACGAGATCTTCTGCTCGACATTATTTCTGTATATATATGAACCCTAATTACTGATGAATTGGTTGTGAATGTGTGCAAATGAAGGTAGAGAGAGAGAGAGGGGATGAGAAGAAATAGGAAATGCGAGAAAACACACAAGGAGTAGTGTTGGAGGTGATGACGACAAGTGCATGGGAGAAAGCAGTGGGCTACGCCTCTTTTTAAATAGAGATCAATTTGAACTTGAAAAAACTATATACTCAAATCT

>a10673_g1_i1	lncRNA
ACTGGGATAGTTTCATGATCAAAATTGACGATATAAACCACTCTTCCAAGTATGTCTCATAAACCTTTTTTCAAGTGTCTATTGTCCTAAACCTGCATCACCATTCTGAGGAGACAAAGCAAAACATAGCTTCACTTCGTAGTCCTTCAACGCAAACGAAAACAAAGCCACCTACAGAACTGAAATCCACAGCAAGCTTCAGCAAGAAACGAGGTGGTGGCGAATGTAAACATAAAGAAATCATGTCAAATTCCAGTCATCTCCACAAGGGAATGGTAATACTACAAGCGCAGCAGATATATGTATGGTACAAATAACAGAACACAGCTATGAACAACAAGAAGACCTATCTGTTACAACAATGCTTGATTGGTAAGA

>a10675_g1_i1	lncRNA
GCATCTTTTATGGGCCATTTGAAGGTTAGGCCTTATCTGACTGTCAAATCAGTTGCTTCCACTTAATATTGTGGTTCCTGTTTTACACACTGACTGGCATGCATCATTACATTTATATTTTTCTGTTCTGCTACTTCTGCAAATGTCATAGCACCACAGCGATCTCAATATCTCATTAACCGCTGTGATCATCTAACTGTTTTAAGTTAAGCTGGATAGTGAAGGCCA

>a10676_g1_i1	dna-directed rna polymerase e subunit 1-like
GTGTGTTATGATCAATAATTCCTATGACATAATTTTATGTTACATTTGCTACTCTTTGCAGTTGAATTGAATGCATTTCTCATGGATTAATAACCATTTCCTTTTCCTATTGGATCAACCATTGGATGCCTTAAAATTTGAAAATGTAATACTTATCTGATCTCATACAAGTCAAACTAAGTTTCAGGTGCATCTGCAATTGATTTATTTTACTAGAAGATTGATTTATTAATGGAAAATATATCTTAACCTTTTGTTTGGTTTGTACTATTCTCCTGATCAGATACCCCATAAATTCATGTAAATCTGCTAAATATTTGAAATTCTTAATCAAAACTAGCAGCTATCTTGTTCCCAAATTAGAACACGTCTTGATAAAGCTTTTCTCAGTTTCCGCAAAAGATGCTTCTAATCATCTTGAAATGCCAGTTGTTTGGCAAAGTATTATACCAAGTACAGTCATTCAATGATACATTTTTTAAGAGTTCAAAATCTCAACTCTAGTATGTGACAACTTTTAAATAAAGTTTATTACGCAATACCTCAAAAGCAAGCAATGGCCGAGAATTCATATCTCCGTAACGGAATCCATATTTTTCCAAAAAATTCCAGCATCCGTGTTTAGGTCTTGATTTCGAAGGGAGTTTCAGCTCTAAATAGTAAGCCCCATCACTAGTCTTGGCTTCGTTGATAGATATTTGTGAGGCCTCCT

>a10677_g1_i1	lncRNA
GTACCAGTTTCTAACGGAATACAAGTAAGGCCGTGTGCTATTTATTGTCTTGAATCACGATGAAGTAGCATACGTATGCCCACTGTGAACTTTTCTTGTGTTTTAGTGAAGTTTAAGTGTTAATATCAGTGTTTAGCCCAAAATATGCGAGTTCTCTGTCCAACATAAGTGATCGAAGTTTGTTAGAACGACGTAGCATCCGTGATTGAGTTTATCACAGTTGGTACTATTGTGTCCGAATTTCATGCTTGCAAGTTGCAACCGTGTCATCTAGCCGCCTAATTTGCTCTGATTTTCCGGCCATGTAGTATGCACGGGCATTGAAAGAAAA

>a10681_g1_i1	lncRNA
GGTCGGCGGTAAAATCAGAGGTAGGAAATGTTGATATGTGATTTTGGATCGGAGAAATGATTTCATGTTCTGGGTAAAAACCGGCGACAGGGAGGAACCCGATCTAGATCCCAGGCGACGCGGCAGAAAACGTGGAGGATTTTTAATCGAAGGCGCCTCGCAGTAGTTCGCGGCGGTGAAATCGCCGATGAGCTGCGCGGTGGTTCATGGCGGTGAAGAAGGGGCTGCAAATATCGCTGACGTCGGCTCAGAGAAAGAGAGATCGCGCAGTGGTGACGGAGGATTTCCGCTGTTGGTCTCTCACCCCATGAACAGTGATGAACAGTGCCGATGAACAGTGATGAATAGTGCCGATGAACAGTGACTGGAAAAACAATGA

>a10682_g1_i2	probable serine protease eda2-like
ATATCTTAAAAATATCAAACAGTGGATTCTTATCGCAGTCGGCAGTCGGCACCAATTTCAGAGATAAAAAGCTGGCAGATTTTTTTCCACCGGAGAAGCTAAACACGATGAGGTTCGCTGTGCCGGCGCCGGCGTCGATTTCGCTGGCGATTTTAGTGTTGACTTTGGCGGTTGCTTCGGCGCAGCGGCATTTACGGGAGCGGGAGACCAGCAGCAGCAGCTATTTGACCAAGGAAGAGCACTGGATGAATCAAACTATCGATCACTTCTCTCCCTACGACCGCGACCAGTTTGCTCAACGTTATTATGAATATCTTGATGAGTTTCGGTCTCCTGATAGTCCAATATTTCTTAAGATCTGTGGTGAATCTGTGTGCAATGGCATTAGTAATGACTATTTGGGGGTTTTAGCAAAGAAGTTTGGAGCAGCTGTGGTTTCCCTTGAGCATCGTTACTATGGAAAAAGCTATCCTTTTGGATCATTCAGCACGGATAATCTGAGATATCTTTCGTCAAAACAAGCACTATTCGATTTGGCTGTTTTCAGACAGTATTATCAGGAGTCCTTAAATGAGAAGCTCAACAAATCAACAGACAATCCATGGTTTGTCTTTGGTATTTCATATGCGGGAGCCCTAAGTGCGTGGTTCCGCCTGAAGTTCCCTCATCTTACTTGCGGAAGTCTCGCGAGCTCAGGAGTTGTTCTTGCTGTCTACAACTTCACAAAATTTGATGAGCAGGTTGGTGAATCCGCTGGTCCAGAATGTAAAGCTGTGTTGCAAGAAATTACTAGTCTTGTTGAGCAGAGACTTGAATCGAATCAGAAAGATCTAAAGAAATTATTTAATGCGTCTGAGCTATCAAAAGATGGTGATTTCTTGTATTTTCTGGCAGATGCAGCAGTCACAGCGGTATATGAACATACAGCTTTGTTGAATAGAAACTTATAGTTTTCTAGACTAGTTTTAGCATGATTTGCCATTTGCAGATTCAATATGGAGATCCAGATGAACTCTGTGACCCTCTTACCAAGGCAAAGAAAGCTGGAGAAGATTTAGTGGAAGCATATGCCAAATATGTGAAGGAGTATTACATAGACTATATCGGTGCCGATGTTGAGACTTATGACCAACAGCATTTGAAGAAAGCCAAAATATCCGATAGCAGTTCTGATCGCTTGTGGTGGTTCCAAGTGTGTACAGAAGTTGCATATTTTCAAGTTGCACCTGCAAATGATAGCATCCGTTCGTCAAAAGTTGACACTAGATATCATTTGGATCTCTGCAAAAATGTCTTTGGCAATGATATGTCTGGTCCTGATGTTAATGCAACAAATCTATATTATGGAGGCAAAGAAATTGCTGGTTCAAAAATAATCTTCACGAATGGTTCACAGGACCCTTGGCGACATGCATCTAAACAGACATCTTCACGTGACATGCCTGCGTACATCATCAAGTGTCATAATTGTGGCCATGGATCGGACATGCGTGGCTGTCCTCAGTCTCGTTTGGTTCCCAAGGGTGATTCAAAGAACTGCTCCTCCCCGGATGCGGTAAACAAAGTAAGGCAGAATATCATCACCTACATCGATCAGTGGCTCTCTGAATGCCAGTTTTCAGGTGTAACTGCCATGTAAAGCACAAAAATTGAGTCCAGAGAAGGATAATTTAACATGTTATGGCTCGACTGAATGTCAGATATTTCTTGAAATGTCAGCAGATGTGTAACCTCTTTTTATTACCATCACACCGTGTTAATTCTGTAAGTATGTATGTATTTAACTTCACTGTTTCTGCAGTTTATCTTTTTTCCTAGCTAAGAGACATTGAAACAGAGAAATAAAGAGCATTCATTGCCAAA

>a10684_g2_i1	lncRNA
TGGTCTGTGGAAAGTTGTGATGTGAATGTGAACTTGACGCGTATCATAATCCTGACTGATAGGAAAAGAGTTCGCGATAACATGAGCCATTTGATTTGGATGTGGCTACAACCCGTTGTTGGTGATGGTGAGTGGGACTTTGAATAAGATATGTACTGGGCCAATGCAATATTTACTATTTTGGATACTGTTACTTAAAGAAACTGCTTCAATATACGTTTTGAATACGCTTCTCACATTCTGTTTTTGCTGAATTTATGAGTCCAGAATTAGTTTTATGATGGAAGATTTATTCACTTTTCTGTTGATGTTATGTGTTTGATCGGAGTAGTTTTAATAGCTGTTATTATGTGTAATATCTCTTGAATTTGCTAACTTGTTGAAATGATTTTTTTGTAGGGGATAGAAGATGATTTAACCGTGTCTGCTGACAAAACTTATCAACATTGGAAGAAAATATGTAAAGT

>a10691_g1_i1	lncRNA
AGCCCTGCCGGGTCTTCTCACGGGGCAGAAATTTTCAGCCCTGCCGGGTATTCTCACGGGGGCAAAATTTTCAGCGCTGTCGGGCCTTCTAGGACAGATTTTCAACCCTGCTGGGTTGTCTCACGGAGAAGATTTTTTAGCCCCGTCGGGTCTTCTCACGGCTAGGTTTCCAGCCCTATTCGAGTCTTGTCACGCAGCGGGTTTCCAACTATGCTCAG

>a10691_g2_i1	lncRNA
TTATGATTTTATTTGATTTTGTGCAAGGGGGTTATTAACACCAAAGTATTGAACAAAGCTTGGATGCTTAAGGGAATTGCTAGGGCTACACATTAAAATACTGTTAAAGTTGGGTGTTGGACAAATATTGTGGGAGTTTCAAAGCAGAGAAAGTGTAGGGTGTTAAATCTGGATACAAAGAGGGTCAATGCCAGGATTCCTGCGAATGGGGCTAACATCCTAAGCATAGCGGGGACAGAGCTGATTTTTTGGGCCAGAGTACTTCCAACTATGCACTAGACTCCGACGTGCACCGGAGTTTCCATCCCTGTGCTGGACTTCTCAACGTAATGGGATTTACAGCAATGTGCTGGAACTTCGCAGGGATCTCTAGCTTGGCATTTTATTCATTAAAATTCGCGACTTGAGATGACATGACAACTTTGTATTATTCGGGGAAGTTTTGGGGTCAGGGTGACACACGACGGCCTTGTACATAGGAGATAAACGGGTTCGAGCAGGGGTCAAGGTTTCAATTTGTGCATGATCAAGTTTTGCAGCGAATATCACAGTGGCCTACATATTACTTGGGGGAATTCTAAGCCGACGAGAGACAACTCTGTGTGGGACTTCACGCTACAATAAGACTAATACATGCATTTAGTCGAAAGAATTCAGAAAGGAGAGGGGCGCATGACAGCCCAGAGTTAGGTACGTGATCATATTTCATTTCTCAAAATTGAGACTCGAGATTGCAGAGACAACGTTAAATGATAGAGCCAACGGTGCCACCACTATGAATGGGAAAAAGCATCGACCCGTGGCAGCACTGCGCCATTGCTTGCTTTTCATACTCACATACCCGGTCCTACTCAGCCACGCTGGGAATCAACTTTCATCGCCATTGTCTTATTTACTCCCGGATATCCAGCCCTGTCCGGGGTTGATGCCTAGCACAAGATATTTCCAGCTCAGCTTGGAACTAAGGAGAACACGCACAGCCCTGCTCGAGACTTCTTGGCAGAGCATGGACTTCCAGCTCTGCTCGAACTCCCAGCTTTACATGAGATCTCTCGGTACAACGAAATTTTTAGCCCTGCCGGGTCTTCTCACGGGGGCAAAATTTTC

>a10695_g1_i1	unknown coding RNA
TGTTTGTGTTACTTTTCTCTTTCTGATCTGCAGCCACTGGGGAGTAGGTTTCAGTTTTGAGCAAATGTTGCCACTTCTGAAAAATTCGATGTATCGTAAAACCTTAGCTTCTCTGTTGCTATTTAATCCACTGGCTGCAGCTATCCTGGTTTTCTATGGCAATCATCAGAATTGAGTTACATGGAAGTCAACACAGTCACACCAGAAAACAATCCACGTGAAAGTTATGTGAGCTCTTCTCCTATTATGAGTCTTCGAGATGGGGAAAAAGATTATTGTCAACCAAATATAGTTCAACAAAAGTTCCAGAGCCGCTGGCTTGGTGGTTGGTCAAGCAACAATGAAGTGATATGCGCCACTAAGAAATACAGCATTCCAAAACCTTTTGTTGGTCAGACAAGCTTTTTTTCAGAATCTGCATGTACTGCTCCAGATGTGAACTCCTTTGTCCAGAATCATGATAAACAGGCTGTAAAAGCTTCTCAACTGAGCATACGTAGTG

>a10695_g1_i2	lncRNA
TGTTTGTGTTACTTTTCTCTTTCTGATCTGCAGCCACTGGGGAGTAGGTTTCAGTTTTGAGCAAATGTTGCCACTTCTGAAAAATTCGATGTATCGTAAAACCTTAGCTTCTCTGTTGCTATTTAATCCACTGGCTGCAGCTATCCTGGTTTTCTATGGCAATCATCAGAATTGAGTTACATGGTAACTTCGTACATTTTGTTTTTTGAGAGGTACTTTGTACATTTTAATTAGTAAATTGTTGACTATCTCAAATGTTTGATGAGGCTTGAACAAAATTGTACTCGGTG

>a10696_g1_i1	lncRNA
AGGCTGCTGACAGAAGGGGGCCTACACATACATAACGAAATTCATTAGAATATGTGAAATGGATAAAAGATAGATTGTGCATAAAACAGAAGGAATGAATTGCAGCATGATAAGGAAATGACAAAATGCATTCGACTACAGAAAGTAAAGGTATGACACATTGCATAAGCCCTGTACTAGTTTCAGGAATCCATATAAAAAATTACAACATTCATTGCACAGCTGATCCAATTTCAGATGAGACTTAATTATGCAAAATTGACAGCACTGGGAGCAATCGAACAACGAATAT

>a106_g1_i1	lncRNA
ATATGATAACACCTCTCGAATTCTCTGCTTTTACATTTTAATTATTGTTTGTTTGGTCAAGACTGTAAACCTTTGTATATATATCAGTCCTGATAGTTTGCAAGTTTAATTTGGTTTATTTCTGTCATGCATTCATTCTTATCAGAAAGTTATATGCTTATCAGTATTGATATAAACTGCCAAGTCTTATGATCATTTATGTTTCTGTGTTAGTTTTAGCATTATTAAGCTATTTTTCAAGGCATGTAGTTGCTGGATTTGATGATAGCTAGGCTTGATTTTGGTAGGTACTATGATTTGAAGGTTGGAGA

>a10700_g1_i3	dual specificity protein phosphatase dsp8-like
CGTGCAGTGGATTTCATTCACAGTGCGTAATTCCTTTAATTATTTTCTATGCTATGTTGGTCAAGTACATAATAGTGTGAGTTTTGTCAGCAGTTGCATCTGGATTCTATTAGTTTTTAATCACTCCCTGTTGCAGGAAATGCGTTGAGTGGTCAAACAACATATGTTCATTGCAAAGCAGGGCGAGGAAGGAGCACAACCATTGTTCTCTGTTATCTGGTTCAATATAAGCATATGACTCCCGCTGCTGCACTTGAATACGTTCGGTCTAGAAGACCCAGGGTCTTGTTAGCTCCAATCCAATGGAAGGCAGTTCAAGAATATCAGCAGCGATGCATGGCTTCAAGAACGGTCTGCACATCCGGGGATGCTGTGTTAATCACAAAAGCTGATCTAGAAGGGTATGATAGTCCTTGCAATGACAACTCAAGTAAGGAGCTTGCAGTCGTGTCTAGAAGGTCGAACACGAGTCCTATGATGGCTAGGTTGTCGTGCCTCTTTGCATCTCTGAGAGTTTCAGGTAATTGTGGACCTGTAATGAGGCAGCTGACCGAAGCGCGTGCTTGTTGAATTTTACCCTTATCCAAGAGCTGCTGAAGTGCGTACAGACAAGTGTAAGTTAATACTGTGTTTTACAAGTAGATCAAGGATAAATAAAAAAGAATCATGACTTGGGCATTGTATATAATGTGGGATATGCTTCTTTATTTATGTATATCAGATTGAATTGAGTCGAGTCGATACATTGGTAAGCTCGAGCTTGAGTCGACACCGGTCGAGTTTCCCCCTTGTTTTTCTTTAATTTGAGCTCAATCCGATGGCAAATTCGGTATATTTGAGCTGGACTCGACTATTGTAAGTAGTAAGTAGTTTTGAGCTTCTTGTAAATTGATCGAGTTTACAACAACTCAGGTTCGATTCCACTCGATTTGGTTACATGTAGATAACTAATTATAGTTAAATACTCTAGCTTGTTTAATCAGATATTGTGGAACTTGAGCAAGTAATGAATTCGACTCGCCCAA

>a10704_g1_i2	interactor of constitutive active rops 2
TGATGTTCTTTTTCCTTATCGATTTTGATTCTTTCCTACTTAATATTTAATCTCATCTTTGATAGCTAATGTTATTTGCTCACTAAGTTTTAATTGTTCTAACATCAGTCAGAAACTGTTGATATTGGAACTTATGATCAATCAGTGCCCAAGGCTTACTCCACAAATGATGATTCAAATGGCTATACATCTTATAGTGGTTCTACCGACAATGCAAGCACAAATGATGAAGTTTCCAAGCAAGCTGGGCAAAAGTTCTCTCTCACACCCTATATAACTCCCCGCCTCACTCCTACTGGAACTCCAATGATTTCCACTAGTGCATCCCCGAGAAGGTACTCAGCTGCTACCTCTCCTCAGAAAACCTCTGGTACTACTTCTCCTTCTGCAAATTATGAGGGAAAAGGATCCTATTCGTCTTGGTACCCTTCCAGCCAGCAATCGTCAGCAGCTAACTCTCCTCCTCGGGGACGTCCATTGCCAGGTCGCGCTCCTCGAATTGATGGTAAAGAGTTCTTCCGTCAAGCAAGGAGTCGGTTGTCACTTGAGCAATTCAGCGCATTTTTGGCAAATATAAAGGAATTAAATGCGCAAAGGCAGTCACGGGAGGAGGCACTGAAAAAAGCAGAAGAGATTTTCGGGACCGACAATAAGGATCTGTATTTGTCATTTCAAGGGTTGCTAAACCGCAATACGCACTAGAAAGGGGTGTCGTGCTCGTTGGTTTGTGCTCAGTTCTTTTCCCTTTCCTCTTGGGAGATGTATCGTCCAATTTTAGCAGGTACTGTTGTTCCAGATTATAAACAAACTTCACATCCCTTTTTTTCTTCTATTTTGTGCAAGGACACATGTAGTTGTAAATAATGGCATTTTTGGTTCCGCTCTCATCTG

>a10707_g1_i1	zinc finger ccch domain-containing protein 15-like
AGTTTGGTCCAAAAATTTTCTTGCTTTTATGGTCGTGTTCATCATATATAATTGCATTATGGATTTTGTAGGTCTAAAATCTCTTGTGTTTTTATCCGAAATCTAATAGTTCTGAACAAAATTCGTCTAATTGACTGAAATTATATAGCAAATCCCTTATTTATCTTTCTTGAAATCAGAATGCCTTCTCTCATTCTCTGTAGGTCCTCATTTATGATGTTGGCCAAGTTTGTTAGGAATCACACTTGTGAGTAGGCTTAATTAGTTAGTCCTCTTATGTTGTGAATGCAGCAAAAGATATATGTGAAAGGTGGTGAGAAGGAGCAAGCGATCGAATTCAAAGTATACAATCAGGGCATGTTGAAGACTGAGCTGTGCAACAAATGGCAACAGACTGGAGCTTGCCCTTATGGAGATAACTACTAATTTGCTTATGGCATTGCAGAGCTCCGGCCAGGCGTTCGCCACCCTCGTTTCGAGACCAAGGTCGGCCGCATGATCCTAATCGGCGTCCCTTGCCCTTATGGCCACCCCTGCTGCCACTACTCTCACCAAGGAGGAGCAGCTCATGAGGGCCCATCAATTCCAACTCTCTTCAACGTATGAGCTACCGCTAACATCTTGATTAACTACTCTTTATCTTAAGGAAACTGGAGATTGTGTTTTGCATGAAGAGTATGTTACTAAGTAGAAATGGGTTTCGATTATGTAAGTATATAAGCATCA

>a10707_g1_i2	zinc finger ccch domain-containing protein 15-like
AGTTTGGTCCAAAAATTTTCTTGCTTTTATGGTCGTGTTCATCATATATAATTGCATTATGGATTTTGTAGGTCTAAAATCTCTTGTGTTTTTATCCGAAATCTAATAGTTCTGAACAAAATTCGTCTAATTGACTGAAATTATATAGCAAATCCCTTATTTATCTTTCTTGAAATCAGAATGCCTTCTCTCATTCTCTGTAGGTCCTCATTTATGATGTTGGCCAAGTTTGTTAGGAATCACACTTGTGAGTAGGCTTAATTAGTTAGTCCTCTTATGTTGTGAATGCAGCAAAAGATATATGTGAAAGGTGGTGAGAAGGAGCAAGCGATCGAATTCAAAGTATACAATCAGGGCATGTTGAAGACTGAGCTGTGCAACAAATGGCAACAGACTGGAGCTTGCCCTTATGGAGATAACTACTAATTTGCTTATGGCATTGCAGAGCTCCGGCCAGGCGTTCGCCACCCTCGTTTCGAGACCAAGGTCGGCCGCATGATCCTAATCGGCGTCCCTTGCCCTTATGGCCACCCCTGCTGCCACTACTCTCACCAAGGAGGAGCAGCTCATGAGGGCCCATCAATTCCAACTCTCTTCAACCCTAGACGGATTCAAAGCATTGCATAGATTGGTGATACAATGGAAGAGAGTATCCAGAATGGATGAAGATGTAGAATGTTTGGATCGATGTTCTCCTACAATTTTCCATCGATTGTTCAGCCAAT

>a10708_g1_i1	lncRNA
GGTTATAGAAAACTTTACTTTTCTTCTCCTTTATTTCATTTTTGAGCTTATAATTGGTGTTACTGGACCAATTTATTTGTGACTTAATTCTTTGTCTGTCTGTCAGTTAACTGCATGGTTGTCACTTCTTAGTTGATCTCAATGAAATGTTTAGCTTGAAGGGTCTGTAAAACTAGATTTTCATTTATGATCTCAATGAAATGTTTAGCTAGAGCCTATGACTTCTTGCAGTTCAGGGTATTCACCACCACTTTTCAATAAGCGCCG

>a10710_g1_i1	multiprotein-bridging factor 1
GGTGCATCATATTCTGTCAATCCAACACAATCAATCCGCGTTTCATTCTTGTGACGACGCACTACCGACTCGAATTCCTCGAACCTAGCCACCACCCCCGCCAACAGCTTCAACCCCGCCAAAAAAAACCACACACACATCACAATGTCCGACGACTGGGAATCGCAGACCAAGATCGGTAGCCGCGTTCGCGGCCCCGGTGCTGGCTCTCGCGAGACTGTCGTCCGTGGCAAGTCTGCCCTCAACGCTGCCCAGCGATCCGGCGCCGCCATCAGCACTGAGAAGAAGTACTCTTCCGCCAACTCGGTTGGCTCCGGCGAAGGCCAGCGCCTCACCAAGGTCGACCGCTCCGACGACATTGTCAAGCCCAACACCATCGGCCGCGCCGTCGGCGACGTCATCTCCCAGGCCCGCCAGAAGATGGAGCCCAAGATGACCCAGAAGGACCTCGCCACCAAGTGCAACACCACCCAGACCATTGTCGCCGACTTTGAGCGCGGCACCGCCG

>a10715_g1_i1	lncRNA
GCTGCTCCTGAAGTTTGCCTATCCTGTAAGAATATGAGTGGAAGAAGATACGATCAAAATATTCATGAGGCATATAGAGAAGTATAATAGCAGTACAATAGGCTCCTTAACATGCATGGTCTGACCCAGAAAAGTACTGTCATCACACAACAATTATTCACAAGTTTCATTGTTCCTTACTTTTGAATAACCCAAAGGGCGAT

>a10718_g1_i1	lncRNA
GGGGGGGAGAAACGGGTGGGGGGTGATCGGGAGGGGGTCCTTGACAGACGTGGTGATGCTCGAGCAAGGGGTGCTCGAGCAAGGGCTCGAGGCTCTGCAGACGTGGCGTGGGAATGTGACGGAGACGGGCCTGGCGGGGGCCCTCCGGGCCGCCCTCGAGGCCCCGGTTGGTGGTGGGGGATGCAGGCATGATGAGGTGGTGGAATATGAAGAAGGATTGGCTGAGAAAAGGA

>a10720_g1_i2	atpase family aaa domain-containing protein 1-a-like
TTTTAGGTTATCGACTGACTTTTATCTATCTGAAATTGAATGATGAACACGATATTATGATAAATTCTTCCTTTGTTTTATTGAATGCTCTGGTTACTGAGTCTTATATTAGCACTACTCCATGTGGTTACTTGAACCTCAAGGCGATACAGCAGACAAACAAGATTTGATCTTGTGGATAATACATCTATTCTATTTTTTGTAATGATTGTTCTGTACTTATTGCTGCAGTGACTGCTGTGTTCACCTTGGCCTACAAACTTCAGCCCGCAATCATTTTTATTGATGAAGTGGACAGTTTTCTTGGTCAACGCAAATCTTCAGACCATGAAGCACTAACAAACATGAAAACTGAATTCATGGCTTTGTGGGATGGTTTCACCACAGACCAAAATGCTCGTGTTATGGTACTAGCTGCAACCAATCGTCCATCAGAACTTGATGAAGCGATTCTTAGACGCCTTCCGCAGGCATTTGAAATTGGGATGCCTGATCGTAAGGATAGGGTTGCTATACTGAAGGTGATATTGAAGGATGAGACGGTTGAAGATGACATTAATTATGATCGCATAGCTGGACTATGTGAAGGTTATACTGGTTCAGATCTTCTTGAGCTCTGTAAAAAAGCTGCATATTTTCCAATACGGGAATTGCTTGATGATGAGAAATCCGGAAAACCGTCAAAGGAGCCTAGACCACTAGCACAGTCAGATTTGGAGAGAGTCATTTCTACAACCACCAAGACAAACGTTGCTGCAGTAGAATTCGGCAGATTTAGCTCACAATCATCAGGATTGTATCAGCAAAGAGATCCAGATGATTATCAGGTCCAGGCGGCAATTGGCGAGCTATCGAGGCTTGTAGTTTCACAAATTCTGAACCTTCAGACAGGCGGCCAAGATCCATGATTTTGATTATCCCTGGCATGACTCTTGTAGGCTGGATCGCTCGTTTATCATATAGTATAATACTGGGTTAGAAGTATTGTTATAGAATTGATGATATTTTTGAGTTACAGTTGATCCCATCCATCATCTTGGAAAATTGTTTCAGTACGTCCAGTTTTGGTGGTGCCTGTTAATAGTCCAGAATCTCAATGTAATCGTGCTGATGCTCCTGCCTTTGTAATTGCACCGACATCCCCTTTTCTTGGGTACTCGTAGCTTTGTTGTTAGACATCTGTCTTATAACTGCACAGGTTATGCTGCCCTGTCCTAAGGGAGAGATGCATTATGTGTTTGTGAGAGAGAGC

>a10729_g1_i1	small heat-shock
GGGGAGAGGCGGAGCAAGGGGCGGCGTTTCGCCATCGTACGAAGATTTCAAGCCCAACTCGGAATGGCAACACGATGTTCATTCCCATAGCCTCATTATTTCCATTCCTGGTTTCTTGAAGGAGCAACTTAGGGTTTCGACAGAATCTGGTAACATTATTAGGGTTCGTGGCGAGCGGCTCATGGCAGACAACAAATGGAGCCGTTTCCTCGAGGATTTTGAGGTTCCTGAAAACTCCGACATGAACTCGGTTCGAGCTAGATTCATCGAAGGGGCTCTCACCATCACAGTGCCAAAGAAGACGATCGACAAACCTCATGAGCCAACGCCCCCAAAAAAAGGTGTTGAAACTCATCAAGATGAGAAGCAAGAGCACAGTTCCACAAGAACAAAGCAAGCCAAAGGAGACAAAGCAAAAGCTAAATTCGAGAAGGTGGTGGCTAAGGAAGAGAAGGATGAGAAGATCAAATTGAAGACGGATGATGTAGTTGCAAGTAAGGACAAGGGTAAAGAAGGAAAAAGGAAAGAAGTAATCGAGTCGAGTGGAGCTGAACATGGAGCTTTCACGAAAGCAGTGAAAGGACTTGGAGCC

>a1072_g1_i1	lncRNA
ATTTTGATTTTCTTTTTTATTATTATGCAATTCATTTGTTCATCTCATTGAGAAATTAGTTTAATGAACTAGTTCAAAATATTATGCAATTCATTTAGGGGGTGGTCTTGGGTACAACATTGTGTACCGTACAATCAGGTTGCACCCTCGCCTTATAAATAACACTATTTTGGGTGTGGGTTAGTCTGATTGTACCCAAGTTTTTGTGTTCATTTATTCATCTATCTCTCTATCTCACACACATACACACATACATGGATTAGATAATAAAATAAAA

>a10735_g1_i1	lncRNA
GATTTTGTTAACTCAAGTATGGATAATTGTGGGATGCTCTTTCCATAGTGTCTTACTACTCTCCTCGTTGCATTAGCTTAACTTTATATGCAAATAATGATATGCTGAAAGTCGCCCTCACTGCTGACACTCAAGTTATTGCGACGAATTTACTCTGTTCAGAAATAACTGCATCTGAATTTCTTTATATCTTTCCGCAGATGGGAAACAAAGGCGCATTT

>a10739_g1_i1	high mobility group b protein 6-like
AAGCAGCCGATGTCGGCCTACTTCATCTTCTCCAATGAGCGCAGAGCTGCTCTGCTTGCAGAAAACAAGAATGTCTTGGAGGTTGCAAAGATCACAGGTGAGGAGTGGAAAAAGATGACAGATGAACAAAAAACCCCCTATGAAGAGATAGCATTGAAAAACAAAGAACAATATATGCAAGAGATGGAATTGTACAAACAGAGGAAGGAAGAAGAAGCTGCTAACCTCAAGAAAGATGGGGAAGAGTTCATGAAACTCCAGAAGCAAGAAGCTATGCAACTGCTTAAAAAGAAAGAGAAAACTGAAACTCTAATCAAGAAAAACAAAGAGAATCGCCAGAAGAAGAAGAATGAAGAGAAGATTGTTGATCCGAACAAACCAAAGCGGCCTGCCTCGTCTTTCCTTCTCTTCAGCAAGGAGACGAGGAAGAGTTTGGTGGAAGAGCGCCCCGGTGTCAACAACTCTACGATCACTGCGCTCATTTCGCTCAAGTGGAAGGTATTAATTATTATAGATTCTCTTGGTTGCAGTTGAAGAAGAGTTTTTGAATAAGGTTGCAATAACATTTTTGAGTCTTGTTTTGTGCAGGAAATAAGCGAGGA

>a10745_g1_i1	glutamate receptor 2.7-like
GCATGGTCATCATTTTGTACAGTTCATTGCTGATAAGTTCGTCGGTGGCTGATCTGGGAAGCACGCTTCTATATGGAACACGAGCATTGACATCTTGGAGCGTATTAGACAGATAAGGCATAATGCCATTGCCAAACTCTGTGTCCTCGTATATGACCACGACCTGTGTCCACAGGAACGCTTTAACAATGGAAGCAATAGCCTGAACTTGATTGGCATCATTCTGAGCTGTCTGAACAAAATAAGGAGTTTGATGAACGAGGGAGGGGCTCGTTGCAGAGAAAGATATAATCGGCACATGAGCCTTATCTCCCAAATCCATCACAAAGTTAACCTGTGCAGACGTTTGAGGACCAATGATGGCATCCACTTTGACATCTCGCAGTAAATGAAGAGCAGCAGCAGCAGCATCAACGACGCTTCCGTTTGAATCCATTGGATGGAGAACCAGTCTCGTTTTATAGTCTCCGTGAAACGAATAAAAATCAGCCAGCGCCATCGATAAGCATCTCATTCCTCAAGAAA

>a10757_g1_i2	unknown
TGATTGCTTTCCTTTCTAAAGCCCAACCACCTTCGCCCACTCCCCATCGGCCAAACCACAGAACCACCGCTCCGACCACCGTGCCACCCGAGCCACACCGCCGGAGCCGCCCTACTACAGCACCGCCAAACACCAAGCTCCGGCCGTCCATCCATGTTCCAGCCACAACTCCGACCACCACCAGTTTCCAAAAACCAGCCGCGCCGCAGAACACCACCGCGCAGCACTCCAGAACCGCCGCCTCCTCGCCGTTTTTCCGCTGTCAGTCGACCGCTATGGCCCCCAAGACGAAGCAGCCGATTGCACAAAGGCTCAGCACGCCACCTCTTTCTTCCTCTGCGTACACCGAGGACGAGTCCTCTGCCGGCGCCTCTACCCTTTCCGGCGCGAGCTCTACACGGCCCAGCCACCGGAAACCGCAATTCTGCCACATCTCCTTCATCACCGGTGGCCCATTCCTCATCGCCGGAAGCTTCAGCCCCCTCATCCACCTACATGATTCCAGTTCAGGGA

>a1075_g1_i1	lncRNA
AGCTTGCCCAACAGCTCATTCAGGTATTATTTTTACTTTCTCCCTCACAATTTGCATATACAAATAACATTACATATGATTAATTTCCATTTTTTCTAGTTATTATAGCTGTCGAATTAAGCAGACAGATTTGAAATATGTACCATAAGTTCATAACATTTGATAATGTGTATAGCGATGAGATCACCAATATATATACCTGCACCATATACATTAACCTAGGAAATATTCTAAGTGGCAATTGATAAAAAAATTATACTCCTAGTCGATCGTTTATAAAACGTCATTACACTGTACTATTCTAATAATTAAGTAGTTGTATTGAATAACTGTTCTGAG

>a10765_g1_i1	lncRNA
GTCCTAGTAGCTTAAATTTAGCAATGCATACTTATTAATGATCAGATCAGCAGAAATTTGCATAATATTATATAGTTGACCGTGACCGTGTACAAGACATTTAGTGTTATTTTTTTTCATAAGTTTTTTTTGCTATTAACTTTAGACTATAGTTTATTTGCAAAGACTGCTAAAATATTCATAGTTGGTTTGGTGGTTTGGTAGATTAGCTTTATATTCTGGGGGAAGATCAAGGTTCTGTTATCAAAATTTTCATTTGATTTGCTGAAACAGATTAATTCTTTTTAGAGTTACAGAAAGGTTTTAAAGATTGTAGGGTTTAGTGGTGGGCAAAGTCTCTTTATTTTGTGCAAGG

>a10769_g1_i1	transcription factor rf2a-like
TCTTTTTGCGCTCATTAATGTATATTGGTAAACTGATCGCGATTGTGTTGATTAATTCGTATGTTTATTGAATTATTTGGTTGTTGATGAGATGGATATATTGTTTTTTTGAATTTGATTAGGTTTTGCGATCTGAGCTTCGATCCATAAAGTGTATGATTAAGTAAAAGGTAGTTTGAACTTGAAGAAATGGGAGGTGATAATGAGGAAGATAATGGTGAGACTATGCAGAGACTCCAGTCATCATTTGGAACTTCATCATCTTCGCTTCATACACAGCACCACTCTTTTCAACTGAATCAATTAAATATACCTCAACTACACATGCCGCAATTTCGTGGTCAGATTCGGCAACCGTCGCCTAATTTGTGCGGGGAAAACGGTGGAAAAAGGGTGGGCATTCCGCCGTCTCATCCACAAATTCCTCCAATCTCGCCTTATTCGCAGATCCCCTTTAACCGCGCTGGAAATCAGCAGAATTTTGTTACTAGTCCAGGGCCATCGCATGCTCGATCTTTGTCACAGCCGGCTTTTTTTGCCGTTGATTCGCTGCCGCCGCTAGTCCCTTCCCCATATAGAGAATCGACTCCCGACCAGGTTTCGACTGATGTAGCTATGGAGGAGAGGGAGGGTGGGGGTGGATCTCATTCCATGTTGCCGCCCTCACCTTTTACAAGGGGAACTATGTCTAGAGTTGGAGAGAGTCTCCCTCCTCGTAAGGCGCATAGAAGGTCCAATAGTGATATCCCGTTTGGATTTTCGAGCATTTTACAGTCGTCGCCTCCGCTTATACCTTTGAGGAGTCCTGGTGCTTTTGATAGGCTAGGATCTGCAAGAGAGAATTCAGGAGCCCAGCCAGTGCAATTGGTTAAGAAAGAGTCGAGTTGGGAGAAAGTAGAGGAGAGTGCAGAAGGGATGGGGGAGAGAAAATATGAAGGTGAAGTTGTGGATGATTTGTTCTCTGCTTATATGAATTTGGACAATATTGATGCCTTCAACTCATCTGAGACGGATGACAAGCTGGGAAATGAGAACCGAGACGATTTGGACAGTAGAGCCAGTGGAACAAAGACAAATGGAGGTGATAGCAGTGATAACGAAGCAACTAGTAGTGTGAATGAAAGTGTGAGCAGTGCTCAGAAACCGAGAGTGTCTACATTGACTGAGAGGAGGGAAGGGATTAAAAGGAATGCTGGGGAAGATATTGCTCCAACCACTCGACATTATAGAAGTGTCTCTATGGATAGTTTTATGGGAAATATGAATTTTGATGAGTCGCCCAAAATGCCTCCATCTCCTGGAACAAACCAACTCTCACCCACCAATTCACTTGATGCCAATACAAATGCTTTCAGCTTGGAGTTTGGTAATGGGGAATTCAGTGGTGCTGAACTTAAGAAGATAATGACAAATGAGAAACTTGCCGAGATAGCCTCAAGTGATCCCAAGCGTGCAAAAAGGATCTTAGCTAATCGTCAGTCTGCTGCTCGGTCAAAAGAGCGTAAGATGAAATACATTGTGGAGTTGGAACACAAGGTCCAGACATTACAGACCGAAGCTACTACATTGTCTGCCCAACTTACTATGCTTCACCGAGACTCTACTGGACTTAGTAGCCAAAACAATGAGCTGAAGTTTCGGTTGCAGGCCATGGAACAACAAGCTCAACTGCGAGATGCACTGAATGAGGCACTGACGGCAGAGGTGCAACGTCTGAAGTTTGCAACGGCTGAATTAAGTGGTGACCCCTCGAAGTTTCAGCAGTTCTCGGTCAACCCTCAGATGTTTCAGTTACGACAGCAACAGGCCACCCAAATGAACATGCATCAATTGCAACAGCAAAGGCAACAACAACCACAGCAACAGCAAGTGAATGGCAATAACAACGCCAAAGATGAGACAGAGCAATAGGCGGCCTTTGAGGTGTGCAGATTACGAGGTTGTCTCTCCTCATCTTTATCTGCTTTTACGGAGTTTAATTCATTCATTAGTTTTGCACCTACAACATACGTTGAGGTCAGCAGTTTGGAACCTGTTCTACAAGACTTGCATCTTCGTACCTGTCCGTTTAAATTAGGTTCAAGAATACGAGCTCTAGGAAAACTATTGCGCCTTGCAAACAAGTCCTGGATTGCAATAATTTACCCTCACCAGTCACCTTCATATCTTCTCATCTCGAGTTACATTTCATCACTGTATATAAGAAACATGCTTGTCCTGAACAAATTAGGTCAACCTCTATTTATCATCCGTCGACATTGTGCTATGACGTTCTATTCTTGTAATATTTTGGAGTAATTTATTTTTTTGACCCGGAATATTAGGGTTTTCTTTATTGATCTTTGGAACATGTATTTTTGTCGGATTGAGCGTG

>a10769_g1_i2	dna binding
AAGTTTTGAATGCATTGCTGGATCACAGTAAAATTTTGGTAGTCTCTTTTTGTGGTTTGCCCTTCGGCTGGGCGAAACCTTATGAAAAGCGTCATCTCATTACACTGCATGTTGGTATTGTGATACTGTGTAGAAACATGTTTGTCACACTTTACTGTGCACTGCATGTTGGTTATTGTATGCAAACTAATCTTAGTACAGTTAAACATATCCAGAGTCTTGTTTGTAGCCCCACAACTGTCACTTATATAGTTATATTTGATCCGGAACATGGCTTTAAGTTATATCATTATCATCTGTTTCCTTCTTTACCCTAACATGAATCATCTTGTGTCAGCACTGAATGAGGCACTGACGGCAGAGGTGCAACGTCTGAAGTTTGCAACGGCTGAATTAAGTGGTGACCCCTCGAAGTTTCAGCAGTTCTCGGTCAACCCTCAGATGTTTCAGTTACGACAGCAACAGGCCACCCAAATGAACATGCATCAATTGCAACAGCAAAGGCAACAACAACCACAGCAACAGCAAGTGAATGGCAATAACAACGCCAAAGATGAGACAGAGCAATAGGCGGCCTTTGAGGTGTGCAGATTACGAGGTTGTCTCTCCTCATCTTTATCTGCTTTTACGGAGTTTAATTCATTCATTAGTTTTGCACCTACAACATACGTTGAGGTCAGCAGTTTGGAACCTGTTCTACAAGACTTGCATCTTCGTACCTGTCCGTTTAAATTAGGTTCAAGAATACGAGCTCTAGGAAAACTATTGCGCCTTGCAAACAAGTCCTGGATTGCAATAATTTACCCTCACCAGTCACCTTCATATCTTCTCATCTCGAGTTACATTTCATCACTGTATATAAGAAACATGCTTGTCCTGAACAAATTAGGTCAACCTCTATTTATCATCCGTCGACATTGTGCTATGACGTTCTATTCTTGTAATATTTTGGAGTAATTTATTTTTTTGACCCGGAATATTAGGGTTTTCTTTATTGATCTTTGGAACATGTATTTTTGTCGGATTGAGCGTG

>a10771_g1_i1	lncRNA
GTGTTATAGAACTGAAAGTACTATCTATGGAAGGTCATGTCTACAGGAGAGGTTCAAGACAAGGATATCTATCTGTGGTTGTGCTTTAATCTACCCTCAAGATACAATGAAATACCGTGTTATATTTCACGATCAAACTAAGTTAAGACTCTAATGAGAGAGTGAAAGTTCATGCTGTATAGGTTGCGGACTAAGAAATCAACAAAGACGGTTTTGCATATAAAGACTAGTGACATTATGCACCCGAGACTAAAACTACTAAAAAGTTGAAATGTTAATCACACTCAAAGTTCTCTCCTTTCGAGAGAATAAATACATTATAAAACAGAC

>a1077_g1_i1	lncRNA
TTGTCTCTGGTTACATGATCTATGGGCAGCAGCCGTTTTCCCGAATATTGTTGAGCTTGCTTTCCCTACATTTAATCATTTTTGTATACTCTATGACTAGGTTGCAGGAATTGCTTGTTTTGAAGCTGGCTATGCTCGTTTCATCAAATTGTTAACTTTTTGTGCAACTTTTTCACCAAATTCAATAGGATCTTCTAAAATGTCATCATCATAAATGTTACTCCATATGCTTACAGGTGCATAAAGATGAAGAGGTGTTATTAGAAGGGGGG

>a10784_g1_i2	probable receptor-like protein kinase at5g47070-like
AGTTATATAGTGAGGTGCTGTAGTGTTTCCAGTTTATATCTCTAACACTTAGGAATCTCTTGATCTGCCCTTCACATTTTATGCAGTTAATTTTTAGAGACTTCAAGACTTCAAATATCCTCTTAGATGAAGACTTCAATGCGAAATTGTCGGACTTTGGACTGGCGAGGCAGGGTCCAGCTGCTGGATTAGGTCACATTTCCACATCAGTGAGTTCCATTTCTTGATTCAACACCTTTTTTTTTCCTTCATAATATCGCCCTCTCAATTCTGTTCCTTCCTTGGTTTCTTTGACATTATTTTTTCCGTTTGAATATGTCGTTCAGGTTGTTGGAACAGTCGGTTATGCAGCACCGGAGTACGTGCACACAGGCAGGCTAACTGCCAAGAGCGACGTATGGAGCTTTGGTGTTGTGCTCTACGAACTCATTACAGGAAGACGGGTGCTGGAAAGAAATCTTCCACGAGGCGAGCAGAAGCTCTTGGAATGGGTAAGACCTTATGTGTCCGATCCCAAAAGATTCCATCTGATCCTCGACCAGAGACTTGAGGGGCAGAACTGCATGAAGTCAGCCCAGAAACTCGCGTCTCTTGCCAACAAATGCCTCATGAAGCATCCCAGGTCGCGCCCAAAAATGAGTGAGGTGATTGAGATGCTTGGAAGCATTATCACTGAAGCATCACCCCCTCTTGATGAATGTGTGCCCGAATCTGACAGTCAGACTGCAAATGTGCATGAAGAAACTACTGGATCAGAACCGGGCAAAACGACAAACAGCAGCCGTAAAAAGGGTTTTGATTTCAGAGAAATAGTCTTGAGGAACAGATCCATTGGGAAGTTGGATTGGAGGAACTGGACTCAAGTCTGGTAAGGACATGATGTGATGATGATCCTTCCACCAACGGGGTCGAACCATCTCTACGTCAAAACGAGTATCGAGCAATTTCGTGTTCATCATCAAGCAAAATAGAGTATATCCTATCTTTTTTGGCCACCCGAATTGTAGTTTGTAGTTTTTGAGGTGTGCTAAGAGTGTAGAGCTCTGCTTTTGAAAGAAAACATGGGAGAGAATATATGTTTTTTAATTTATTTATTTTTGCTTGAAAACAGAGATACCAAAGAGTGAGGA

>a10784_g1_i3	probable receptor-like protein kinase at5g47070-like
GGGCACAAGGAATGGATAAATGAGGTGAATTTTCTTGGTGTAGTAAATCACCCAAATCTGGTAAAGTTGGTTGGATATTGTGCTGATGATGATGAGAGGGGGATTCAGAGGCTGTTGGTGTATCAACTTATGTGTAACAAAAGCTTGGAGGACCATTTATTGAACCGTTTAGCATCTCCTCTCTCGTGGCTAACCAGGTTGAAGATTGCTCAAGATGCAGCCCGCGGCTTGGCATACCTTCATGAAGAAATGGAATTTCAGTTAATTTTTAGAGACTTCAAGACTTCAAATATCCTCTTAGATGAAGACTTCAATGCGAAATTGTCGGACTTTGGACTGGCGAGGCAGGGTCCAGCTGCTGGATTAGGTCACATTTCCACATCAGTGAGTTCCATTTCTTGATTCAACACCTTTTTTTTTCCTTCATAATATCGCCCTCTCAATTCTGTTCCTTCCTTGGTTTCTTTGACATTATTTTTTCCGTTTGAATATGTCGTTCAGGTTGTTGGAACAGTCGGTTATGCAGCACCGGAGTACGTGCACACAGGCAGGCTAACTGCCAAGAGCGACGTATGGAGCTTTGGTGTTGTGCTCTACGAACTCATTACAGGAAGACGGGTGCTGGAAAGAAATCTTCCACGAGGCGAGCAGAAGCTCTTGGAATGGGTAAGACCTTATGTGTCCGATCCCAAAAGATTCCATCTGATCCTCGACCAGAGACTTGAGGGGCAGAACTGCATGAAGTCAGCCCAGAAACTCGCGTCTCTTGCCAACAAATGCCTCATGAAGCATCCCAGGTCGCGCCCAAAAATGAGTGAGGTGATTGAGATGCTTGGAAGCATTATCACTGAAGCATCACCCCCTCTTGATGAATGTGTGCCCGAATCTGACAGTCAGACTGCAAATGTGCATGAAGAAACTACTGGATCAGAACCGGGCAAAACGACAAACAGCAGCCGTAAAAAGGGTTTTGATTTCAGAGAAATAGTCTTGAGGAACAGATCCATTGGGAAGTTGGATTGGAGGAACTGGACTCAAGTCTGGTAAGGACATGATGTGATGATGATCCTTCCACCAACGGGGTCGAACCATCTCTACGTCAAAACGAGTATCGAGCAATTTCGTGTTCATCATCAAGCAAAATAGAGTATATCCTATCTTTTTTGGCCACCCGAATTGTAGTTTGTAGTTTTTGAGGTGTGCTAAGAGTGTAGAGCTCTGCTTTTGAAAGAAAACATGGGAGAGAATATATGTTTTTTAATTTATTTATTTTTGCTTGAAAACAGAGATACCAAAGAGTGAGGA

>a10785_g1_i2	kinase family protein
CTGGTCACCCATAATACTCAAATACATTATATTTTTGCCTGTGCAATGCGGGTGGAATACTAGTAACACAATCAAATAAAAGTTCATTAATGAATCAGTAAATCTATGAGGATTTAACATAAAAAGCATAACAAGAACTAGGCCGAGAAACCAAGAGAAAGAACCTTTATATGGCCATCATGTGCAATTAACAAATTATCAGGCTTCAGATCACGGTGAACGACACGTAGAGAATGCAGATACTCCAAAGCAAGCACAACTTCAGCAATATATATGCGAGCAACATCTTCATCTAAGCAGCCTAGATTTCTCAACATGGAATAAAGATCTCCGCCATTCAAGTACTCCATTACAAGATACAAATTATCACGACAAGTGAATGAATAGAAGAAGCGAACCACAAAGGGATTGCGAACAGATATCAATATATCACGTTCTGCTAAAATACTCTCCACTGCATTCTTACGAATCATATCTGCTTTCTTAAGAACCTTTATAGCGAACAGATCCCCAGTTGTTCTCTTTTTTGCCAAGAACACCCGACCAAATGCACCACGACTGATTGGTTTTATGATCTCAAAGTCATCTATCGAGGTGCGGTCTTTGGAAGAATGTACAGGGCTACTTCGTAGACTACGTAAAACGTCATCTTCCAAAGGAGCATCTTCATCAATCACAGTGCTCGTTATATCAACTTTGTCATCGTCAACTAGTTCACATAGTTGTAGATACTTCTCCCTGATTAATTTCTCAATACGAGCTCCAAAGGTCTCTACCGTTAGGGAGTCAAATTTCCTACGTTCTGTGACAACCTTCAAGTCTTCAAGACAAGAAAGCAAGTACTGCAAAGAACGATCATCATCCAGAGGAGTATTTGCTACGCATTTAGCGATATCAGCAAGTTCATTCATCTGAGGAAGATCACCATGTTCAGAGAAAGCACCTTTTCCGGATAATAGCAA

>a10789_g1_i1	lncRNA
TGGCCGGGAAAATATTTCTGCCACTATGATCAGCTCAGAAAGTAGGAAAGATCTCCGTGATACACACTTGTACCTAAATATACAGTATATTGTATGTACCTTTTTACGATCCAAGATTGGACCAGACAACTCTTTGGACGCTTCACATTTGATAAAAAGATGTAAAGAGAACAACCGACAACATTAAGTAGGGTCTTTCACTACTATGAGGTGATTCATATAGACTGTAACTTACTAGA

>a10794_g1_i1	lncRNA
ATACACCCATAGATCTCTCCTGTGCTCATCCACACACCATGCTGTTTTTCAGCCACTCGAAGAAAAAAATCATGGTTTTGATAATAAAATCTTCCGGCCAAGGAATTCTAGAATCATAGGATTAGGGTGTTGTTGTGGAAGCCTATGAGATACATTTAATATGCTTGTTGAATCAATGTGGCCAAAAAATTGTGGCAGGGCAGCCCGAGCCACAACATACGTGCCAAACTTCCATATTAAATTAGCTGCGTAGGAAGCATGCCGCAACCAACCAGACTCAGTGCTACAATAAATAAAAAATAAAGAATCGTATCAAAGCCCAAA

>a1079_g1_i1	lncRNA
CGGCCGGAGAAGAAACCAACCTTTAGGGCAAAATCAAAATTCAATACAGTACATGAACCTTATTGAAAATAAACCACACAACAAAAATGCTCATCTTGCAGATGTAAAGAATTCTAAGCATTAGTAATATTTGGTCACTAGATTCCCCTGAGAGTATAGCTTGAAGTGTAGAAAGCAAACAAACGATAAAATGACAGGAAAAAGAAGAAATAACAGAAATAAGATACGTGCAGCTAGTATGACAGAAAGTGTCTTCTCCGAAACAAGCATCCATGTAAGGGCTAAGCTCCCACTGCATCAGCCACCCAGTCACATACTGATGTGTCATAAAAATGCGTTTAATGGCGTGGCACAAGTAGGATTTG

>a107_g1_i1	lncRNA
ATAAGTTAGGGAGCCCTAACTTAAACCAAAACCATGGTCAAAGATAAAGGGTTGACCCCCTCTTGAAGACGATTCCACACTTTCATGTGAAGCCGACGTTGGATATCATAACACAGTCACAGTACCATATATATTGAGCCCCATGTTTTTGGTTCTATCTTCGAGAAGTAAAATTTACATGTATGATGTACCTGTTGATCAGTGTTCTTAGGGGG

>a10811_g1_i1	lncRNA
GGATTTTTTTTAATTGTTATTTTATTATTGTTGATTTATAAAGATAGGTAGGAATTTTGTGATCCTTAGCCAATAACGTACCGGTGCTTTTCTTGTAGACGGGACCCCATCGCATGTCTCGTCCTTCCCTAGATTTCGGACACTTATGCCTCCTCCTATAGGCATAGCCTTTCGTATTTAGGGTTGTCGTCGGGTCGGATACTACTGATTGCATATGGAGTCGGTTCGATTAGAATTTGGATTCTTACGCTCATGGGTATGTGCGTCGTTGATTGTGTATAATGGAAGGGCATATTGAGGTGTGAAGTGACTGTGATTTAAAAGAGTAATGTATTAATTGGTCGAGAAAAGATCAATAGAGAATGCTAAATATAGAGAGAAT

>a10812_g1_i1	caffeic acid o-methyltransferase
GAGTCGAGAATGGCCATGCAACTAATTGGTGACTGTGTAGTCCCAAGGGCACTGGCAACTGCTATACAACTCGACCTGCTCGAGATTATGAAGAAAGCCGGTTCCGGCGTCTTTCTTTCGCCGCCGCAATTGGCTGCCCTAATTCCGGCCACTAACCCGGAGGCCCACCTCATGATTGACCGGATCCTCCGCCTTCTCGCCGCCGCCAACATTCTAGAGTGCAAGCGGCCCGACAGCGACGGCGACCGCTTCTATTCTTTGGCCCCAGTGTGTAAGTTTTTCACCAAGAATGAAGATGGTGTTTCCATGGCTCCTCTCTTGCTCTTGAGCCAAGACAAGGTCTTCACCGAAACATGGTATCATCTAAAAGATGGTATTGTGGAAGGAGGAAACCCATTTCACAGAGCCCATGGAATGAGTGTATTCGAATACTCTACTATAGATCCGAGATTTAATAAAATATTCAA

>a10812_g1_i2	caffeic acid o-methyltransferase
TTGTCGCTGCTCTGCTCTCTTCCTTGTCGTTGCTCTGCTCTGCTCTGTTTCCATGGCTCCTTTCTTGCTCTTGAGCCAAGAAAAGGTCTTCACCGAAACATGGTATCATCTAAAAGATGGTATTGTGGAAGGAGGAAACCCATTTCACAGAGCCCATGGAATGAGTGTATTCGAATACTCTACTATAGATCCGAGATTTAATAAAATATTCAA

>a10823_g1_i1	lncRNA
ATAATTGCTCCTTATAATTAATGTTAATCTTGCTCATCACGTGGAACCTATCTTCTCACGCTTTCTCTTAAAAAAAAACTTCTCACGCTTTAAATATTCCTTGAGAAATGTTATGCCTCGTTCCAAATTGCACCTCATCGATGAAGTTTCGTATTAAATAATAGAACAAGATAGTTGATAAAATAAAATACGAGAGTGCCCCA

>a10826_g1_i1	lncRNA
GACTTTCTCCACGGCGACGTTTGGTAAGTTTATTAATGCAAATTTACTTCACCACGTGTTCGACTTAATAACACATCCGTGCATTAATTAAAATACGAAATGAAAGCTCTTGCATGTGAGCTGGAATCCACTTTGAAACAAAATACGAAATGAAATATACATAATTACATGTATTAATAAATGTGAAGTGAAAATTGTTGAGTTTCTCAGAAATGAAAATGTAGGATATGCCTCCACCACAAGTAGACAACATAGTGATGATCAAAGTCCCATGTGATTTCTTGCACAAATGTTCTCCAGGCACCTAAATGTTTTTTCCAAAATCAGTAGTTTTAGTCCCACCATGTGCATCATTTTAGCACTCACCGTTTTAGGCACGGCTTCCATTTTTTGTTTTATTTAAGGTTAATAGTTATAGGAGTATACAGTCAACTACAACAATATCGTTTTCACCAATAAAAA

>a10828_g1_i1	lncRNA
GGTCGATTGATGTATATTTGGTTTAAGATACTATTATAAATGGTTTTGCAAATGTTAAGATCTTGTGGAACCAAATTAATGTGTCGCCATTGTCGTATTTGAGAATGTTGGCTTCAACTTTCCTGAGGCATTAAGTAAGCATTGGTTCACTTGTCCATCTTCCAGCAAGACTAAATCACTTACCTAGTCTTAAAGTTAAGTAACACGGGCGGGA

>a10830_g1_i1	lncRNA
GATATATAGGTGCCTCTTTTTCGTATCTAATTGGGCTTATTTCTTTGTTTGGAAAACAAGATACTCAAAATTTGGGTCCACCATTGCTTCTTGAGGAAGAAAAAAGAAGTCAAGGTGATCGAAAAGAAAAGCTAGTAACAAAACAAGTAAGTTTTCATTACATTATCTTTTGTTTTGCTACCATGGCTCAAATGGTAGCCATGGTTAGATTTTAAAATTTTAGATGAGCATATATCTAGGTGTTTTTAATCGTTATTTTTATATATATTTTAGATGAGCATGTATCTAGGTAGTAAACGGAGATTAGGTTGGGGGATGGCTGTGTTCCATCCCATTTTGTTGCTGTGGTGATGGCTTGGAGCCGCGTATATGTTATTTGTTTGAATTTGTGTCCTTTAGGCATTTGTTCGATAACTTGGTAGAAAATAAAAAATAAGGAATGTTTTTTTTATCGACCCCT

>a10830_g1_i2	lncRNA
GATATATAGGTGCCTCTTTTTCGTATCTAATTGGGCTTATTTCTTTGTTTGGAAAACAAGATACTCAAAATTTGGGTCCACCATTGCTTCTTGAGGAAGAAAAAAAGAAGTCAAGGTGATCGAAAAGAAAAGCTAGTAACAAAACAAGTAAGTTTTCATTACATTATCTTTTGTTTTGCTACCATGGCTCAAATGGTAGCCATGGTTAGATTTTAAAATTTTAGATGAGCATATATCTAGGTGTTTTTAATCGTTATTTTTATATATATTTTAGATGAGCATGTATCTAGGTAGTAAACGGAGATTAGGTTGGGGGATGGCTGTGTTCCATCCCATTTTGTTGCTGTGGTGATGGCTTGGAGCCGCGTATGTGCTTTTGTGTTTGATTTATAGATTTTGTGTTTAACATGTGTTATATTAATTATCATACTGGTGAAATTACTGACATGA

>a10832_g1_i2	lncRNA
AGAGAAATATTATCTAAGGTGTTGAAGAATACCATAAGAAAACTAGTATATTTACAGCTTCCAACGAGAAACAGATCGTGAATAGAGCAGAGCATAACAAGTCTCAGGTGTGGCAACATCCAAGGAAAGGTACAGTTATTTTCCAGGCAGTTCTTAACCACAGCATGATGCAGCACGAGATCCGTCTGCCGGTCTATCAACCAAGAGCATTCCTGCTGGATTCTGGGTGGGTTGAGCTCTAGGTAACTTCTTTGCTGTGAACATAGCAAGGATAAATTAACAATAGTAATAATTGGGAAGATTAAGTTTACAAGGAAAGAAACAAACAGAAATACAACATTCTCATTGTTTAATATTTCTTCTTTACAGGGATTAAGATCAATAGCCATCACAAGACTTTGTTAACATCATTTAATATCAGAAAGTGTCTTTAAGAATAAATA

>a10836_g1_i1	lncRNA
TTTGTCCGCGAAATCGAAGAGCTGAAATCAAACGAAGGGAAGCGAGTTAGTTATCCCAATTCAGATCTGCGAGGGGTATTTTCGACATAGTGAGAGAGGTGATTGTCTGTGTGTGGGCACAGCGGCCACCGACAGGTGTGTCACGTGACATGCCCGATCTTCGGTGTGATAGACGGCTGAGATTTAATATAGGTGTGGAACAATGCCCGTGATATGCGGTAGGAACCCGACCCCACCACGAGTCCATTTTATGCGCCGAAATATTTACCGAGCCCCATTAAATGCTGCTTCTATATTAGAAGGAATTCACAACATTTAAAACTACTCCCTAAATAAAAGTTTGGAAGGTTTGGGATTGATTTATTTTATTTCACACACAACTTGAAACACACCACAAACACAAAACAATTAATCAATACTCCATTCTTCCTATTGAAA

>a10839_g1_i1	lncRNA
AGTTTTTGTGCCTCTTCGGGGGGGTAGAGAACAAAGACAATTCAACTGTGCAAAAAACTGAAGATTTAAATGATAAGGCCCTGCAATGGGTGACAACCATGTATGTCATCAAAGTCATCACTAATTTGGAAGGGAAGTGCAATCCAACTAAAGTTTACCATGTGAGAAGATATACAAGAATGAACACCAAGGAAAAAGGTATCTAGAGCAGATCATCAATATTTTAGAAGTAAACACTAAGGAAAGCTCTGCAGAA

>a10847_g1_i1	chaperone protein dnaj 10-like
GATGGTTCTACAAGACAACAATGCAAAGAAAGAGGAACTGTGTCTAAGGGCAAAGGCTTTGAAAACCCTGGGCAAAATTTTCCAGAGGGTGAAGGCAGTAAATGGAAATGAAACTGAAAATATACCAAATATTCCAATCATCAAAGCGAGTCCAAATGAGGCAAGCAGCAATAATGCAGAGGTGGCCTTTGGTTAGAATGGAAAATATAACCTTGTAGCTCATTCTTCAA

>a10847_g1_i2	chaperone protein dnaj 10-like
GATGGTTCTACAAGACAACAATGCAAAGAAAGAGGAACTGTGTCTAAGGGCAAAGGCTTTGAAAACCCTGGGCAAAATTTTCCAGAGGGTGAAGGCAGTAAATGGAAATGAAACTGAAAATATACCAAATATTCCAATCATCAAAGCGAGTCCAAATGAGGCAAGCAGCAATAATGCAGAGAAGCCGTCCACGAATGTGAATATTCCAGTGGCATCGGGTGCTCAGGGTCAGGGACAA

>a10849_g1_i1	reticulon-like protein b5-like
GTGTGTGTGTGTGTGTGTGAAAATTCATCAAGATCAGACACTAGCATACCATCAAGTTCATCAGAATCTAAATATTGGGATACAAATATTTCCAGCCGCGGATGTGATTCTATGGCGGAACAAGCAGATGTCTGCAGCGCTGCTAGCCGGCTCGACTGTCATATGGCTCCTCTTCGAATGGATAGGCTATCATCTCATCCCTTTCATCTGCCATTTCCTCATTCTCGCTTTGGCCTCGCTCTTCCTATGGTCGAACCTCGCCTTCTATGTTCACAAGGCGCCTCTCAACTTCCCTGAAATCGAGTTGCCACAGGATTTGTGCATGACCGTTGCTCTCCTACTACGCGACAGATGCAACCAAGGTATCAGTATGTTGTGGGAGGTGGCTTCCGGGAAGGATTTAAAGAGGTTTCTGACTGCAATTTTCGCCCTATGGATCATCTCTATTGTCGGGAGCTGGTTTGACTTCCTGACCATCGTCTACATCATTAATGTGTTGATTCTGACGATGCCCCCGTTGTATGAGAAGCACGAGGATCAAGTGGATTCTTACGCTCTAAAGGCGAAAGCCAAACTCAAGAGACATTACAGCAAA

>a10854_g1_i1	lncRNA
AACCCCATATTGCATCATCATTTCCCCCCAATTCAAATGAAGACTGCACTATCAAGAAGCCTCATCAACGTACAACATTCAGAAGCAGATTGCACAAGCATCCCTCAGATTCCCAGTGCTGGCCACAGCTAATTTCAGTTGTCGCGAAGCAAACAAATATGTGGCCTAAATAATTTACCAATTTTAGGCTGTTTTCCAGCAGAAAAACATAATCTTCACGGTCGAATTACAGAATGCAACTACAATTTGTGGCGAAACAATTGAGTAAACAG

>a10857_g1_i1	 endo-1,4-beta-xylanase a
TTTGGTTTCACGGCCTCGGCTGAGAGACAGCGTTGAGTTGGTTGTTCTGTTGCCGTAGCTGACCCGAACCTCGTATTCTCCGAGGAAGCCCACAAAGGCGAAGGCGCCGTGGTCGTCGGTTTCTCCACCAATCGTCGCGGTCCGCCATTCCCTCAGCAGGGCATCGACGACGTCTCCGGCCGGAAGGTTCCGGAGAGCGTTGTCGGTGAGACACATTTGGTAGCATCCATTGGGATGCAATGCAGTCCACAGCATGATTCCATCAACAGAAGGATGTGAGAAACCTTCTCTCAAAGCCACCTCTAAATATTTGGCCTAAAA

>a10858_g1_i2	ubx domain-containing protein
TCTCGTTTTCCGCTAAGATGGAGTACTCCCTCTCCTCTCTTGCTTTTAGAGGTTCTATAACAGAAGCAATTGCTGAATCAAAACAACAGAAGAAGCTTTTTGTTGTCTATACTGCAGGTGACAATCCAAACTCAAAACTCTTAGAAACATCCACATGGATTGATCCCAAAGTTTCTGAGACAGTGTCAAAGTACTGCATTTTGTTGCACATCTTGGAAGGAAGCTCTGAAGCATTGAATTTTTCGGCAATATACCCACAGCAATCTTTCCCTTGTATAACTGCTGTTGGATACAATGGTGTACTACTTTGGCAGAAAGAGGGTTTTGTCCATGCTGACGTGCTTGCTTCCAGTCTCGAGAAGGCTTGGTTAAGTCTTCATGTTCAGGAAACAACTGCTGCTTTCTTGACTGCTGCAATTGCTAAACAATCTGCCTCTGGCTCTTCTGAAGTTGCTTCTCCTGAACAAGTGAGAGCAGGAACAGGTGTGCCGACTTCAACGACAAATGGTGCTACCCCATCTGTGGGTGCTGGACAACCCTTGCATTCGGAGACAAAAGAAAATGTGAATTCAAATAAAGATGCTTCTGAGGGTACATATTTCAAAGGAGATGATGTGGCTTTACCCAAACCGACTATTGCCAATGCGTTGGACAATGGTGAACTTGATGAGTCTATTTCTGAAACTGAAACAGGAAATGCATCAAGGAACCAAGTTGAGATAGGTCAAAATAACCCTAGAGCTGCATTGCTTCTCGCAGAAGAGAATTTAGATGGCGGTGATGCTCATTTGAGCGATAACAGAGAGATTGTCAAAGAAGCCAGTGAAGTGGCACGTGTAGATACAGAAGATGCTATAGCAGTTGAGAAAGCTGAAGCTTCATCCTCTACCACTAAATCAAATGATGTTTTTCTAAATATCAGATTGCCTGATGGTTCGAGCTTACAAGTGAAGCTTTCCATGACGGATACCTTGAAAATGGTCAAAGATTATATAAATGAAAATCAAACAAGCAGCTTGGGCTCCTTTAGTATAGCTATTCCTTACCCTCGTAAGGTGTTCAACGACCAAGGTGTTCTTTGATTGCTAATCCTGAAAAAAAATTTAGTCATTTGCTCGATTGGTTATGAACTCTGGATAGCTATGATGTTTGTTGATTTACTTTCTGCAATAGTTTTGTTGTGTATATTGTATCACTGCCATTCTTCCGGTCTTACATGCTTTCCGTCTGGCTTTTATCATGTGCACAGATATGGACGAGACGTTATCAGAACTGGGCCTTTCCAACAGGCAGGCATTGATAGTGGTTCCGCAGAAACAAAATAATTCCCAATATAGGGGAGGATCTTTACAGTATCAAAGTCATTCCTCAAACGAAGCTGGCTCTTTGAATGCAAGTGAAGGATACTGGGGTTCTGTGAAAAGAATCTTATCTTACGCAAACATTTTCTCGTACCTTGGCAGAAGCAATTCCACTAGTGTGGCTCAGGAATCCCAAAGTGGCGGCATGTGGCAATATAGTCCAAATCCTTCGCTCCACAATACCCTAAGGGACGCGGGTAGGGTTCCCGGAATGCAGTCATCTGAGCAAAGTGCGCCTGCAATGGCTAGTGGCAGCAACAGCCGGAGGCGTCCGCTAACTTCTAGCTACGGAGGCAATATCCACACCTTAAAACATGATGAAGATGATGATAGATTCAACGACAAAAACGCGTTCTGGAATGGAAACTCAACACAATTTGGTGGGAATGATGATCGGAAGTAAGTTGTGCTACTCGTCTTTGGCTACTGCTGTACAGGAAAGATCTCATTCCAAGTCACCAGCCAGGTTTTTTTACTTCTCTTCATACTAACCTTTTGATGGTTATGAACCCTATAATGATGAATGTATACACATATATATTTATATGTGGGGTAATAAACTAATTATTTTGGTGGTGATTTGTTTCTGGTTCTTTAAATAAGCATCAATGGCTCTCATGGGA

>a10859_g1_i1	signal peptide peptidase-like 2b
TTTGTCTGTACCTTCACAATGGTGTTGACTTTATAACAAGAATATCTTGGCCAATCCAAGAGAATGATTTCTTCCGAGTTGCAGCCCAGACAATGGCAAATACCAAACAGAGTATCAAAACAACTAGTGAGAGAATGGTTATCTTCCCCAGCATTGGTATTTTCAATGTCTTTTCTCCACAACCTTTACATTTGCTGTTTTAAACAAGAGAGAAAGCAGTATATGCTACAGTGCCAAAGTAGAGCAGCATATGCTTGAAAAACACAACATAACTGTACCTCGATATCAGTGATACTATACAGCTATGCATTCCCTCAACACCTCCAAGGCAGAAAAGTACAATTAGCACCCAGACGAATGATGCTGACATAAAGAAGTAAAGTAGCAGCAGGAAAGTAGATGCTGATATAACAAAAACTACTGCGCTTATTGTGGTGATATGGAGGATTGCATCATCCTTGTCTGCGCCCGCATCAGATTCCTGTGGAGATAGCTCATTACTGGGCTCATCATATTCCTCTGACCCAACTATATCTGACCAAAGTGTAGCAGAAACTACCGTTCCAACGGACATCATCCACAAGAATACCACCGAGTAATCTACAACTGGGCGATTCGGAGAATATACCAA

>a10859_g1_i2	signal peptide peptidase-like 5-like
TTTGTCTGTACCTTCACAATGGTGTTGACTTTATAACAAGAATATCTTGGCCAATCCAAGAGAATGATTTCTTCCGAGTTGCAGCCCAGACAATGGCAAATACCAAACAGAGTATCAAAACAACTAGTGAGAGAATGGTTATCTTCCCCAGCATTGGTATTTTCAATGTCTTTTCTCCACAACCTTTACATTTGCTCGATATCAGTGATACTATACAGCTATGCATTCCCTCAACACCTCCAAGGCAGAAAAGTACAATTAGCACCCAGACGAATGATGCTGACATAAAGAAGTAAAGTAGCAGCAGGAAAGTAGATGCTGATATAACAAAAACTACTGCGCTTATTGTGGTGATATGGAGGATTGCATCATCCTTGTCTGCGCCCGCATCAGATTCCTGTGGAGATAGCTCATTACTGGGCTCATCATATTCCTCTGACCCAACTATATCTGACCAAAGTGTAGCAGAAACTACCGTTCCAACGGACATCATCCACAAGAATACCACCGAGTAATCTACAACTGGGCGATTCGGAGAATATACCAA

>a10859_g1_i3	signal peptide peptidase-like 5-like
GGGGTCATTAATTTCTGATTAAAAGAGTTCTATGATCAAGATATGCCAGAGCACACGATGAACATAAAGACTGCTTGGTTTATGGTGATATATAGCTTACAAGAATATCTTGGCCAATCCAAGAGAATGATTTCTTCCGAGTTGCAGCCCAGACAATGGCAAATACCAAACAGAGTATCAAAACAACTAGTGAGAGAATGGTTATCTTCCCCAGCATTGGTATTTTCAATGTCTTTTCTCCACAACCTTTACATTTGCTCGATATCAGTGATACTATACAGCTATGCATTCCCTCAACACCTCCAAGGCAGAAAAGTACAATTAGCACCCAGACGAATGATGCTGACATAAAGAAGTAAAGTAGCAGCAGGAAAGTAGATGCTGATATAACAAAAACTACTGCGCTTATTGTGGTGATATGGAGGATTGCATCATCCTTGTCTGCGCCCGCATCAGATTCCTGTGGAGATAGCTCATTACTGGGCTCATCATATTCCTCTGACCCAACTATATCTGACCAAAGTGTAGCAGAAACTACCGTTCCAACGGACATCATCCACAAGAATACCACCGAGTAATCTACAACTGGGCGATTCGGAGAATATACCAA

>a1085_g1_i1	lncRNA
TGTTTGTCATTTCCAAAACAATCTAATATAAAAACAAACTCCAAATGGGATTTCAGTTTATCTTACATAGAACCAGATTTACCTCGCGTTTGATGTTCTTGTCTCGTTTGAGTTTAGCTGTGATTAGCCACTTTTGCATAGTTACTGCCTTACTGTGTTCTCTGGGGAGGGTGGAATGTATTGGTGAATGCAAAACCTGCCATGTTTGTCATATAAAACCTGACTGAATGATTTTCTCTGAATTTTATAAAGGTTTATGAGGGGGCA

>a10869_g1_i1	lncRNA
CCACATGTTTGCCCAAACGGACGTGGCAGCGGTTGAGGACCGAAGAGACACGATGGTTCGGATCTGTTTGCCCAAACAGGGCACGTGGTGGCGGTTCAAGACCGAAGAGACACGTCGGTTCGGACCTCCTGTTTGGCCAAACGGTCACGTCAGTTCAAGGAAACCCCTGGACTACTATAAATAGGGCCCTCCAGAATGAGATTAAACAAACAAACGAATTCAGATAATCAATTTGTCATATTAGTTTAGTTTACATACTCAGTCCCGAGTATCAAGCCGTTCGACCGGATAGCGAACTCCTAGTGCTAAGGACTCGTCTATCATCCCGAAACCGTTGTATCTTGGGGGCAATTA

>a10871_g1_i1	lncRNA
ATATCTTTAACAGCTTGTACTTTTTGGTCTTGGCTTGGCTATCTCAAAGCATCAATATTTTGCAAAGTGTCAATATTTGTACCATTGGGTAATATATTTCCCTTTTTCTGTCAAAACTATCAATTGAGTTAACCATTTATATGTAATTAGATCCTATGTAAGAAATACATGAATTAGATTTCCAATTCAGTGAGTTTAGACGAGAGATTACTGCATAGTTTTTCTTCGAATGTTGTGTACGTTCACATGTGTGTGTTGTGTGGTATCATGGGGATTTTGGAGGTGAGCAAGAAGGGACCAGGACATTAAAACCTTTAATGGTGAAGGGACACATGTTAGAATGTGCCGGGA

>a10876_g1_i1	lncRNA
AGCCTCGATTGCTTCCTTGCAGGTACTCTCCAATAATTGAAAGAGCTTCCTTATGTTTCTCAAAACTACACATTTTAGACCTAGAACCTCTCTGGTATGTTGAGCTCATTATGAGACTCATCACAAAAGATTTTGATATATATACAACTTGGAAATGGTTTCTTTCTGGTCTTGTTGCTTCCCTAGGTGATGATGTGAAGGAAAAGAA

>a10877_g1_i1	lncRNA
GATGTTTGGGGATCTGGTGTGGTGGACGACGGCGGTGGAGGTCCGGAGAGAAGAAGAATTTCTGGAATGATGCGAGGTCTGCGGTGGACGGCGGCGGTGGAGGTGGTCGATTGAGATTTCCTGTTTGAGTTTCCAATTTCCAGATCGGGATTTGGGTTTTATGTTTTTTTATTTTCCAGATTCGGAATCAACCGAAAATTGCTCTGGGTCCTGTTCATCGTCAACAAAAGGGGGAAAAAGAGGGGTGGTGTGAGGTCGGCGGCGCGAGATCTGGGGAAGAAGAAGATTTTTTGAGGGAGAAGAAGTCAATGGCGGCGATGGATGTTTGGGAAAGAAGAAGAACGAGGGACGGAGG

>a10877_g1_i2	lncRNA
GATGTTTGGGGATCTGGTGTGGTGGACGACGGCGGTGGAGGTCCGGAGAGAAGAAGAATTTCTGGAATGATGCGAGGTCTGCGGTGGACGGCGGCGGTGGAGAATTCTGGATTGATGCGAGCCTAAAATTGAAGATGACGAAGTGTTCCAGAGCTGACTAAGCCTTGCCAGAGTGCAGAGCTGCCAGAGGCAACTCTGCCGACTCTGCCCGACTCAGCTCTGCCCCGACTCTACAACTCAGCTCTGCCGACTCTGCTTTGCTCTGCCGACCCCCCACTACGTGCCACATCAACTCGGTATTACAACGTAGGCGATAGGTCAGCTTGGTATTACCACGTAAGCGACACGTCAGCTCGGAGCTTCAACGGAGCAAAAAAGCAT

>a10877_g1_i3	lncRNA
GATGTTTGGGGATCTGGTGTGGTGGACGACGGCGGTGGAGGTCCGGAGAGAAGAAGAATTTCTGGAATGATGCGAGGTCTGCGGTGGACGGCGGCGGTGGAGATTCGGAATCAACCGAAAATTGCTCTGGGTCCTGTTCATCGTCAACAAAAGGGGGAAAAAGAGGGGTGGTGTGAGGTCGGCGGCGCGAGATCTGGGGAAGAAGAAGATTTTTTGAGGGAGAAGAAGTCAATGGCGGCGATGGATGTTTGGGAAAGAAGAAGAACGAGGGACGGAGG

>a10880_g1_i2	hypothetical protein MIMGU_mgv1a0102462mg, partial
GACCACCCAAGGTGCAGCATGGACCAAAATTTTCTTGCCTCGAGGTGCATACAACACAGAAAGCTCAGTAAAATCTTTCCATGAAGTTGCTTGAAGACGGTGAATGCTCATAATGAAAAATGGATAGGAATTATATCTAGAAAATCACAACGAACCAAAGAGGCATTTTATCAATCAGGTAGAAGACCTTTACAATCTTCAACTCAACCGGGAAGAACCAAAACTTTAAATGAACACCCATTTAAAAAA

>a10882_g1_i1	hypothetical protein
CTCCTGGCGGAGTAGAAGTTTCCGAGATCTTCGTGGTACTTGTTGTCGGGGTGTCCGACCCACCTATGGACGCTGGTGTGAGACCCTCGCTCCACCGTCCCTCCGCTGGCGGACCCGGGGGGCGTCATGCCGGCGCAGTAAGGCTGCCCCATGAAGCCATTTGTATCATCCACGCTGCTCAACATTTCTTTGTACATAGTGCTCAGATTGCTCCTCACCAGCTGTTCATCATCTGTCTTGCCGCTTAGGGCAAGATCGACGATGGCAGGGGGCCGATTGCTCGGGTTGCGGTTGATATCGTATAGGGGCGAGTGAGGGTTGTCAAAGATCGCAGGTAGCTGCATGCCCCTAGGGTTGTCCCAGTTCCAGTAGGG

>a10883_g1_i1	lncRNA
TGTCATGAAGTAGGAGCAGATTGTAGAAAGTATAAGGATATCTAAGAAGGTAGAAGGAAATTCTAGGCAGAACGTACAACTTTATGCCGTTAGATGACCTGTCGGCGTACTGGGTTCTGCCGGTAAACTTATGCTATTTGTCCTCTCCCACGGCAAGACTGTGAGTGCATCATTAAGGACTGCACCTGCAACTAGTGTCAAATGCTTATCCAATGCTAATTGATGAAGCTGAATTGTAATGTGGCAGGATCGGGTTGGAAAATTGAAA

>a10883_g1_i2	lncRNA
TGTCATGAAGTAGGAGCAGATTGTAGAAAGTATAAGGATATCTAAGAAGGTAGAAGGAAATTCTAGGCAGAACGTACAACTTTATGCCGTTAGATGACCTGTCGGCGTACTGGGTTCTGCCGGTAAACTTATGCTATTTGTCCTCTCCCACGGCAAGACTGTGAGTGCATCATTAAGGACTGCACCTGCAACTAGTGTCATATCTAGTTTGCGGGTTCACTACTCGACATCAAATGCTTATCCAATGCTAATTGATGAAGCTGAATTGTAATGTGGCAGGATCGGGTTGGAAAATTGAAA

>a10885_g1_i1	lncRNA
TTAGTAGAGAAGCTGGTGATAAACTATGATGATGTAATTGCGTATGATGCTTTATCAGGTCAAATTGGTTGGTCTGCTGACCATATTTGTAATTCTAAATCTCAGACTGTCTTTCTTTCTATTATGAGCCATGCCTTTCTTTCCCTGGGATGATGCAAATGAAAAGTCATGATCAAAAACTTAATTGTTAATGTTAACTTGCAATATATATTCTAGCGGTAAGTTTAGAAATCATAACATCTTTTCCATCCACATTTTCAATTTGTGTGACATTTATTCCTTCCTCTTAAACTTTTCCAGGCAGATCGTAGCTTGTGTTGGA

>a10887_g1_i2	lncRNA
GATTTTCGCTGCAGTTGTTTTCGAATGCAAGCACTCTTTAACGGGAGAAGAAGCATACATAAATTGTTGTCTTAGGTTTATTGACTATTGGCACTGTGATTCTGATTCCCTTCTCCACACCAGACTCCTCTCCTACGCCGCGATTCGTCGCAGTCCTTCCTGCCCCGAGTCTCCACACCAGACTCCCCCCCCACGCCGCGATTCGCACACCAGACTCCCCCTTCCCCACGCCGCGATTCGTCATATTCCAGCCCTAAGTCGGCCCCGCCGCCATTCCCTCCCGTCGTTTCTCTAACTGACTCTCTCTTCCTGCAGCAGCCCCACAACAAATACAGAAGATAAACCCTCCTCTCTCTCTTCCTTTTTCTCCGT

>a10889_g1_i1	lncRNA
AGATTTTAAGGCCATGTTAATTATGTGTAGCTAAGTTAGAATTATGCTGCAACTGAAAGTGCAGCTCTAGCATATGGAGTGTTATCCGGTTATCCCCATCAATCCAACTAAATTTTTACTAGTTCATTGAATGGAACCTCATTTCTTATGGCATAGGTTAGGCTTAGGCAGAATGTTTAATGTGGTAGTTGTTCGCTATTTTATTTGTTTCACAGATTAAGCATTTGTTTGAAATCAGATTCTTACAATGGGTTTTCCTCTAAGACAAAATAGATGGTACATATTTTATTTTCAAAATTCTTTGAGACACACTGAGTTTGATAACGTGAATGTATGCATTTTGGCTGTGGTAGGAGTTACTGGTAATCCTTTTGTGTATTAAATAGTGGAGGCAGCAGAACTTGTTGCTGAGATGTTGTTTTTCCCAATTCATGGTTAGTAGTGCTATCTCATTTAGTAGGGTAGTTGATAAGATTTTGGCTATCTGTGGTTGCTAAAGAATATTGATGACACAGTT

>a10890_g1_i1	lncRNA
GATTTCATCACCAAACCAACATCTTCGGGTACTTATCCTTTTTCATTTACCTATACTTTAGTATATACCTCTATTGTAATATGTGATATGTTACTTTACTATGCGATGTGTGTTTAAATGAATTAGTAATATTTCTTTTCGAAATATTAGACTATTCGTACAATTAATCTTGTCCAGTTTAGTGTGGGGAGTGGGAATAGCAATTTTGAGTGGTTGATCAAAATGGTGACGAG

>a10899_g1_i1	lncRNA
CCTCTAAACTTGTAAAACCCTAATTCGCGCCTCCCTCACTCACCATTTACGTTCGCACTCTCCTCTCTGACCCACCCGCCGCTCGCCGTCGCGCCTCCCTGCGCCAGCCCGCCGTCGCGCTGCCCTGCGCCCCGCTGCTGTAAAGCCATGAATTGGAGAGAGTTGTCTTCAATGATGATGAAGATTTGAGGGAAGAGGAAGAGGAGGAGGAGG

>a108_g1_i1	lncRNA
GTAATTTATAATCTCACTTTTTTTTAAGTTCCCTTTCTGGTTTTCAGTTTTGGTAGTAGCCATGTTCCGATTGTTTTTGGATTGATTGATACAGATTGTTGTTTTTGTCCCTCGGATTATGTTTTTGACTCTTTGTTTCTTTTTCTGGCTTGGTTGATTGGTCTATGAATAATGATGATTATGGAGATTCGCCAAAATAATTTGCAGATTTCTGATCGATCTCAAATTTCCTTTTCAGCCCATATACCGTCACACACTTCTTGATCTGTATCTAGTAATTATTTTGGGGGAGAAGCTGTTGATGTTGGTATTATTCATTGTTATGAGCTAGAAACATTTTGCCCCATCAGTGGAAAGTATATCGCCAGT

>a10905_g1_i1	lncRNA
AGAAACGTAGGGATAGATTCTTCAACTGTAAAAGGGTTTGGCGCGTGTTCAGTTTTCTATGATAATTGATTAATTGCTAGCAGAAATATGACTAAGCGTGAGGTGGTTGAATTCACTAAACAGGGTTTGAATCTCTAGCAAAATGTCTGACTAGCAAGTAGCAAGGGGAATTGACACTTCTCCGAGTGTCTTAGCATTATGGCGTTGTTTAAAGTATGGTTTTTTGTTGTGATAAGTGATGTGCGTTCGTTCCTAACTTATCCTACTACTCAGTAGATAGGCCATAGGGGAGATAAGATGG

>a10907_g1_i1	lncRNA
GGGAAAGAAAACCCCCATCTTGTCCCACACATCTACGCTCCACATATCATCCAGTATTATGAGATACCTCCTACCAAATAAATGCTTATGTAATTTCACTCCCAATTCGTTCTCACTACCCGAACCCCCACCTACTTGGTAAAGAACTTGTCTAAGTGTTTCGCTAACATTATAAGTTTCAGAAATTGTAACCCAAGAACGAAGATCAAAATGCTCCTTCACAAGCGCATGCTCAAATATATTCCGGGCAAGAGTGGTCTTACCAATC

>a10911_g1_i2	protein gar2-like
GAAAAATATAGAGACTTCTCAAAAAGTGTATGTTGGAGGCATTCCATACTACTCCAATGAGGATGATATTAGAAGTTACTTTGAAGGTTGTGGAACCATTACTTGCATTGATTGTATGACATTTCCAGACACTGGGAAGTTCAGAGGAATAGCAATTATCACTTTCAAGACTGAAGCGGCAGCTAAAAGGGCATTGGCACTTGATGGTTCCGACATGTAAGCTTCTTCTATTGTAACACTTCAAGTTTCTGTTCACTTTGTCTTGATCTGAATTTCTTCTATTTTCCAGGGGTGGTTTTTTCCTTAAGATCCAGCCTTTCAAGCCAGCTAGAGAAAATAAGTTACCCAATTTTGCACCATCAGTTGCGGAGGGCTACAATAGGATATATGTTGGTAATTTGTCGTGGGATATAACTGAGGATGATTTGAAGAATACTCTTGCTGGCTGCACAATCAAATCTATTCGGTTTGGTGAAGACAAAGAGACGGGGGAGTTCAAGGGATATGCCCATGTGGATTTCGCTGATAGCCAATCTCTGAAAACAGCTTTGAAATTGGATCAAACAGTAGTCTGTGGGAGGCCTATTAGAATAAGCTGTGCTGTGCTCAAGAAAGCTACTGCTTCTGAGTCGAAACCAATGCTAAAAGATAATCAAGTCGACCCTGGCAAGGAGGTAACTGCTGCCACTTTGAAGGCGCCACCAAAAGAGTATCAAGTCAAGGTGGTAGCTGCTGAAGACTATCAAGCCGGCAGTTATAATGTTAGTGTAGCAGTCGAAAATCAAGTTACTAGCAGCGTGACAAATGCTGTTAGTTCAAAGATACGGAGGCGTACATGTTATGAATGTGGAGAACGAGGCCATCTTTCATCATCTTGCCCGAAGAAACAAGCTGCTGATCCTACAAATCCAGGTACAACAT

>a10916_g1_i1	cdpk-related kinase 5-like
AAGTTTTATGCAGATGAAAGATAAATGTCCAGATCTTGCTTGCCGTTCAAACTGTCGGAGACTTTTATGATAGTGTTATTGATCTTTTTTCCGATGTGTTTTTGTCTGATTATGGTCGCTGTTTGTGTTACTAGATGACAACTGCTATAGCTATTGAAGATGTAAGGAAGGAAGTGAAGATATTGAGAGCTTTGACAGGCCACACCAATCTCATCCAATTTTATGATGCTTATGAAGATCATGACAATGTTTATGTAGTCATGGAACTATGCGAAGGAGGCGAACTTTTAGACAAAATACTTTCGAGGGGTGGCAAGTATACAGAAGACGATGCGAAATTAGTGATGATACAAATACTGAATGTTGTTTCGTTCTGCCATCTCCAGGGTGTGGTACATCGGGATCTTAAACCTGAGAATTTCTTGTTTACATCCAAAGAAGAAGACTCAACATTGAAGGCCATTGATTTTGGGCTATCAGATTTTGTGAAACCAGATGAAAGGCTTAATGATATCGTTGGCAGTGCGTATTACGTAGCACCTGAAGTTTTACATAGGGCATACAGTACTGAGGCCGATGTTTGGAGCATTGGCGTTATAGCATATATATTATTATGCGGGAGCCGGCCGTTTTGGGCTAGAACTGAATCTGGCATCTTTCGTGCTGTTGTTAAAGCTGAACCAACTTATGAGGAACAACCTTGGCCAACTCTGTCCTCCGAGGCAAAAGATTTTGTCAAACGTTTGCTTAATAAGGATCCGAGGAAACGAATGAGTGCAGCTCAAGCCATGTGTCATCCATGGCTCAGAAATACCAGTGATATAAAGGCACCATTGGATATATTAATATTTAAGCTCATGAAAGCGTATATGCGATCATCGCCCCTAAGAAAAGCTGCATTACGGGCTTTATCAAAAACACTGACAGCGGACGAACTTTTCTACCTGAGGGAGCAGTTTGCGCTGCTGGAGCCAAACAAAAACGGCACCATATGTTTAGATAATATCAAAACGGCCTTGAAGAAAAACGCAACAGATGCCATGAACGAATCCCGCATTTTCGATTTTCTTGCCTCGCTGAATGCACTTCAATATAGAAGAATGGATTTCGAAGAATTCTGTGCTGCTGCTTTAAGTGTGTATCAGTTAGAAGCTCTCGATAGATGGGAGCAACACGCTCGTTGCGCCTATGAGCTATTCGACAAGGATGGCAACAGGACAATCATGATCGAGGAACTAGCTTCGGAACTGGGCCTTAGCCCTTCAGTTCCTGTTCATGCTGTTCTTCATGACTGGATCAGACACACTGATGGGAAGCTCAGTTTCCTCGGTTTCGTCAAGTTGTTGCACGGCGTCTCCACCCGGGCTCTCGCCAAACCTCATTAGAACCCTATTCAGCTTGTTTTTCATCGTCGTCTATAGATCAAGATTCCGGTTTCTGAAGATGAGATACAGGATTAAGGATTTCATGGAATTCAACAAAAGCACTTCTGCAGCCAATGTAAAGCCCATAGTTAATTTTGTCCCCCTTTTTTTTTTTTTTTTTT

>a10916_g1_i3	cdpk-related kinase 5-like
TGGAGTAAGTTATGCATTGCTTGCCTTTTTGTTCTTGAATTGTTCTCTTATGATCCAACTCCTTTTTTGCTTATAATCTGTACAAATTGGCATGATCTTGAGTTTCTAACCATTGATTCTGACTTCATTTCTCAGACTATGCGAAGGAGGCGAACTTTTAGACAAAATACTTTCGAGGGGTGGCAAGTATACAGAAGACGATGCGAAATTAGTGATGATACAAATACTGAATGTTGTTTCGTTCTGCCATCTCCAGGGTGTGGTACATCGGGATCTTAAACCTGAGAATTTCTTGTTTACATCCAAAGAAGAAGACTCAACATTGAAGGCCATTGATTTTGGGCTATCAGATTTTGTGAAACCAGATGAAAGGCTTAATGATATCGTTGGCAGTGCGTATTACGTAGCACCTGAAGTTTTACATAGGGCATACAGTACTGAGGCCGATGTTTGGAGCATTGGCGTTATAGCATATATATTATTATGCGGGAGCCGGCCGTTTTGGGCTAGAACTGAATCTGGCATCTTTCGTGCTGTTGTTAAAGCTGAACCAACTTATGAGGAACAACCTTGGCCAACTCTGTCCTCCGAGGCAAAAGATTTTGTCAAACGTTTGCTTAATAAGGATCCGAGGAAACGAATGAGTGCAGCTCAAGCCATGTGTCATCCATGGCTCAGAAATACCAGTGATATAAAGGCACCATTGGATATATTAATATTTAAGCTCATGAAAGCGTATATGCGATCATCGCCCCTAAGAAAAGCTGCATTACGGGCTTTATCAAAAACACTGACAGCGGACGAACTTTTCTACCTGAGGGAGCAGTTTGCGCTGCTGGAGCCAAACAAAAACGGCACCATATGTTTAGATAATATCAAAACGGCCTTGAAGAAAAACGCAACAGATGCCATGAACGAATCCCGCATTTTCGATTTTCTTGCCTCGCTGAATGCACTTCAATATAGAAGAATGGATTTCGAAGAATTCTGTGCTGCTGCTTTAAGTGTGTATCAGTTAGAAGCTCTCGATAGATGGGAGCAACACGCTCGTTGCGCCTATGAGCTATTCGACAAGGATGGCAACAGGACAATCATGATCGAGGAACTAGCTTCGGAACTGGGCCTTAGCCCTTCAGTTCCTGTTCATGCTGTTCTTCATGACTGGATCAGACACACTGATGGGAAGCTCAGTTTCCTCGGTTTCGTCAAGTTGTTGCACGGCGTCTCCACCCGGGCTCTCGCCAAACCTCATTAGAACCCTATTCAGCTTGTTTTTCATCGTCGTCTATAGATCAAGATTCCGGTTTCTGAAGATGAGATACAGGATTAAGGATTTCATGGAATTCAACAAAAGCACTTCTGCAGCCAATGTAAAGCCCATAGTTAATTTTGTCCCCCTTTTTTTTTTTTTTTTTT

>a10925_g1_i1	lncRNA
TAGCTGATGAGGAGTAATATATGCAGAGTAGAGGAATGGGCTTGGACAGAGGAATCACTCGGGTCAGAGGAATCGCAGAGGAGCAGAGCAGACCTTGGCTCTGCCGAGGAGCAAAGAGGCAGAGCAGACCTCGGCTCTGTCGAGGAGCAGAGCAGAGGAGCAGAGCAGAGCCGACCACAGCTCTGCCAAGGAGCAGAGCAGAGCAGAGCAGAGCTACTGCCTTGCCAGAGTCAGAGCTACCGCCTTGCTAGAGGCAGAGCTGCCGCCTTGCCAGAGTCAGAGCTACCCTGCCGCCAGAGCTAACTTTACCACCG

>a10933_g1_i1	metal tolerance protein c1
TTGGCCGTCTAATTGTTTGATGAAATGGGTTTTCGATTCTTAAAAACTCTGCACCCTGCTTCCAAATCATGCATCTCGAGACTCAAATCATCTCAGCTTTGCAACTCCGAGATTTTCAGAAACTCTTGTGCTGCTGCGAATTCTGAATTTTATGATCGCTCAACCTTTTATTCTGAAAACCCAAATCTCAAGATTTTCCGGCGCTGGCATGGCGGCCACTCACACCACCACCACGATCGCCGGGATTCTCATTCCGGAAAAGAGGGCGAGAAAATTTTCCGGCTAGGCCTCGCGGCGGACATCGGATTGGCAGCCGGAAAAGCCTTCACGGGATATGTCTCCGGCAGCACCGCGATTATTGCTGATGCTGCTCATTCCATTTCTGATGTGGTATTGAGTGGGGTGGCATTGTTTTCTTTTAGAGCTGGAAGGGCGCCCAAGGATAAAGAACATCCATATGGGCATGGAAAGTTTGAGACGTTAGGAGCCCTTGGAATTTCAAGTGTGCTCTTGTTAACTGCTGGAGGCATTGCTTGGCATGCTATAGATGTGCTGGCGGGTGTATGGTCGGCTGCTCCAGAGATAATTAACCAGTCCTTGGCTCATAACCATGCTCATGGTCACCAGCTTGGTGGACATCAGCATGGAATCGACATGGAGCACCCGATTCTGGCTTTGAATATGACTATAGTCTCCATAGGTGTAAAAGAAGGGCTGTACTGGGTTACTAAGAAAGCAGGCGAAAAGACTGGCAGTGGACTCATGAAAGCTAATGCTTGGCATCATCGTGCAGATGCTATCTCATCAGTAGTTGCCCTCATTGGGGTTGGTGGATCTATTCTTGGGGTGAGGTTTCTTGATCCTCTTGCTGGACTTCTTGTTTCTGTGATGATTTTTAAAGCAGGACTTGAAAGTGGTTACCAAAGTGTTATGGAATTGGTGGATGCTGCTATTCCGTCACAACAGCTCGAACCTTATAAACAAACAATACTTGGGGTTGAGGGAGTCAAGGGTTATAATCACCTCAGAGGAAGGCGAGCTGGATCAAATCTGTACCTTGATGTGGATGTTGAGCGTTAGTGCTGCACATGATATTGGTGAAAATGTTCGCAGTCAGCTTCAGCTGTCCCATCCCGAAGTGGCAGAAGTCTTTATACATATAGAGCCAGCAACTTCACAGATTATGGAAAGTGGTAGTAACCATCAAAGAAGCTGTAACAGCTCAGATCATCATTGCAATACTGCCCCACTAGAGCCCACAGATGTTGAGGACACTGTCGGAGAAATTTTATCATCGAACTTCTCAGAGAAAATGAGTGTCCAACGCATCACACGCCACTCGTTGCAAGGGCAGATTCTTCTCCAAATTGAGGTTTCCATGCCCCCGGACACATCAATCAGGGACGCTGTGGAGGTTGCAAAAGAGGCGGAGAAGAAGATCTTGGAGGTTGTGACGAGCATCAGGCACGTCTCCATTCAGCTGCAACTCGGCAGCCCAATGCCCAACTTCCCACAATGAGATCAGAAACTTCCTGCTAGGCGGTCGCTGCTGATTTTGTAGCGTTTTTATTGCATTAGTTTTTCTACTAGTAGTAAGAA

>a10933_g1_i2	lncRNA
AATGTACAATAATCTTGAAAATCTTGTTCCTCTCTGCAGTGCATTGTACTCATCCTGGCCGGTGCAAAACTAGGGACGCTGTGGAGGTTGCAAAAGAGGCGGAGAAGAAGATCTTGGAGGTTGTGACGAGCATCAGGCACGTCTCCATTCAGCTGCAACTCGGCAGCCCAATGCCCAACTTCCCACAATGAGATCAGAAACTTCCTGCTAGGCGGTCGCTGCTGATTTTGTAGCGTTTTTATTGCATTAGTTTTTCTACTAGTAGTAAGAA

>a10948_g1_i2	abhydrolase domain-containing protein fam108c1-like
TGCAAGACTACGCCTCTTAATCTTGGTAATTGAGCCGCTAAGTGTAGCGTGGGGCCACTTCCAACTGATTGCCCATATAGAATTAGATCTTCCTGGCTAATCCCATACTCCGTTTGAAGACACTCATATACAGCCTCTATGTCCGCATATGTGTCATATTCACTAGGCTGGGAGTTATAAAAAGCCAAAGTTTTCATATCTAACTAGAAGACCTTGGTCTAAAATAACAATACTTGAACTGTGTGGAAATAAATCAGGACTGGAACCCGACAGACTCATTGGAAA

>a10949_g1_i2	lncRNA
TTCTTTTTCACTAGTCTTGATTCAAGTTTTCCTAGTTTTGAGTCGAGGTCCAACTATCAAATGCTTGTGAAACACCACTTGCAGATCAAAGAAAGGCTCAGAAGATCTGTATGCAATAATAGCTCAACGACAAAACGAGAGGCGCGGCAAGGTTGATTCAATGTTCTCATCCCTTGTTCAAAGATACGGTGGAGGTGCACCAGTTCCGGA

>a10949_g1_i3	lncRNA
TCTCTGCAGGTTTAGCTCTCTTTTCTAAGTGCTCCAAATCAGTGTTAACTTTTATGTTTTTAGTTCAATTGAGTCATATTATTCAAAATATTCCCAATTCTTTTCTTTGCATGTTCAATCGCAGGAGACTTGAAGTCAACCAAAGCGTATGAGAAATGGGCCAAGAAAGTATCTAAAACAAAACCTCCTACAAGTCCATTAAGACAGAGAAAGAA

>a10950_g1_i1	lncRNA
GGCTCTTCTATTTATCTCTCTGTGGCTACAAAGCTAATGGTGAGGCATGTGGAGTTTATGGCAGCTGAAAACTTAAAACTGTAACAAGAGAAATTACACATAATAAGCTCATAAACTGAAACAAATACGCCAAACTTGTTTCCAACAGTTTATAGCTGGCAAAAAGAAAGTAACAAGTGACTTACACACACAATGAGCTCGAGAACTGAAACAGATATGTAATTAACCGTTTCCAA

>a10952_g1_i1	lncRNA
CACCACCTTACCGAAAGGAACCTGCAAAAGAATTCTTACAATTACGTGGTTAGGAAATACATATTCTGCCCATGTTAGTTTCACTCCGGAAAGCATGGATAAACTTTCAGAAGTAGTCTTCCAATAAATAGGAAAACCTAGAAGATGGCCATTGACAAAGCAATCTCATACGAGTTGCAATCCTTGTACAGTTGTACCCACCGGGCACCATGACAAAGTTTTCCAAGTTTAAAAGATCTAAAAAGTGATATCTGTCTTATTATAAAAAAGTACATTAAAGTTTTAAGATAGCAATAAGAAAGTAAAAAAAGAGAATCCAGTTCGAATTAAAAATCAATCTGCACATTAATGTAATCGAGTGATAACAGAAGGGGCAACAACTGTTTATCATTTCAGAAGCCGGATCTAGCTAT

>a10957_g1_i1	lncRNA
TTTTCACACCCTTGGGAATGTTTATGGACTTCATAACTTGATCTGAAATACAAAAACTAAAAACGGAAAAGTGGGAATTAAAGAATTATGAAACAAGTAGCAGAGAGAGGACCATCTACTCAAACCAATAATCCATTCCACCACATATATATATAGATCTAAATATCAAGAACAAAAGTTAAGTAGTAAGGCAACCAGTAATATTCTTGTCTCTGGGAA

>a10961_g1_i1	lncRNA
TGTCTCAACACGAAAAACATATTACTACGAGTTCTCTTCTATGCACATTCTTGAGGACACGAAGAGCTAGCTAAGACTAAGACTAGTTCTTGCCCCAAACAACATTACAACTATAGTCTATTCAATTATGGTGAATGATCTTGTCTCAACACGAAAAACATACTATTATGATTCATATATACAACTATAGACTATTCGACTAGTACTGTGCCAAATTAACGACATTCTATGCTGAATATTGTCTCGACAAAAAAAACATATCAATGATTCATACAACAATAGACTA

>a10966_g1_i2	lncRNA
TGTTTTTTAACGGTGAATGCTTAATTCAATAAATTAAGCATTAAATGTCCGGCTGGCTCTGCTTATGGCGTCCCAGATCTCCACCGCAGCAACCCCAAAACCTCCGGCATAAAGGTCTCCACCGCAGCTCTCTCTCAACCGCAGCTCTCACTAGATTCGGGCACTAATTTCAACATAGGGGAACTCGACTGGGATTCGACACTTATTTCTTCAGCAATAATCGAAAAATGGGGGGAGTCCACCTATCTGTTCGAGCAGTGTCAGCGACGAAGATTCTGGCGGTCCCCGCTGCATCACCTGAGGCGACCGATGTTGAAACCCAGGAGCCCCAAATCGTGCCCTAGCTTTTCTTCCCCTGAGATTATCGCCACCATCTATGAAATCCGACGGAGCTGCGGTGGTTATCTCAATATTTTCAGAGGAAGTTTCCTCCGCCTCGACGAACGAAGACCGAGCCCTAGCTATATTGGCTCATTCTCAGTCCCCAGGGAAAGGCGTTGATGTCTGCCGAAAGCACACCGATTGAGAAAACAGAGCCGCAGCAAAATTTGTTCTCCTTGAGCTGGATAGACGTGGTTACCAGG

>a10968_g1_i1	lncRNA
GTGTGCCCAAACACAAAGAACGACCAAGGGGATGAAAAAAGGAAAAAAGAAAAACCTTTGGGAGACATTGATAACAGGGTGGATCTGGGTAGCTGCCAGCATGTTAATTCTCTTTATTACAACGCACAAGGGTGCTCGGAGAACCAATACTAGTCAAATACCCGGAACTATTGAATATTATTTACCAGAAATCAGAAACAACCAAGTTAAAAATGCTCTGGATTAATATGGTTGAGGTATAGCAACATGACCCAACACTATAGAAGTATTCCAGCGGTTGTAAAGACAGTTGTTTTCATCAGGAGCAACATCTGAAAACTAGAAACCTTGAAAATCATAAACTTGACTCCAGCA

>a10970_g1_i1	lncRNA
TGCTGCATCGAATTACTAGCATAGAATCTCCCTATATCTGCACTCTAGAAAAAGTGATTTAGATTTCGTAGGGTTATCTTTCCATTAACAGCATCAGGAAATATAGATTCTTTTGGGATATGGATAATTCCTGGAATCTGAACTTATGCAGGAGGATGTCAATGCGGTCTCTTTTGATCTAAATAACGATTCACGGATTTTAATTTGATTTATCTTAACAGAATGAGCACATTCACGAATTCCTTTTGGCCTTATGAGAAACTAATGATTTGTTCCATGTGCAACATATTCTCCATGTGGTCTACATTGAAGTTTTGCAAAAAAGAGAGGTATTAA

>a10978_g1_i1	lncRNA
ACTCCTGTTATTACATGTTTCTTGTAATCACTGAAAATGGCGGTATTATACTTATGTCAGATTGAATGCACAACATGAATCCACTTTGGAACTGATTTCCAAATTTTCGAAGTAGAATTGTATGATTGAGTTATAGGATTTCATGATTTTTGAATGACCTTGCCATATGTGCTTTGCGGTAATGATTCTTATTGCAGAGCATCAGGAAATCTGAGTGCCCGAAAGAGCTGGAGCCAGCAGACAGGAGATCCTCTGTTCATGTCAATCTTATAAGAAGGGATGAAAACTGCCCTGAACCGGAAGTACGTAGCGTTCCGTTTCAAGGAGTTGGTAGGACGCTCGGAAGTAGCTCTGTAACGGTATCTGCTCCTGAGACAACCATTGCTGCTCCCCTCCTTAGTGCGCCGACCCCTTCAGAAGGCCTTGTGGTAGATAAATCACTGCCATCCACTACGATTCAACTTAGACTTGCTGATGGAACTCGAATGGTTGCGCACTTCAATCACCACCATACAATAGCTGACATCCGTTCTTTCATTGATGCATCTCGGCCTGGGGGTACAAGGTCGTATCAGTTGCAGACAGTTGGATTTCCTCCCAAGGTCCTCTCTGATCTCACCCAGACAATTGAAGAAGCAGGGTTGTTGAGCTCGGTGGTTGTCCAGAGACTCTGAGAGACCCATTGGTATCACTGAGCTTGTTCAACTTATAATGGTGTTTCTGAGAAAGTACAAAATATTTTGTTGAAGCTAAATGCACAAAATATTTGGTTGAAGTAAGG

>a10986_g1_i2	lncRNA
GGGTGATGAATAGCAGTTGGAAATTGAATGGAAAGGCTTTGCACAACAAATAGGCAAAAGCACAACATACATATATAACTAGTCAAACACATCACATGAGCAAGCTTCTATCACTTCCCTTTACTTTCTACAGCTTCAGATTGAGATCAATAGTTTCTCCCTTTTCCTCATCACTTTCATCTGCCCTAACTGGAAAGAAGCTGAAGGGCTCTTCCCTTGATCTACTTGCTATCCAATGATGCACTTGCCTTGTCTCGTTTTCCTGCCAAAGTAATGTAAACGAGATGCGACTAGACAAACAGATGAGCATCGGAAGATTGAACAGTGAGCCAAGCATTCATAATATGATA

>a11000_g1_i1	lncRNA
AATCCACACAGAAAATTGACTCCTAATCAAACCCAAGAAGATGAAGTGGCGCCGTTCTCACGCCTCTGTTCCCTGAAGCGCCGCCTCCGCCTCCTTCCGTTTGCCCGTCGACGTGGGCGCGCCGCAGCCGCAGCCGCACAGCCCCCGTACCGTCTGCCGCCTCCGCCTCATTCCCTTTGGCCGTCGAAGCCCCCTACCCTTTGCCCGTTCACGCGGCGGCGCCTCTCCTCTCCCTCTGTTATCGTTGCGTCGCCACCACCCGCTGCGGATTCTGCAAGTTTCAGTCGCCGCCATGTTCTCCGTCAGCCGCCGCTGCGGAGCTCCAGCGATTTTAGTTAATTATGCAAGGT

>a11000_g1_i2	lncRNA
AATCCACACAGAAAATTGACTCCTAATCAAACCCAAGAAGATGAAGTGGCGCCGTTCTCACGCCTCTGTTCCCTGAAGCGCCGCCTCCGCCTCCTTCCGTTTGCCCGTCGACGTGGGCGCGCCGCAGCCGCAGCCGCACAGCCCCCGTACCGTCTGCCGCCTCCGCCTCATTCCCTTTGGCCGTCGAAGCCCCCTACCCTTTGCCCGTTCACGCGGCGGCGCCTCTCCTCTCCCTCTGTTATCGTTGCGTCGCCACCACCCGCTGCGGATTCTGCAAGTTTCAGTCGCCGCCGCGTCCTCCGTCGCCGCCATGTTCTCCGTCAGCCGCCGCTGCGGAGCTCCAGCGATTTTAGTTAATTATGCAAGGT

>a11001_g1_i1	lncRNA
ATCTTAATTTTTTTGTGAAATAATACTCCGTCCGTCCACAAAAACTGTGGTCCTGTTACCATTTTCGTCCGTCCACAAAATTGTGGCAATTCCATTTTGGTACACTTCCCTTATATTTTAGAACCCATCTACACTCTATATTTACAAAAAAACCCAACCGTTTAACACATTAACTTTGGTGGGTTCCTTTCTTCACTTTATACACATCTCCAACCATTTATTAAAATCCGTGCCCCCAAACCACACCACAATTTTTTTGGACGAGGGAGTATAACTTGCTTTTATATATTTTTATTT

>a11006_g1_i2	lncRNA
GGTTCGTTTCTTCCCAGTTACCACTTATGAATTGTAAAATTAAGAAAGAAGGAAGAAGATTTCAATCAGCTGATCGAATTTCAAGTGGTTACTGCTCTCGTAAGATGAGAGGCGGTTTAACATCACAATCCCTTTCCGCGATCTTCCTTTTCCTCGTAATTCCAATATATCTCTCTGTCATTTTTTGCTGATTCAATCTTATTTGGTCTGCGCATGTGTCCGATGCCAATGCTTTCCATGAGAATGTGTTGCTCTCCTGCATTGATTCCTGATTCTTCAGTGCATTCAGATCGGACTGTTAATCGCACTACCGCATGGTATCAACATTTTCTTGTCAGTCAGAGCAGAGGATACACGTGCATCTACGCTACGAAGAGAACATAAGCTGTATGCCCCATTATATGACTGTCCAAACTGTATTGAAAGA

>a1100_g1_i1	dna excision repair protein ercc-6-like
GGTATATAGAGCATGCGTGTGCGTGGATCGATTCCTAAGGAAACCGAGAAGCTTTACCGCCTCAACTATTGTAGTCGATAACAACAATATTGCGAATTTGCGATCACCCATATTTTCAATTATTTTCACCCAAATTTTGAATATTTGTTCGCATATATGCTTGGATTTGTTGGAGGAATTTGCAGGTGAGTCAGTTCAATGAAAGAAGAGGAAGAAGACAGGGTTTTACTGAGTGCTTTAGGTGTCACGTCAGCCAATCCAGAAGATATTGAGCGTGACATCATAGAGAAGGCGAGAGAAGATGCAGGAGACTCTGATAAAACTGCTGAAGTCAAAGAGGAGGAACTTGATGCAGTAAAGAGCAATGGTACCTCATCTCACGGCCATGGTAACTTGGTTAACAAATTGAGGGCAGTCAAACTTGAATTAGATGCTGTTAGATCTTCTGTGGAACAGTTAGAGAACTTCAAGAGAGACAAGGATCAACTTTCAGATGAGGATGACAAGGCAGAGCAGCATAATGCAGAAGGGGATACAATTGTTCTGCAGTCATCTTCAAGTGTGACCCTTCAGCATGCTCTTGCTGCAGATCGATTAGAAAGCCTGATAAAAACGAGGGCACAACTTGAGAAAGAAATTTCAGAATCTTCTAAGAGTAACCAAGATGACGACAGGTTGATAAGAAACCTTGTAAAAGAAGCGCCCAAATCTAAGCGAGGG

>a1100_g1_i2	dna excision repair protein ercc-6-like
GTTTCCTCAATTGCTTTTGTCTTTTCGTCGATTAGCTGTAGCGACTCCTTTGAGATTCTTGCCAAATTGGAGTTAGTAGGGTTCTAATTGCGTGGGTCTTCGAGCATCAATTATTATACACGTTGCTGTGTTATGCATTTGTCGTTTGGTTGAGTGAATTGCTTGTTATTTGCTTCAGAGATTTTTGACTAATTTTAGCCGGGTTTACCGGTAGGAATTTTTAACTTATCCTAGCACAATGGCTAATTTGTAAGCATCAAGTGTAAGTACAGCATCAGTTTTCATGTTGGTGAATCGTGAACAAAACTTGTGATTGCAGGTGAGTCAGTTCAATGAAAGAAGAGGAAGAAGACAGGGTTTTACTGAGTGCTTTAGGTGTCACGTCAGCCAATCCAGAAGATATTGAGCGTGACATCATAGAGAAGGCGAGAGAAGATGCAGGAGACTCTGATAAAACTGCTGAAGTCAAAGAGGAGGAACTTGATGCAGTAAAGAGCAATGGTACCTCATCTCACGGCCATGGTAACTTGGTTAACAAATTGAGGGCAGTCAAACTTGAATTAGATGCTGTTAGATCTTCTGTGGAACAGTTAGAGAACTTCAAGAGAGACAAGGATCAACTTTCAGATGAGGATGACAAGGCAGAGCAGCATAATGCAGAAGGGGATACAATTGTTCTGCAGTCATCTTCAAGTGTGACCCTTCAGCATGCTCTTGCTGCAGATCGATTAGAAAGCCTGATAAAAACGAGGGCACAACTTGAGAAAGAAATTTCAGAATCTTCTAAGAGTAACCAAGATGACGACAGGTTGATAAGAAACCTTGTAAAAGAAGCGCCCAAATCTAAGCGAGGG

>a11013_g1_i1	lncRNA
GTTTCTATTGGTTTTGCCTGGATTGGTATCTCAAAGAAAGGGGAACAATACTTGTTAAGTATAGCCTGATCCCGTGTTAATGCAGTTAATATGACGCAGAACAAAGGTTTTCAATTTGTGGTTTATTGTATATTTGGGATTCTAGATTTGTTGAGCATGTGAGTTAGTCTAGGGGCAGCAGTGTTAAGTTGAGTTATATGATTGTGAGGGAGTTGGGTAGGGATGCACATGACAAATAGAGAATGTGTTTAGGATTATATAATTCTAAAGTAGAAGCTTATCCTTAAACAGACTACTCTGGGG

>a11017_g1_i1	lncRNA
GTGAATCTTGCTTGAGGTCGTCTGTAGATTATTCATAAAAAGAATAGGATTGAGGAACACTGATTAAAAATTTCTGAAAAATCATCATCTCTGTAATGAATTTATCTTCACATCCACAGAAATTTGAACAGTACAGTCATCAATCATCATGGAAGGTTTGTAAAACAGTTATCATGTAACAGATGTAAGATTACCGAAGACAAGCTCACTGTACCACA

>a11021_g1_i1	lncRNA
GATGTATAACAAGTTCCAGAGGTAGGCCGCCCTTCCAAAAATGGAGAATGCTCTCAGCTGCACCTCTTGTTCTCTGCTACCTGTCACTCCCGCCTCCCCTCTCTCTCTTACCCCCTCGTCTAAACTCACATTTTTGGTACTCTCTTCTCGACGCTAATTCCTCTGTGTGATTGAAAGTTTGTTTATTCTGTTTCTTCGTAATCATTCGCCTCTTTTAATCTGCCGTTACCAGAGATTAAATCGCGCAAGCGCCG

>a11023_g1_i1	lncRNA
AATCATAAACTTTGAATGCCAATCAGTTGTTTTAAAATATATTATCTTAAGTCAGAAGCAGACTAATGCTTTGAAGTTGGAAAGTGCATCCCGTACAATCACAGTTATCGAAAGATCTTAAATATTTTCTTTCTCTTTTGGCATTTTCTTACCATCAGCGTAGATCCTTCGATTCTAATTAATGCGTTTTTCTTGTCGATCCTGACTGGGAAACGGCCGAGTAGAATTATTATCGTGTGATTGAGTTTTTCCATACATAAACCACCATTGTATTGCTAAATAATTTAAACTCATTATCTGTCTGATTTTCATCAGCTAGCAATTGTGATGCAATTTTGTGTGAGCA

>a11024_g1_i1	lncRNA
ATTTCTGTAGTGTAAGGGGGCCTGCATATATATTCATAAGATGATCAAAATCCATTTGTAGGTTATTGAGTTAGAGATAACCACTATGAAGTTATCAGCAAATCAGTAGAGCTAAATCCCTTATTTCAGTATGCAATTCTCGATCATATGTTGTGAAATCCCATAGCTTTGATACAATGCAACCGGAAAAATGACCAGCATACTAATGCAATCTTGTTGAAATTGATGCTTTCTG

>a11028_g1_i1	lncRNA
TGCATGAAGTGGGTGGAAATATGGTTGTAGTAGTAATGAGAAAATGAAAAGAAAACTCTATCATGGTTACAAAACTGAATCAACTAGATTATGATATGCCTTATGGTGAATTTGTAGCTGACAAATTCTACTACATCAATTCATTACTATTTGGGCGACGATTGAGTTCCTTCAGCTTTCTTTCAGGAAGAAAGAATGTGAACTAACCATGTGACTTTTCGATTGCAGACCAGAGAACTTATAGTTACTTTGGTGCAAACACAGTTCAGGTTTAACATGCATGAGACAGACCCGGAGAAGATTCAAAAGTGCAAGGATAATGCGATAAGAGGAGTGATCGATCATATTATATATGAAGAGGCCAAGAAGAAACCCAACCAAACCACTGATCAAAGCTCTTAAGTTGCTGTCAGCCTTACCTGGTTTTATATTAGATTTGATTTCTGTTTTTTAGATGTGGCAAAGGTTTTCCTGTATCATGTATGCATGGAAACTTGATGTTACCTTTGTCATAGCTTCATATTTTTTTTGAAACAGTTGTCATAGCTTCATATTGGTAGAATAATGTTAGGCAGGATCTTAATTCGTGCATAACACGTTTGATAGGTTATCGTTTGAATATTTTGTGTTTATTCGAGCTCGTT

>a1102_g1_i1	gpi-anchored protein lorelei-like
ATTTGTTTCTTTTCTTCCTTGTTGTTGGCATTGCATCTTCTTCCCACATTTCAAATGGGATTTTTGAACCGCACAGATCAATTGGTCGTTCGCTTCTGCAGCAGAAATCAAGTTGCGCCGTGGATTTCGAGAACATGAACTACACGGTGATCACAAGCCAATGCAAGGGGCCAAATTACTCAGCAGGTAGATGCTGCCCTCCATTGAAGCAGCTGCTCTGCCCTGTGAAAGACCAAATCAACGATCTCAAGAGCGACTGCGCCGACGTCTTCTTCAGCTACGTCAACCTCTACGGCA

>a1102_g1_i2	lncRNA
CTGTGTCCGTCCCTGCCCCTAACAGGCCCGCCTCTCGGCAAAAAACCGCAGGTTGCGCCGTGGATTTCGAGAACATGAACTACACGGTGATCACAAGCCAATGCAAGGGGCCAAATTACTCAGCAGGTAGATGCTGCCCTCCATTGAAGCAGCTGCTCTGCCCTGTGAAAGACCAAATCAACGATCTCAAGAGCGACTGCGCCGACGTCTTCTTCAGCTACGTCAACCTCTACGGCA

>a11031_g1_i1	lncRNA
TTACAAAAGTATATATTTGTGCAAATAAATGTATATGTTATGCTATTAAAAGTAGCTTTTAGTATAAGCAAATGTAATAATTTAGGGCGACCGATCAAATGGGCGCGGATCTGGGTCAGGGTTGAGGCGCGGATCGACCCGGCCGCATGGGATGCGGGTGCCCTCACCCAAGTCCACCTCTTGAATTAAAAATTCCAACTGAAATAAAGCCAAGGCCGAAACCTAAATTCCTTTAAAATTGGTCCACTGATTAATGGCCCAAAACTAAATAAATAAGAAGGCCCAAACAAAGAATTAAATCAAGCCCAACACTCCAGCCCAAACCTAAC

>a11032_g1_i1	e3 ubiquitin-protein ligase ring1-like
TATTATTGCAGTCCATTGTTAGTTTTATTCGGTTCAGTTCTCACCATGGCGATGTCCGGCCCCATCTCCACGTGGACGAAGTGGCCGATATCTGGAGCGGAACGGCCACATGTCTGCCATCCTCCTCAGCCGTGGGCACCTCCTGTCTTCAACATGGATTTGGTGGGATTCATCTTCACAAGTTTGATTCGGAATCTCGAGTTCATGGCGGCATACGGGGCAAGAATTATGGAGCCTCAGCCATGGAACAATGCAGTCAGAATGGAAGATATGTTTGCATGGTAACTCTCTTGCTTCCGTCCCAATTTTTAATTCTTCCTTGCAAACG

>a11034_g1_i1	lncRNA
GTCATAGTGTGTTTGATTCTATAGAAGTAACTAGTTATGCTACTCCCTTCGTATGATGCATTTCAATCTAATGAATATGATTTCTGTGGGTGTGCATCATGTAACAGGAGGAAGTAAATTGAAAAGAAACAGAATACCTTAATGTTTGCTTTGGTTGAAGGTTGCAGTTGAATTAAACTGAAACTTGTGAATACTTTGGCAGAGATGGATGAAGAGCAGTACAAGTGTGGAATGGGAATGAAATGA

>a11036_g1_i1	lncRNA
ATTATAACACCTTGCATCTTCGATGGTTTTCACGGCATGCGTGGTTTGAGTGGCTCTGAGTACCAATTGTCACACTAGAACTCCCTAACCTCTGATCAATCGCCAATCCTAAACAAGCTCGGCACAATCACGTTGAATTTATTGAAGAGTTGCCTGCAACAAAATCAATTTGAGTGCTCGTGTGCAAGTTACGACGAGACGAGACATTGAAGCTAAGAAGGGGAATGTTTATTGAAAAGTAATGAAACCAATTAGAGATTCAGCCAAAACTGCCATTCCAATCTGCTATCCCACTA

>a1103_g1_i1	lncRNA
TATCTGTTTCACCCTTTATACATGTCAGACCTATAAGCAATGAAGAACAAAAACATGTGAAATAGTATTTAGATACATCTTATCAGATTCACATCATCAAGTGCCAGGCAACATACGTATACAAGTTTTTAAGGCCTCCGACATCATCAGATGAAAAATAAAGTGAGTTTGATAGATTTGAAGCAAACCATTTAATCCAAAAGATGAACACAAATCACTAAGTATGCATCTTCAAGCGAGTCATGAGAGCGATAAAATGGTACCTCTGACTTCACAGCATTTGTGATCACGGGATGA

>a11041_g1_i1	heat shock protein binding
CTTGTATCCCATTACAGTAGGTTTCCAGATGTCTGTGATAGAATGATAATGGCTGATAATGAAGCCAAAAGCATATATTCTCATATTATGCTGCTACATTTTTTGGCTCGGTTTATTTTTGTTTGAACCTATTTCTTGTAAATAAGTTTCCACTTTCCACTAATTGCTTTTCGCCTTTTCCTCCCCGCCCCCAATAAAATGCTTGTGGTTATTGCTAAGGAGCTACCAATGATCATCGTGACTTCTGAAATTCTTTGTATGGTTTCTATTAAACAGAGCTGGGATACGGAAAGGGATAAGCACGAGCAACCAGGTCGAAGAAATTCATGGTTCCGACCAAATTTCAGGGACAATGAACCTAATAGGGGCAGGTCGAGATATAGAGCATCACAATTTAGGAGGCGTTTCGAGTTTTGTGATGATAATGATGATGGTGGTGTTGAATACGACATGTTCCACTCCATGTTTGGTGGAAAACGATCCTTCTATTGGTCCTCCACAATAGATGATGATGAACCACATTTTTCGCACTCATCAGCTTACTCTAGCAACTATAGGACTTCTAGTGGTCGAACATATCAGTTTGGTGATGAATACGAGGAATATTACACATCTCAACAGTACGAGAGACCCGTAGATGGGTTGAGGACCGACAGGCTTGCTCTGGGACTCAGTCCGGCTGGTCCATTAAAAATAGATGATGTTAAAAGCGCATATCGAGCTTGTGCATTAAAATGGCATCCAGATCGTCACCAGGGCTCTTCCAAGGTGGTTGCAGAAGAGAAATTCAAGGTCTGCAGCGCAGCATACCAGTCTTTATGCGATAAACTGGCGCTAAATTAGGGGGAAAAATTATTTTTTGTAGTATTATATATGGAGTCATTGTCGTTATAGGATCTCACTAATTATGATTAGCTTAATTTTGTATCGGTTAACAGGAGGAATTTCTTTCAAGAA

>a11041_g1_i3	dnaj heat shock n-terminal domain-containing protein
TTTCAGTTAAGAGTGTTCCAACAATGGAATTCTTTTATGTTGGATCTGTTCTAGTGGGATCCATTTCATGTTTGTCACTATCGTCATATTGATTTTTAAGTATGCTTTATGAGTCAAAGCTTGTGTTCTTGCTGCAACGTTCTTATGCAGAAATTTAACCAGTATCAGAGAAGGCTCAAGAAAAAGACTTTGTGGCGGGATGTCCATGAATTTGCAGAGAACATATTTCAGAGCTGGGATACGGAAAGGGATAAGCACGAGCAACCAGGTCGAAGAAATTCATGGTTCCGACCAAATTTCAGGGACAATGAACCTAATAGGGGCAGGTCGAGATATAGAGCATCACAATTTAGGAGGCGTTTCGAGTTTTGTGATGATAATGATGATGGTGGTGTTGAATACGACATGTTCCACTCCATGTTTGGTGGAAAACGATCCTTCTATTGGTCCTCCACAATAGATGATGATGAACCACATTTTTCGCACTCATCAGCTTACTCTAGCAACTATAGGACTTCTAGTGGTCGAACATATCAGTTTGGTGATGAATACGAGGAATATTACACATCTCAACAGTACGAGAGACCCGTAGATGGGTTGAGGACCGACAGGCTTGCTCTGGGACTCAGTCCGGCTGGTCCATTAAAAATAGATGATGTTAAAAGCGCATATCGAGCTTGTGCATTAAAATGGCATCCAGATCGTCACCAGGGCTCTTCCAAGGTGGTTGCAGAAGAGAAATTCAAGGTCTGCAGCGCAGCATACCAGTCTTTATGCGATAAACTGGCGCTAAATTAGGGGGAAAAATTATTTTTTGTAGTATTATATATGGAGTCATTGTCGTTATAGGATCTCACTAATTATGATTAGCTTAATTTTGTATCGGTTAACAGGAGGAATTTCTTTCAAGAA

>a11045_g1_i1	lncRNA
GGGCCTCCCCACACAATTTTAGCCTCACAATTGTATCCTAATCTTTAATGAAATCCCATCTGTTATGAAAATAGTATTCTTGAGGAAGTATCTGGATTTACTAGTTGAAAAGTAAAGCTACATTCTTTCTGATAATTTTTCCCCCCATTTATGGTTTACCACTCATGCCCCTAATGATTGACTTATTTCCCTCTGTGTCTTGTTGCATTTCTTTAACCAAACATCATGTGCTGAGGGCATACTGGTCATACAAATCATCTGCTTTTATTGGAGGGTAGTGACGGCTGTTGGGAGATGGTTGGTGATAGCTTGAGTCCAA

>a11047_g1_i1	lncRNA
CTCTCTCTCTCTCTTCTCTCTCTCTAAAAGCAGGTGGAGGCGAGCAATGCTTCTAGTTTGTTGTGTGGCGTGAAAATGGATGAGAGAGAAGGAAGTAATGCGGCATTGTGAGCAGAGAGTGGAGAGAGAGCAATGCTTCTAGTTTGTTGTGTGGCGTGAAAATGGATGAGAGAGAAGGAAGTAATGCGGCATTGTGAGCAGAGAGTGGAGAGAGAGCA

>a1104_g1_i1	glycoside hydrolase
CAGGGTGTTGCCTGGCTCAAGTCTTTCGTCAGCGCGTGCAACGCCAACTCTGACTGCCACTTTGACTTCTGCGCCGTTCACTGGTACTCTGAGGCCCAGTACGCCAACACTCTTTTCGATCACCTCAAGGCCGCCCACGACGCCTGCGAGGGCAAGGCCATCTGGCTGACCGAGTTTGCTCCCTTTGGCAGCGATGCCGAGATTTCCAGCTTCATGAAGTCTGCCCTGCCCCAGCTTGACTCTCTCGACTACCTCCACGCCTACTCCTACTTCATGGTTGCCCAGGACAAGCTTATGAGCTCCGGCTCCGCTCTGAGCACCATCGGCCAGGTCTACGCCGCCATCGCCAACTAAGCATCTTGTTCCTCATTCAATCTCTACGACGATCAAACCCCCACAGATACACCCAACCCAAGTACCGAGTCCACACTCGCTATTTGATCTATCATTCTTTTATATATCTGCTTCACTTCTTGCACACTCACTAGGGATATACCCATACTTTCTTCATTCCATCGCTTTTTTTCCATCTTTTTCCATATTTTGATGTCACGGTTACGGAATTTTCTTTCATGTTGGTAGAAACGAATGCATTTGGACCAAACGGATTTTGTTTTTTGCAAGGGCGCACAAAACCACCGTACACAGAGACTTGTTTTACCCTTCTACTTGTACATATATTTCAAACACTTTTTTTTTTCATCTTCCCCTTTGCTAAACAAAACGGAAAGGAATAAGGGAGAGCTTGTCGTTTCAGTCTCTGATTTGTCTTGGCTCGCATTTCTTGGAGTGCGAGACGGAGCATTTCGGAGACCTGGATCACGAGGAAGAA

>a11053_g1_i1	lncRNA
TCTCTCTCTCACACACACAACATTTATCTCTCTTTCTATATATCTCTCTCAATTTTGTCCTCAAATCTCACATCTCTTAATTATTTTCTCCGACGCCGTGTGGCTGCGTGTGTGATTTTCTCGCAACTTGATTTACCAGAGAGTGCGCGCATACAATGCAAGGTGTCTACTCTTTTCTCTTCTCCCAGCCTGGTTTTCAATTTCAATCTTGGATGAAAAATCCCACATTAATTGTTTCTCTCACCATCCAAGACCGCCGATCGAAGAACGCATTTCAACAATTTTAAGACTGCCGAATAACGCATCTCTGCCATCCTCAGCCGCAAGCCACTGCCGGAATCCTCCGACCGAGAG

>a11053_g1_i2	lncRNA
TCTCTCTCTCACACACACAACATTTATCTCTCTTTCTATATATCTCTCTCAATTTTGTCCTCAAATCTCACATCTCTTAATTATTTTCTCCGACGCCGTGTGGCTGCGTGTGTGATTTTCTCGCAACTTGATTTACCAGAGAGTGCGCGCATACAATGCAAGAAAAATCCCACATTAATTGTTTCTCTCACCATCCAAGACCGCCGATCGAAGAACGCATTTCAACAATTTTAAGACTGCCGAATAACGCATCTCTGCCATCCTCAGCCGCAAGCCACTGCCGGAATCCTCCGACCGAGAG

>a11057_g1_i1	heavy-metal-associated domain-containing family protein
TAGATCTTTTAACATACAATGCTTCCTAAAATTACTCTTCTTTTTTCAGTTCCAGGTTATAGCCGTCGATGCAAATCTGGGGTGTGCTCACTGCCGACACAGAGTGACGCAGATTATCTCAAAGATGGCAGGATCCAAGAAATTCACAATCGACATCTGCATAAAACAAGTTATTGTAAAGGGAGAAGTGCGATTCAGTTACAAAGCAGACAGCGAAGATGTTGGACAGA

>a11062_g1_i1	heavy metal-associated isoprenylated plant protein 26-like
GGCTGGTTCTGAAATGTGGCTGGCATGGTGGAACAGGTGTGGAGACGTTAATGACTGACATGGCGAATGACAGGGTGGTGGTGATAGGAAGGATCAATCCGGAGAAAGTATTGAAGAAACTGAAGAAGAAGACGGGGAAGAAAGTAGAGCTTGTGGTGAATGAGGATCAAGATGCTGAAGATGGAGAAGAAGGGATGAATTGCAATGGGGAAGAAGGTATGGGTTCATGGCAAGATCACTATTTTGGAGACGGTGAAACCCACATGATATTCAATGATGAAAATGCAAATTCTTGTACAATAATGTGAAACATATGCACATATCATCATCTTGTTAGAGAACAGTT

>a11064_g1_i1	translationally controlled tumor protein
CAATGTTTTTCTGCAGTGAACACAAACCATATAAGCATATAATATTTTGTTTCATTGCAGCTTTGTTGGGGAAAGCATGCACGATGACGGGACAATGGTGTTTGCATACTACAAGGAAGGCGCGACTGATCCGACTTTTCTGTATTTGGGTTATGGCTTGAAGGAGGTCAAGTGCTAGCAGATGAAGCAGAAGTTCATGTTTTGATTATATTCATAGTTAATGTTAGGCT

>a11068_g1_i1	glucose-1-phosphate adenylyltransferase small chloroplastic-like
TGCCTCCATGTTTCCTTCCTGCACATTGTCTTTGTTTATAATCATCACATTCTTCCCAATTCTTGCATGTTTATCAACGATCGCCTTCCTTATATGTGAGCATTCCCCAATGCCAATAGGAATGCCAATGGCTTCACCATCACTAATACCATTATGATCATAAGTATCAGATCCCATGATAACTGAATCCTCAACCACAGCATTGTCTCCTATCCTTGTTCTCATGCCTATCACAGTGCCTTTGATCCTGCATTTACTGAGAATGCAGCCATCTCCGATGATGGAATCCGTTATGACTGCATCCGTTACAAGAGTTGGAGGCAGATGGCGTGGCAGCGTGTAGAGAGG

>a11071_g1_i1	lncRNA
CTGGCAACAAAAAATAAAAAGAGTATAACAAGGTTAGTTTAAATCAACTATTATAAACAAATCGCTTGCAAAATAAATATGGATCTTACACAAATCTTAATATAGGCTAAATCACTTGTAAAATAAAATGGATCCTAGGCAAATCTTGTCAGTGGAATTTGTTACTCAATAACTGCAATAGTCTTGCCATCTACGAAAAAAGCACGAAATTGAAGTCTACCCATAATCTTGCCATCTAACAA

>a11072_g1_i1	lncRNA
AAATTTTGCTCTTTGCCTTATTCTTTTATTCAGTTGGGTTATATACATGTTCTGATATGTACATACTCTGTAGTTTGCAACACTTTGTTTTGAACTTGGGAGATGGATGTTCTGTGTGTTTCGCATAGCGATTTCTTAGTTCACTCATGTTACTCATCCATCCACATTTTCCATAAATCATACTGCTTCATCTTTGAGATTTTGTTATATTAGACTGTACAATAATGCTCCCTTTTCAGTACCAAGGAGCTTCAGGTTATT

>a11073_g1_i1	lncRNA
AGCCATTTTAAATGTTCACATCTGCTCATAAATGGAAAACAAATACTATATATCATTTCTCTATGAGTCTTGTGCTGATTTAGACCTCCATATTTCACATTCTTGCAATATTATCACTCAAATTATCAAAAATATGATCTTTATCAAAAATTACAGCAGCCCAGTTGTTATGAGATACAAAATTCAAGAAACTCAAACCATATAAAAAATGAAGCAAGGCAAAATTGAACATTGAAAATCCAACAAACAAACAATCAG

>a11074_g1_i1	lncRNA
GAAAGCAGCAACATCGAAGCAGCCTATAAAATATACAACAGACGGTCAGAACTTCCACAGAGTGCAACTCGAGATTTTTGAATTTCTCCAACTTTTTGCTGTCATTATGGATAGAACAAAGAGCACAAGCATAGCGAAATAACTAAAGAAAGTAAGGACTACAAGATGGCAACGCCTCAGGCCCAATGGGGTGTTGGCTCAGAGCAATACAATGCCCTAGCAGTAACACTAGCCACTACTTTGCTTCCATTCTAGTTCCACCAAAAT

>a11075_g1_i1	lncRNA
AAGCTGCCGAACGTTTCCAGATGCTGTCCATTTATTCGAAAAGGGAAGAGAAAATCAACCATACATGCAGTTATATTAGTTTGGAAAACAAAACAATAAGATCTGCATCTTAGTCATCACACAATATCAATAAGAGGCAGCATTTAACATAAACTAGGTGCAATTTTGAGTTCTATATACTTGACCGAGATTGTAAATTATTGCATAAAACTTTATGTAGGTGT

>a11078_g1_i2	transcriptional activator demeter-like
GGTATGTATCGTCTTCATCTCAGTGGCTCCAAAAGTAAACAGATCAAGCCCCTTATATTGATCCTATTACCCCCACTGCATTTATACTCATAAAACAATAAATGCATTGCAGGATTCGTATGTGTCAGAGGATTTGACCAAAAAACTCGAGCACCACGACCTCTAAAGGCCAGGTTGCATCTCCCTGCAAGCAAGATACCAAAGAAAAATAGTGAAAACACAAGGTAATGCAACAAGAAAGTTGCCATCTCAAGTTATGAGCCACTATGCCCCCACTCCAGGATGACAAAAGAACTGCTGAAGTAGGATAGCAACACATACCTGACAAATTCTTTCAAATTCTTGTTCCGGCCAGTAACCTGATCACTTACCAGTATGTAAGCAGCAATGAG

>a11081_g1_i1	nbs-lrr partial
CTTGAGATTGGGCAACTGCCCCAAACCTGGAACACTCATCAATTGCGAGCACCGCTTAATTTCCAAATGTTGGAGTCGGGGAAATAGCTTCACTTCACTTGAAACTTCTATTTCTGACCACACTTCAAGCTTAGGCATGCGATGCAATTCGAGCTTTTCGAGAGCTGGAAAAACAATGCATGTGTCCTTGTTCACCATTCCGT

>a11083_g1_i3	at1g02330 t6a9.1 2
TTTTCAAAATTATGGTGTTTTGTGAAAAATTAATTGCAACTTGCAAGAGAACAACTTCCATTTCCCTGTTCCTTTTCATTGTCTAATCATTATATTTATATTGAGTATTGCTTTTAAATTTGGGTAAAGAGAATAATTCTGATGCACAAACAAAATAATGAGTTGAAAAGGGGTTGGAGTCGGATAATGTTTGTTGTTTTCATTAACCAGTATTGCAAATGATGCAGCCGTTATTACGTTTGTTTTATCTTCTGAATCTGATGGACAGGTTGAGATATGTAGAACAAGAACTGGCAAAGAAAAGAGGCAAGAATATTGATGAAGAAAACCAAGTTGAGAATGATGTTAAGCGTGCAGAGGATGAGCTGTATAAAATTCCTGAGCATCTGAAAGTGAAGAAGCGAAGCTCAGAAGAGCAGTCTACTCAGTGGACAACAGGGATTGCCGAAGTTCAGCTTCCCATAGAATACAAACTAAGAAATATTGAGGAAACAGAGGCTGCAAAAAAGCTTTTACAGGAGAGGAGGCTTGTGGGTCGTACAAAAGCAGACTCCAGCATTCCTTCAAGTTTCAGTGCCGACTTTTTCCAGCGTGGCAAGGACTATGCAGAGAAACTTAGGAAAGAACATCCAGAGCTTTACAAGGATAAGGGAGCGCAGGAAACTGGTCCGGAGGCTAGAAATCCTGATTCAGTTGCAGATGTTGCTGGTCGAAGACAAGCTGCCACAGATGAGTTCATGCTGGACCGCTTCCGCAAACGAGAAAGACAACGTATGACACGAAGATAGCCTGAATAGTTGATGGTCTTATGATATATGGAAAGCATTGTTCACTTCCTTCATGATATTCTTCTTATATATACTTCCATCGGTTTAAAGTATGAATGCAAAATGCGGCAATATTATTTATCTAGTACGAACAGTTCATGGGAATGCAGAACATGTAATAACAATGAAATGGCATGAACTA

>a11086_g1_i1	callose synthase 3-like
AATTGTACTAAAAATTGTCTCTTTTTTCCATATCTGAATATCAAGAGTAGCCTTGTGTTCTGTCCGAGAGAAAATATATTACATAATCCTAGTGATCATTTTGGATTTTAACTTTGTAGATGGCTTTTGAACTTTATGGTATGCTTGCTGGTAATGTAAGCCCAATGACTGGTGAGAATGTGAAGCCAGCTTATGGCGGAGAGGAAGAGGCTTTTTTGAGAAAAGTTGTCACCCCAATTTATGAAGTGATTGCTCGGGAAGCTTCAAGGAGCAA

>a11086_g1_i2	callose synthase 3-like
CAGTTTCCAAAGCCTGATCAGCAACCCAAGTTAGATGAGCGGGCTCTAGATGAAGTGATGAAGAAGCTTTTCAAGAACTACAAGAAATGGTGCAAGTATTTAGATCGCAAAAGTAGCCTATGGCTACCTACTATACAACAAGAAGTGCAACAGCGCAAGTTGTTGTATATGGGGCTTTATCTTCTAATATGGGGAGAAGCTGCCAATTTGAGATTCATGCCAGAGTGCCTGTGCTACATCTATCATCATATGGCTTTTGAACTTTATGGTATGCTTGCTGGTAATGTAAGCCCAATGACTGGTGAGAATGTGAAGCCAGCTTATGGCGGAGAGGAAGAGGCTTTTTTGAGAAAAGTTGTCACCCCAATTTATGAAGTGATTGCTCGGGAAGCTTCAAGGAGCAA

>a11087_g1_i1	microtubule-associated protein futsch-like
GTGGGTGTTGGTGATGTCGAGCCCCAGCGATCTAATTTTCTTGTCGTCTTGCCTGAGTCTTCCGCCGTCTGAGGGAGAAAATGCGTTCTCTTTGTTTAGTTGGTGCGAGAGGCGGTGGCGCTCCACGTCGGACTTCCGGGATGACGAAGATGTCCACGGCGTCTCCGGCAAGGAACGGGCGGCGTCGATTTGGAGAAGAGCTGTGTCTTTTCTTGATTTGGTAATGGAAGGAGAGGTGCATTCTGGGTGTGGGAGTAAATCAAGGCCCATTAGCCTTGCTACTACGCTTGGTGTCTTCGTTCCCGGAGAATTGCAGTCTGACGTCGAGATTTCATCTAATCTAATTTTCGAGCTTTGTGTTTTAATGCGGCCCACCGGAAAAATTAAACCTTCTTGTTGCTTCGTGGCGGCCGTCTCGTTTAACTCCAAGCTGTTTCTCGGCGCCTCCACTCCTGTAGTTGTAGTGTGTTGTTCTTGAAGGAACGGATATGTGTTGGAGTGATTCCGGTGAGTTGAAGGAAAGTGGAAACGGTGCAGATGAAATAGAGCAGACATGCAGCCACCTCCAGCAGCTGTCTTGGTGGAGGACCTACTATTTCCACCCCCGCTTCCTCCGCCGCCGCCGGCCCAAGACAGCCACTCTTTGCCCATAAATACACTCACGGCCCTACTTAATTTTGTAAGTGGGTGAAAACGACGCG

>a1108_g1_i1	lncRNA
CCCTATTTTCCATTCTTCTAGGCGCTAGCGCCAAATATACATGTTCTCAATTCTCTTTCTGCAAGAAAATTCACCATGAAGAAAAGCATAACAGTTCACACGACAGGAGGGCTGATAGAGTGAAGGTAAATCAAATAACTCAATGAACCAAAACTACTGAAACTACCGACACCTCAAAGGATTGAGGTGCATAGCCAATGCCTACCAAAGTGATGCTATTCTGTTCCTATGTTGATCCAAAGATAAGAAAACCCT

>a11093_g1_i1	lncRNA
GCCTCCCATGAAACATACAGAAATGCAAAAATTCTAACCAACATTTAAATCTGTCCTCGCAGTACTTGAAGCCCAACGATAAACGATGAACTTGATTAGACACCATATCAGCATAAGCCACAAGAATTACTATGTATTGGAGGATAAGTTCTGCGAAGGTATTTGCATAAGAAACAGTTCACATATACTCTGACACTAACATATCGATATTATCTTTGATGAAAAGAATGCAACTAAA

>a11094_g1_i1	auxin response factor 4-like
AGCTTCTGATACGAGCACCCATGGTGGCTTCTCCGTTCCTCGTAGAGCTGCTGAAGACTGCTTCCCTCCCCTGAACTATGAAGAACAAAGGCCCTCCCAGGAACTTGTGGCCACAGACCTGCACGGAGTGGAGTGGAAATTCAGACACATCTACAGAGGCCAGCCACGACGTCACCTGCTGACTACGGGATGGAGTGCTTTTGTCAGTCGCAAGAATCTTGTATCCGGTGATGCAGTTCTATTCATGAGGGGAGAAGCTGGTGAGGTGCGACTGGGAATTAGAAGAGCTGCTCGCCCTAGAAACGGTCTACTTGATACGGCCATCAAAAATCAGAAATATCATCCCAATGTCCTCTCTCATGTAGCAAATGCATTGTCAAGCAATGGCATGTTTAACGTAGTCTATAGCCCAAGGGCAAGTCACTCCACTTTTATTGTTCCGTATCGAAAATACTTGGAATGTACTGGCTCTCCGATACCTGTGGGTATGAGATTCAAGATGAAAAACGACTTGGATGATTCTCCAGAAAGAAGGTTCAGTGGAGTGGTGACCGGAGTCAGTGATGTCGATCCCTACAGATGGCCCAACTCAAAATGGAGAAGTGTGATGGTCCGTTGGGATGAGGCGAGTGATGAGCAGGAACGCATTTGTCCATGGGACGTGGAGTCCTCGTCTAGTTATGCACCTCTGAGTTTAAAGAGACTCAGGTCGAGTCCAAGTGGCAGCCCAGTCTCCGGTGGAGATTACGTGAGATCCTATTCCTGTGAGGTCTTGCAAGGTCAAGAAAAGATGAGTAAATTTCCAAATTGGTTTGGAGAAATTCAAATGGCAACACCTAGCTGCTTCTACCCTGTAGCTTCGGAGGGAGGTAGAAGGTTGCCATTTGCGCCGATCTTCAAAGGATTGAGGGTACCGGAAACTGCAACGCTGCATCACCACTTGGTAGGTAGGGCCGTTAATCTTTCACAACTGCACGGCTGCGACTCCCTGCTCCTTCAACTTCAAAGGCTGTTTAGCATGCAACGCGCCTGACTCGCTCTGCTCAACAAACTAAACTGTGCTACAAATAAGATTGTGCAATGCTTTGCTCTCTCAATTCATATGTATCTATTTTACTTAGGTTTGATTCTCTCTCTCCAGTTGTATGTAAGATTTATGATGTCTACGAGTTGTGATTTAGCTAATTCCTATCCCATGTGAGATTGTGTTTGTAGCGCTCAACGGTGTTTCTCGGTGTATTCATCAGAAAATAAGAGATCCAAACACTTCCAATCTCGACATCAAATGCATAATATGATTCAG

>a11095_g1_i1	lncRNA
TGTTTGCTAATTACTATGATAAAATTCATGTCAATCACGTACTATTAGATTATCCTAGTGAAAATGGAGCATGTCTAGAGTTTCTTAAAATAAATTGGTGATATACTGTAATAATTAAAACTTAGTTTAGGCAGAAGCTCAATGTAATATAATAAAGGAAGCTAGGGCTGCCGAACGGTTCGGGTTCGGTTACCTGTACCCGAAATTTCGGTTACCCGAACCCGAAATTGTCATATTTCAATAACAGTTCCCGAATCGTTTTAG

>a11096_g1_i1	protein yls7-like
AGTTCTCATAATCTTTATCTGGTCTTCCATTTCCCTGGCAGTTCTGCATTTGAGTGATTATGGGACAGGAGTCATTTCTATATAATGGTCCAGCTGCGTCATGAATCCATTTCCCATGATAAAGATCACACTCTGCTTCAGCAACATTAGGTTGGCTTAAGTTGGTGGCAGCAGCAGAAGAGTCCACACTCTCTGTTAATACTGTTGGTTTATCACCTGAGGCGACTGATGCACTTCCCTCAAATGATTTATCAGGCAACAATGTATTCATACTGTCACGCTTATCCTCCAAATCCTCAGATTCTACTTGTCCTGACTCAGATGTTTCATTCTTAGCTCTTTCAATCA

>a11099_g1_i1	lncRNA
GTGGACCATATTGACTCAAGAATTCTGAATATCCTTTTTTTTCCACAAATGAGTATAAGTAAAATATAAAATTGCTCCTAATGACTCTTCCATTTGATGCAAGCAACACATACAAAATCAAGAAAATTGAAGTTTTTTCTTTCTAATTTAGGCTGTGCAATTGAAAACATATCATGTACATAAACCAAAAAAATATATCAATAATGCCACGACACATTTGAACATATCATGTACATAAACCAAAAAAATATATCAATAATGCCACGACACATTTGTGTTTTGCTGAACAATTAATTATTTCTTCAAGGAAATTGCATGTGATATCAAAGG

>a1109_g1_i1	urease
GTATCATGATTCTAAATTTGTTTGATATTTTATTTGTATATTGTGCAGGGAATTTTTGATTGAAGAAGGATCTTCTGCTTGTCATTTAATGTCTCATGAAAACTATGCTAATATGTATGGCCCTACCACTGGTGATAAAGTTCGGCTAGGGGACACTGATTTACTTGCAGAAATTGAAAGTGATTTTGCTGTGTACGGCGATGAGAGTGTATTTGGGGGTGGAAAAGTTCTGAGAGACGGAATGGGGCAGGGTTGTGGATATCAATCATGTGATTGTTTGGATACTGTAATAACAAATGCTGTAGTCATTGATTATACAGGGATTTTCAAGGCTGATATAGGCATAAAAGATGGGTATATTTCTTCTATTGGGAAAGCAGGCAATCCAGATATCATGCATGGAGTGTCAAATGACATGATTATAGGAGTAAATACTGAGGTTATAGCTGGGGAGGGAATGATTGTTACTGCTGGAGCAATAGACTGTCATGTACATTTTATTTGCCCACAATTATCTTATGAAGCAATAACAAGTGGCATCACTACGCTAGTGGGAGGTGGTACAGGACCTGCTCATGGGACACGTGCAACTACTTGTACTCCAGCACCATTTCATATGAAGCTTATGTTGCAATCAACAGATGACTTGCCCCTCAACTTTGGTTTCACAGGAAAA

>a11103_g1_i1	rhamnogalacturonate lyase b-like
ATGGTTATTTCAACATCACCAATATCAGGCCTGGAGATTACAACATCTATGCATGGGTCCCAGGTTTCATTGGAGATTTTAGATGTGACAAAGATATAGTTGTGGCAGCAGGCAGTTCAATCAATGTGGGTGATGTTGTGTACGTGCCTCCAAGAAATGGAGCAACACTATGGGAAATAGGCGTCCCGGATCGATCTGCAGCAGAGTTCTACGTTCCTGATCCCGACCCTATGTATATCAACAAGCTACTTATAAATCTCCCCTCGCACAGGTTTAGGCAGTATGGGTTGTGGGCGAGGTATGCAGATTTGTACCCAAATCAAGACTTGGTTTACACAGTTGGCACTAGTGATTACAACAAAGATTGGTTTTATGCTCAAGTCACAAGAAAAGTTGGAGAGGGTGCATATAAAGCAACAACGTGGCAGATAAAATTCAAAATGGACACTGTTGAAG

>a11104_g1_i1	lncRNA
AAGCTTTTTCCTCAACTCTTGCTTCAAAAAACTCACATACACCAAAATTTAGGCATAATTTGGTGCAGTAGATGCTATTTCCGGTGAAATAATAATACACATAAGAAACATTTGTTTTGACTGATAAAATAATTTAACTTAATCAAATATATATTATGGTCGTAGAATTCGATCCGTGATGAATAATCTAGTTCACACTATAATCATCCAATTAAACTGTGTTATTTTTATAGCCTCAAAGTTGGGTTGATTATTTTAATCAACCTCTAACGTATAATGTATAATTCCAAAAATACCCTAACAATAATAATAGATGTTATTATGCTCTCATGTGTTTGCAATAATTTAATCATTCTTTATCCTATCAATCTTATACTATATCCTATTCACCAAACCAAATAACCCATATAATATTATCACTTATCTCCTAATTAATTTAGGTGAATGTTACATGAGGGTGTTCGATAAATGTTACATTGGGTGAATTACACACCTACAATCGAGACCGAAACAGGATTTTAAAAATGGAGATACGCAATTTCATTTTTATTTCTAAAAA

>a11106_g1_i1	lncRNA
GTTTCATTTCTTTCAAACATGTTATCATTTCATTCAAATTCACAGCATGCTTTATTTGTGCTTATTGTGCATACTGAATCAGAAAACAAGAAATAGAATTTATATTAAGCTTCAATTCATGATGTATGAGATACATGTTTCGATCAATCACAGTGAGACACCCACTTCGATTCATCTCTAAGACAATCCCAACTCAATCAAGCAAAGAAACACACAGCATACGTTCATTGCACTAT

>a11107_g1_i2	lncRNA
TGTGGTTTCAATAAGTTTAGATTTGTTGATCCTTACAAACATAGGACATGTACCATCCACTAATAAACTTGTATATTATTTTCCAATGTTTAATACTTGCATGCACTCATTATTTGTCGTGATTACATTTAGTGAGCATTGGATTCTTACTGTGGTCGACCCTCACAAGGAGGAGATTGGTATATTGGACCCATTTTATAGTGGTATTCATGATAGTACTTGGAAAAAAGTTATTGAATGGGCGTTAAAGATGTTCAATGCCACGATGCAGAGGAAAGGAAGAA

>a1110_g1_i1	lncRNA
ATAGAAACACAAAGAACTGGTGCGTGTGATGTTAAGTCTGGGTTGAACTAGAAGATGGTAGTACTGGATTGGAACCCTTCTTGAAACTATACTAGGCTTAATCTGTCAGACTAAGAATATGCGGAAAGCAAACCATAAATTGGAAGAATGGGAAATATTATTGGGTAAGGAGAAAAACATAAGAATATGACCACAAAGCAACAATAGGATGGAAAAATAAAACTTCAGTGTTCTACA

>a1110_g1_i2	lncRNA
ATAGAAACACAAAGAACTGGTGCGTGTGATGTTAAGTCTGGGTTGAACTAGAAGATGGTAGTACTGGATTGGATAAGAGTGTGCTGCATATATAATAACCCTTCTTGAAAGTTGAAACTATACTAGGCTTAATTCTGTCAGACTAAGAATATGCGCAAAGCAAACCATAAATTGGAAGAATGGGAAATATTATTGGGTAAGGAGAAAAACATAAGAATATGACCACAAAGCAACAATAGGATGGAAAAATAAAACTTCAGTGTTCTACA

>a11111_g1_i2	lncRNA
TTGGTGGTGGTAGGATAAATCATTCGTTGTCGACATGTTTTCTATACTCATCTTTGAAGTTTCGCATCTCTTGATTCCCTTTTGCTTTCCATTTGCTACCTGCACAGCTCCAAGAGTCTGAAACTAGGGTCTTCTGAAGTTGAAAGTCTCCGGTGCTCGTTTACTAGAAGAAACTCCCAACTTGAGACGGCAAGAGTTATCCGTGCATTGCAATTGCCTTGCTGCTGAATACGCAAGCGAAACGAGGAGGGTGTCTGAAACTTAATAGTAAAAGAGCCTGTTCTGAAACATTGTTTCAATACAGCTGTTGTTATGTAGTTGATATTTGGTGCAATCTTTAGCCTAATTATAGTAAAGCAACATCAAATCTTGTTACTTCTGTTACTCCCAACATCAACTTATGCAATGGCAAAACAACATATTTATTCACACAA

>a1111_g1_i1	lncRNA
ATATATATATTTACCACCCGGGGTGGTGTTCGATTTGGTGGATTAGATAGGATTTAGTCTCGTGATATGTTGTTTGATCGGGTGGACTCGGCCCGATACTTAGTCTTGGGACATAGTCATGTAGAATTAGTCTTGTCTTATGAGTTTTGAATCCCGCTATGACTCCATTTAATCTCGAGTAACCGAACACAATCTTAGTATACATGCATTTGGTGAAATAGATCGAAACCGCGAGATTTAGAAGTTTTTGGTTGAGGTACTCTTGTTTGGACTGAGGAAGGGAATGAAAGCGA

>a11123_g1_i3	lsd1-like protein
TTTATTTATTTATTGGAAGTCAGCTCCTCTATCATTCCTGTTCTAGTTTATCCAATGCAGCTATTCATATATTTAAGCATTCATCGGGTGTCTTATTGCTGGACCACTTAGTGTCAGTCCTTATTATCTCATTGATTCATACTGGCAGATGGGAAATGTTAGGGTCCCACTTCCCATGCATAGGCCAATCGGACCTGCCTCTCCAGCACCGATGCCTTCTGGTTCATCGCCATTACCCAATCCCCAGAGCCAAACTGTCGTTGTGGAAAATCCTATGTCCGTTGACAAGAGCGGGAAACTGGTAAGCAATGTTGTTGTCGGCATAACGACGGACAAAAAGTGAGCCTGCAAGAAACCTTGGCTGGACCACTGAATTATCTCACTAACCAGGGAGTGCTTTGAAATTGTTGGCATTTTGGGTATTGTTGAGGAGTGTGCATATTTGGCGGGATTGTATGTTAGTGGCGTTGCTGCTTTGCAGTTGGGCGCCTCTGTACTATTAGTCATTTGTGTGATGTACATTAAGATAACATATGTGCATATATAGTGTGTATGTAGACAGCAATCTATTTCATCTTTTGTGTGGATATATTGTGGCCGTGGGAGCTCATGGGATGGGAGAGATCAAAAGGATAAAATTTTCATTATGTGTTTTGTCATTTGAGTAAAATATGAAACTTCTCTGGCGTAAAG

>a11124_g1_i1	lncRNA
TATTTTGTATTATTACACACTTTTATAATTTCGTGTAAGTGTGTAACATTATATTTTGCATTATTGCACACTTTTACAATTTCGTGTAAGTGTGCAATTATGTATTTTGTTAATATTCGTGTAACAATGCATATTTATGTTTTTTGGATTGAGATTTATTAATAATTTAATGTTGCTAATGATGTGCATCCATTTAATGAAGTCAATTACATCTATTTTCAATAAGATGCATGATTCTCGAGTTGACAAAGGAGAAGAGAAGAAACCAAAAA

>a11129_g1_i1	lncRNA
GTTTTCATGATTTCACATTCTACATGATTTAATTGCATTTTACTTTTTTACCCCTCCTTTTTTTTAACAATAATGGCCAAATGGGTCGGCTTTGAGGGGGCTGAAGGGGTCGGCTTTGAGGGTTTTTTAATACTACATAAAGCGTGTGAATGGTTTTGACGATTTCACATTCTACACGATTTAATGCTCCCCGTCTTCTTCATTTAGAGTCGACCGTGAATTTGCTCTGCAACATGGTACCCGTCATAATTTTGGTCTTGGCCGGCCACATGTTCCCGTCCATTTTTCCGGTCGGTCACGCTTCAATGGCTCACAGCACCTCTTACAATTTTTTCTGGA

>a1112_g1_i1	lncRNA
GCTTGCTTAACCTATATTACAACAATGATAATAAGAATGTCAAGTTTCTCATTTTTTGAGATATCCAAATAGTCTGTGTTAAGAAATATAGTCAACTAGAAAGCATTAGCCAAAGACCTAGTCAATCTACAACTGAAAATAGTCGATCACTCCCATACCAACTAGCAACCAAAAATCAAAAAGTCCAGCCCTACAACAGTCACAAGCCATCCTTACCACACTGACAAATCACGATTGTAACAGCTTCGG

>a11131_g1_i1	lncRNA
GGGGGGACTTAATTTGTCTTTGTTCCTTGCATTGACTGCTTGTTTCATCCTTTTTCTTTATACGCCTTAATTTCAACACATTGCTTAAAATGTCCATTTGTTTCCTCCTTCTGTAAGGCCTTGATTTTGACTTCATTCCATATGTTCGCCTGTTTCTTCCTCATTGATCTGTAATTACGTTTTTCCATTATGAGTAAGGCACAAGTAAATTTATTTGTTGCTCAGATAAGCTATTTCTCACCTTTCATACATGCCCACA

>a11133_g1_i1	lncRNA
GGTGGGAGTTTAGGGGGCGGAGCAAAGAGGCTGCGGTTGCGGCGGAGGAGTAGTAGGTTTCCATGGCGGAGACGGCGGATTTGATGAGGTGGCAGGCTTCCCAGAGGGAGGAGGTCTCGTCCATGTAGTCGTCGAGCCATTTGTCGCCGGCGGGGAGGCGCAGCTGGTGGAGCAATGAGGTAAGGTGGGAGTGGAAGGATCGGAGCGTGGAGAGCACGTGTTGGAGGAAGCTCACTGACATGAAGCTGTGGGAGCTGAGGAACAGATGATCAAGATTATCGACTTCGCGCGCTACGAACCTCAGGAATGCACTCACGGAGCTGGAGGGATGGCTCATCATCAGGAATGGAATGCCAGAGCACAGGACAACAATC

>a11134_g1_i1	lncRNA
TGAGAAAGCGGGGCTTATGAGTAGTGCATATATTGGGAGCTCACTCTTGTCCATGTACTTCAGTAATGATGATTCAGCGTCAGGTCATAAGATTTTCAGCTCTTTTGAACATAAAGATGCTGTTCTTTGGACTGACATGATCGCTGGGCATGTTAGAAAAGGTGAGAGCGAGGGTGCGCTGAGTCTATTCCATGAAATGCTGAAGGAAGGTTTTTCTCTAGACAGTTTCATTCTTAGTAGTGTCTTGGCTGCGTGTGCTGATCTTGTGACTTTAAGACAAGGGGA

>a11135_g1_i1	lncRNA
ATCTAGACCGTTGCTTACTTGCCCTACCACAAAAAAATTTATACAAAATCGTAAAACAAATTTCACGAATTTAAAATATAAATTACGAAATGTAAAACATGACGGATTTGCTGTGAAAAATGATGAATTCGAAGAAAATGGAATTTTCGCTTCATAATATTTTATCCAATGCCATGTTTCAAAAAATATATATATTTGGATTCAAGA

>a11136_g1_i1	lncRNA
AGGGAGGCCAATTGTCCTGTTGTGAGTTTTTGCTGTATGCCCTGTTTTGTATCGATGCTGGCATTTTCCATTAGGCACATCCAGACAGCATAAACCTGTGAAAATATGTTTCATGTTTTCCATTTGCATTTTGTTTGTACCGCATTGTGGTTTCGTACATTTCTAAATTGGATAAGTATCCTTCAGGTGGCCGATATAACACACTCTCTA

>a1113_g1_i1	lncRNA
CCCTCTGTCCCGCTAAAAGTGGCTCGTTTTCCATTTTGGTCTGTTCCAATAAAAGTGGCTCACTTCCATAAAAGACAACATTTAACTCTTAAAAAAGGTGTGTGGTCCACCATTTTTATCCAATTTACATCTTCTCCTTAATCTTAAGTAAGCCACAAATAGTGGAACGGAGAGAATACTATTGAAAGGGTGGGACTAGAGAAATCCTA

>a11142_g1_i2	casp-like protein aralydraft_321547-like
GACCCTTTACATCTCAAATTTCTTCTTATGGGGCGATCTTACTTCACCACTATACATGTACCAAACTGAAAAGAAAATCCACTCCCTTTCATAAACATGAATTTACACGTATAATGTATACGAGTAAATGATCAATAAAACAAATAAGAACAATACAAACAAATCTTGTAAACACCTGAGGGTGATCAAATGTAAGTTTGACTAGAGAGCTTGTATCCGGAGATGAGAGCCGACAAACCTAGTGAAAAGAATGCGAAGAATTCCATACTGATTGCTGATGCTGAGGAATCTGTGAATATGTTATCTGATCCTTGACGCATGCTGTTTGTCAATGGTACTGCTGCTGAAGCTGCAGACAGCAACAAGTATGCCACAAGCTGCAAATTCGACAAATTCCCACAGTCAACTTTTAGTCCATCCATCAAATTGATATGTTTCTTTAGTTCAAGGTGAGAATATCTTTCAATAAGACTCTTGGAGAACTACATCAGTAAA

>a11145_g1_i1	lncRNA
GTTGCTTTTTATTTGTGTTGTAATATTTCGTCTTCACGGTTTTGCACTCTTCCATTGTTGTTAGATGTGCATGGTCGTTTAGTTATAGTTCTCATTTTTAGGTTTAGGGGACGGGGTTCATTACTCTAGGATTAGGCCCATATTAGTTTTGTGCCTCTAGCCTTTTTGGATTTTTGAGGTTTCATTACTTTGTGTTACTGGCAGATTGTTATCTTTGGTTTCTGATTAGTTTCAATTGATGCTCTCTTGGTTTGCTTGCTTGTGCTCCCACCG

>a11147_g1_i1	lncRNA
ATGGAGGAATATTGATATGTCAAGGTATTTACTCTAGATAACTGTTTGGGTTTTAAGTGAACTGTTTGTGTATCTAGTAATCTAATTCCAGAGACATATTTCCTGCTAATGATGAAGGCAAGACACATGCAATTTATAATTTCCCCTAGGTTTCAATTTGTTGTCTTCTGATCGCAGTGAGAAGTTTTTGATCCATTCATGCATTTGCTGCCATGAAAAAAACTTCAACTCCGCAGTTCGATAAATCTAAGCAGTAATGGCCCAAGCAA

>a1114_g1_i1	gag-pol polyprotein
GTGGGCTGACTGAAGTTCTTTGGTTGAGAAGGCTACTAATGGAGTTAGGTCTTCATCCAACAAAAACATGCCAAATGTTTTGTGACAACAAAGCCGCCATCAGCATATCTGAAAATCCGGTGCAACATGATAGAACCAAACATGTTGAAGTTGATAGGCACTTCATCAAAGAGAAGATCGAAGGAGGGATCGTGACCCTACCCTTTGTCAGATCCGAAGATCAACTCGCTGACATCTTAACCAAAGCTGTGAACTCCAAGAGTTTTTCAGAAGTTCTTGGCAAGTTGAATATCGGGAATCCCGTTACTCAACTTGAGGGGGAGTGTTGAGAATAAGACACCAAAGTCCGTAAAAGCAGCAGGAAAACAAGGATCCCTTAAAGC

>a11158_g1_i1	lncRNA
CATTTAACTTACAATGTTGATATGATTAGATTGATTGCTACTTTACCACTTGACTGCTTTTGAACTAAATGGCTGATAAAATAAAGTATCTTAGATTCTTAATTACTCCCTCCGTCCCATGAAGCAAGACCAAGTTTCCTTTTTGGTCTGTCCCACGAAGCAAGACCAGTTTCTAAAAGTAGCAAAAAATTTACTCTTTATTCACCTTTTCACCTACCACACTT

>a11161_g1_i1	lncRNA
TTAGGAGGCGTTGCGAATTGCTTTTTCTGGTTTCTGAATTTTCCTGGTTTTACGTGCCACTGATTTCTAGTCTTTCGAGATTCATGGTTGGGCTTTTTTTTTCACACTCACCGGACGGGGAATCATGGGCACGTTGCAAACTCGCGTGCTACGCTTGATACCTCTGCCTCATGACGCTTCTTCTGAAGCAGTCCGGTGGATGTTTGGTTCTACAATGCATTTCTCTACGGATAGATGGGGGGGA

>a11162_g1_i2	mediator of rna polymerase ii transcription subunit 23
CCAGCTGAAAGTATACAACATTTGAGAGAAATCGACGATTGGTGATTTGCTTCCGCCGACATTATCTGTAAAATCCAACGTCGGTGGCGTCGCCCGAGCGCAAGCCACGTGTCTGTCTTGCCAGTTGAAGAACACTACTTATTAGTGGCTACGAAACCAAACGACAGCGGCGGACAAAAACTGAAAAATAATCCGACCTTTAACAATCGTTTTCTTCAAGAATACCGGGGCTTCGAACTTCGAAGTTGATTGAGAAGTTGTTCTTTGAATTTGATTAACCAACCGCAAAGGAGAGTTACAGCTAAAAGTGCAATATATCATGGAGTTCGGCTCATATCAGAACATGCACGACAAGAACCACAAAAGCTCAATCGGGAGGGCGAATGAACCTGATCATCGAGATGCCTCTGAGAACCCGATCCCAGTGGAGCAAAGTCATCCTTCTGGTCCTGCAGAAGTAAATATGGAAGTTCCTATTACTGCTGATGAAGTTATACGTGCCGGAGGCTTTGGAGCTACTGATGATATCGGTACCATGCTTCCAGCTGCCAGTGATTGCACTGATTTTGAAGACCATCTCCGTGATGTTCAGGGCTATGAAGGATCCAAGGATGCCAAAACTGGCAAAGTTGAAGAGGGCGTAACTCCTGAAGCTCGAGGGGCAGCAAGTATGGAAGCTTCTTTCTTTTCTGATGATGTGATACGGACTGGAGGTTTCGGAGCTACAGATAATATAAGTAGCTTTCTTCCTGTTGCAAGTGATTATACTGATTTTGAGGAAAATCTTCGTGATGCTCGAGGTTATGAAGAATCTGAAGAAAAGAGCAGCCGGCCTGGCCTTGGCTGGAAGAGCAAATGAGTCTCTGTTTAAATGTTAACCAAGTATCTTGCTTTTATTGCTCCCTACTAGTTAAGGTTCTTCCTATTATAGTTCCAAAACGTTTTCCTTGGATGAAGTTACACAGTCCATTTCTGCTATCAATTTTCGTGTTCAAACTTGTATAAGCTTGATGGCGATGCTTGATATCGTCTATACTGGTTTGTTGATGCTTGTAAATTTTGTTTTCGACAGCAA

>a11166_g1_i1	lncRNA
GTTGGTATTCATTTTATCTAGAGAACCTCTAACAGTAAGCAACTTCTACACACTTGATATGCTGCTGAAAAGTTGATTATGACGAACCCTTCCAATCTAGATAAGAATATTCAGTTTCTTTTAGTCGTATTGACTTCTTCTAGTTCTTCGACTACGTTTATGTTTGGTTCTCTGTTCATTTCATATATCATGTGCATTTCTGTATTTTGTTGAATCTTGACCGTTTATTACATGCCAATGCCATACAGATCCGAAGTTCTGAGCGTTGTTA

>a11167_g1_i1	cytochrome p450 734a1-like
ACTATATCCCATCTCAAAATAGTAAGAACTTCTTTCCTTATTGTTCTCGAACCAGTTAGTTTTTATGCATGGCACAATGTGAGTTCGATCTCATTAGAGAAGCACACAACCCTTTTTCCATAAATACTTTTACGATGTGAAAACAGGTGAGCATGATATTGAACGAGACCCTTCGACTCTACCCTCCAGCAGTCGCGCTAAATAGGCAAGCATCGGAAGATGTTAAACTGGGAAGCCTCGACATTCCTGGTGGCACAGAGATATACATTGCCATGACTGCTGTCCATCATGATACTGAGATATGGGGAGACGACGCGAATGAGTTCAACCCTCTGAGATTCTCTGAGCCGCGGAAGCATCCAGCGTCCTTCTTTCCTTTTGGTTTAGGCCCCAGAATATGTGTTGGGCAGAATCTAGCCATTGTTGAGGCTAAACTAGTCTTGGCGATGATCCTGCAACATTATTCTTTCGTGGTTTCGCCCTCGTATCGACATGCTCCTATGCCGTCTATGACCTTGCAGCCCCAACATGGAGTCCAACTTCTTTTCAGCAGGATTCAGCAGTAGATATGCTAGAGGAAATTCTGATATGTTGTGCA

>a11167_g1_i3	cytochrome p450 734a1-like
TGGCCACAAAAACAGAAATTGGAAATTGAAGTGTTTAGATTCAGTCTACTCTCTCTCAAGTCTCAAGTGAAATGTATGTGTGGCTTCTCTCACTCTTTTGGTTCTTCATCTTGGTGTGTTGCTATTACCTCCACAAATTCGTATGGGTTCCCCTGCAAATCCAGAAACACTTCAACCGACAAGGCGTAAATGGGCCCGACTACCACCCGATCTTCGGGAACACAGCCGCGGTGCGGCGGTGGCTGATCGCGGCGGCTGAGGCGGCGCCGATCCCCCGCATCACACACGATATTTGTCACCGTGTTATGCCGCATTACTGGAAGTGGTCAACTCTTTACGGGAAGAATTTTCTGTTCTGGTTTGGGCGCAAACCCAGATTTGCAGTGGCTGATCCCAAAATGATCAAACAGATTTTGATGAATAGCAGCGGCAGTTTTCAGAAACCGAAGCTGAATCCATCTTCCAAGGCGTTGTTTGGCGATGGGCTGGTTAATCTGCAAGGTGAGAGATGGGATGTTCATAGGCGGATCACTGCGCAGGCCTTCCACATGGAGCGAGTCAAGGGTTGGATTCCTGAAATGGCAGCTAGCATAGAAGACATGCTGAAGAAGTGGGAGTCTGAAAGAGCAGAGAAAAGTGAGTTGGAAATGGATGTTCATAAACAACTTCAACACCTCTCAGCAGACATCATATCTCGAACAGCATTTGGTAGCAGTTATGAAGAAGGTAATCGCATTTTTCAGCTGCAAGAACAGCAAGTTGGTCTCACCTTGCAAGCATTGCGAAGTGTCTATATCCCCGGATTCAGGTCTTTCTCAACGCTCTCTCACTTATAAGGCCTTTGGTGCTGTTGAGAAATATGAACGAGGATGTGCAGGTTTCTGCCGACGAAGAAGAACAAGATGAGATGGAGACTAGACCAGGAAACTCGGCAATCCATCAGAAAATCGATTGAGAAGCATGGCAAGAGCCAAGGAAACTCGAACTCACTTCTCACATTATTGATGTCTCCATATGAGAATGAGGATGGTGTAGAGGAGAAACTGGATACTCAGGAAATCATAGATGAATGCAAAACTTTCTACTTTGCAGGAAAGGAAACAACAGCCAATCTTCTAACATGGGTGCTTCTCCTTCTTGCATCTCATCAAGACTGGCAGACCAGGGCACGAGACGAAGTCCTTGCTACGTGCAGGGGCGACACCCACCCCACTGCAGAAACTATATCCCATCTCAAAATAGTGAGCATGATATTGAACGAGACCCTTCGACTCTACCCTCCAGCAGTCGCGCTAAATAGGCAAGCATCGGAAGATGTTAAACTGGGAAGCCTCGACATTCCTGGTGGCACAGAGATATACATTGCCATGACTGCTGTCCATCATGATACTGAGATATGGGGAGACGACGCGAATGAGTTCAACCCTCTGAGATTCTCTGAGCCGCGGAAGCATCCAGCGTCCTTCTTTCCTTTTGGTTTAGGCCCCAGAATATGTGTTGGGCAGAATCTAGCCATTGTTGAGGCTAAACTAGTCTTGGCGATGATCCTGCAACATTATTCTTTCGTGGTTTCGCCCTCGTATCGACATGCTCCTATGCCGTCTATGACCTTGCAGCCCCAACATGGAGTCCAACTTCTTTTCAGCAGGATTCAGCAGTAGATATGCTAGAGGAAATTCTGATATGTTGTGCA

>a11169_g1_i1	lncRNA
GTGTTTATGCCACTATTACACGTACCAGCATACACCTTCACTGTGTGTGCATTTCTCACAGACACACTCGCGGCAGCATCACCACTTCCCACCTCACCCAAATTCTCCAGCGAGCTAGGAGCGGATTTGTATAACCACGGTGAAGTCTGATAACCGATGAAAGCTTTTACGTTTTGGTATATATCCAAGAGATAAGGAAGGCTTAACTATGTGATTTGGTATTGGATTGGATAAGTATGACTTGGAATTGGATAAAAAGTTCATATTTTGCTGAATATTCGGATACCGCGCTAGCTAGTTCGGGGC

>a11169_g1_i2	lncRNA
GTGTTTATGCCACTATTACACGTACCAGCATACACCTTCACTGTGTGTGCATTTCTCACAGACACACTCGCGGCAGCATCACCACTTCCCACCTCACCCAAATTCTCCAGCGAGCTAGGTTTCACTCTCTCTTCTCTGATTACATCCATGGAAAATTATTGCTTTCCGTCTTGATTCCTATCCTCATGTTTCTTAAGCATATGGTTCGATTTTTTTGATTGCTTGGGTTAGCTTCTGATAATTGAGGAGCGGATTTGTATAACCACGGTGAAGTCTGATAACCGATGAAAGCTTTTACGTTTTGGTATATATCCAAGAGATAAGGAAGGCTTAACTATGTGATTTGGTATTGGATTGGATAAGTATGACTTGGAATTGGATAAAAAGTTCATATTTTGCTGAATATTCGGATACCGCGCTAGCTAGTTCGGGGC

>a11169_g1_i3	lncRNA
AGGTTTCACTCTCTCTTCTCTGATTACATCCATGGAAAATTATTGCTTTCCGTCTTGATTCCTATCCTCATGTTTCTTAAGCATATGGTTCGATTTTTTTGATTGCTTGGGTTAGCTTCTGATAATTGAGGTTAAGTATCTCTTGTTTTAGATTATGGTTCTCCTCTGTTTTTTTCAACTGTGTTTGACTCATTATATGAGTAAAATGTCATAAGATATGTTGTTTTACGCATTTCATCAAACACGTGGTGGCAGGAGCGGATTTGTATAACCACGGTGAAGTCTGATAACCGATGAAAGCTTTTACGTTTTGGTATATATCCAAGAGATAAGGAAGGCTTAACTATGTGATTTGGTATTGGATTGGATAAGTATGACTTGGAATTGGATAAAAAGTTCATATTTTGCTGAATATTCGGATACCGCGCTAGCTAGTTCGGGGC

>a1116_g1_i1	lncRNA
GTTTTTTACATATATATTTATTATTCAAATCCAATAAGTTCACAACATATCATCCTCCCAGTAAGAATAAAAAGAGATTGTAAATAAAGATGATGACTAAGGGCAGAACGACGAAGAAGAAAAGGTAAATAAGGTTACTTGGCAAAGATATCAGAGGCAAAAACTAAAACCAAGAAATATAATACTAGGGACATGCTTGAGCAAGAACCAATAGAGTCTTCATCAACTGCCAAACCAAAA

>a11171_g1_i2	glutamate receptor 2.7-like
ATTTATTTAGTTTATCCATGTGAACCAGCAGCAAAAGAAAAAGATTGCAGATTTCTTCTTCAGCTCAAAAAATGGAGCTTTTGATGATTAATTAATCATTTTCATATTATTTGAGCTTGTGAGTTCTTGAATTCTGCTGGGAGAAATGGAGGGCCGTGCAGCGGCGAGGCGGGCTTCGTTGCTCTTGATTCTGTGTGTGTTTGCTGGTGTGGGAGTGGCTGCCCAGAATGGGAATTCTAGTGTGGTGAATGTTGGGGCTTTGTTCACTTTCAATTCTTATATTGGGAGGTCTTTGGGCCCAGCAATTTCTGCTGCAGTTGAAGATGTGAATTCTGACACCACCATTTTGAAGGACAAGAAAATCAATCCTATTTTTCAGGATACTAATTGCAGTGGATTTGTTGGCACAATTGAAGCCATGCAGATTATGTCGAAGCAAGTTGTTGCAGCGCTCGGTCCGCAGTCGTCGGGGATAGCGCATGTGATCTCCCACGTAACGAATGAGCTTCACATCCCGCTCATCTCATTTGCCACGGACCCCACCCTCTCGGCCCTGCAGTATCCGTACTTCCTTCGGGGCGTGACTAATGATCACTACCAGATGTACGCGATTGCTGATCTGGTGGAGTACTTCGAGTGGCGAGAAGTGATTGCCATCTTCGTGGACGATGACAATGGCAGGAATGGCATTTCTGTACTGGGCGACGCCCTGTCAAAGAAGCGTGCCAGGATCTCTTACAAGGCCGCCTTCACCCCGGGTGCTCCCAGGAGCGACATTGACAACTTGCTGGTCGAGGTGAACCTGATGGAGTCGCGTGTTTATGTCGTGCACGTGAATCCTGACTCCGGCCTCGATATATTCTCAGTTGCAAACAGGCTCGGGATGATGAGCAAGAGCTATGTTTGGATTGCTACTGATTGGCTTCCTTGTGTTCTGGATTCCACGGAAATGATGGATCCTCAAACCGCGGATCTTCTGCAGGGCGTTCTCATGCTTCGCCACCACACGCCAGATTCTGATCTCAAGACGAGGTTCAGCTCTCGATGGGGGAAGATCAAGAACAAAGAGTACCCGAAGTTCAATTCGTATGCTCTGTATGCTTACGATTCCGTGTGGATGGTAGCCCGGGCGCTTGATGCTTTCTTTCGTGCCGGTGAGAATATCAGCTTCTCAGACGATCCGAAGCTGCGCGACACCAAAGGAAGCGCCCTCCGTTTGACGTCCCTCCAGATCTTCGACCAAGGCCCGAAGCTGCTGCAGCTCCTCACTTCGTCTAACTTCACCGGTGTGAGCGGACAGGTTCAGTTCGACTCGGGCAAGAACTTGGTCCGCCCTGCGTACGATATTCTCAACATCGGTGGGACTGGAATCCGGAGGATTGGTTACTGGTCGAACCACTCAGGTCTGTCCGTCGTTCCTCCGGAGAAACTGTATGCAGACCGAGCAAACAAGAGCGACCAGCGTCTCTATAGTGTCCTATGGCCGGGCGAAACTACGGTGAAGCCTCGAGGATGGGTGTTTCCGAACAACGGGAAGCCCTTGCAGATCGCTGTGCCTTACAGGATCACGTATCCGGATGTTGTGACGAAAGATAAAGGGCCGTTGGGGGCCAGAGGCTACTGCATCGACGTGTTTGAAGCTGCTGTTGACTTGCTGCCTTATGCCGTCCCTCACCAATATATCATGTACGGAGATGGTAAACGGAACCCTTCGTTTGGCAATCTTGTGAACGACGTAGCACAGAATAAATACGATGCAGCAGTCGGGGACGTGACTATCACGACAAACAGGACGAGGATGGTGGACTTCACGCAGCCTTTCATGGAATCCGGCCTTGTCGTGCTCGCCCCTGTCAAGCAGGTCAAATCCAAGCCATGGTCGTTCCTCATGCCGTTCACTTGGCAAATGTGGGGTGTCACCGGCATCTTCTTCCTCTTTGTCGGAACTGTCGTTTGGATTCTCGAGCATCGGACAAATACTGAGTTCCGCGGCCCTCCAAGGCAACAAATCATGACAGTTTTCTGGTTTAGCTTCTCAACGATGTTTTTCGCACATAGAGAGAACACGGTGAGCACGCTGGGGCGTCTCGTCTTGATCTTGTGGCTCTTTGTGGTGTTGATCATCAACTCAAGCTACACAGCTAGCTTGACATCCATCCTCACCGTGCAACAGCTCTCTTCGAGAGTTCAAGGAATCGACTCGTTGATCTCGAGCTCCGACCCTATCGGTATCCAAGATGGGTCATTTGCGTATAACTACCTCGTCAACGAGCTAAACATAGCCGAATCAAGGATCCGGGTGATGAAGAGCCAAGATGACTACATTCATTACCTTCAAAAGGGCCCGAACCAGGGCGGCGTTGCTGCCATTGTCGACGAGCTTCCTTACGTCGAGCTCTTCCTCGCCAGCACGAAGTGCCAATTCAGCATTGTTGGGAGGGAGTTCACCAAGAGCGGATGGGGATTTGCGTTCCAACGGGACTCGCCACTCGCGATCGACCTCTCGACTGCTATCCTGCAGCTCTCCGAGAACGGGGAGCTGCAAAGGATCCACGACAAATGGCTGTCGAAGGACTCATGCTCCGTCCAAACGAACCCCATCGACGACAGCCGCCTCTCGCTGAAGAGCTTCTGGGGCCTCTTCCTCATCTGCGGCATCGCTTGCTTCCTCGCGTTGCTTATCTTCTTCTGCAGGGTTTGCTGGCAGTTTAGCCGATACAGCACCCAGGTGGTGCAGCAGAACATCGAGGTGGCTGAGCCCGCGCGTCCGAGCAGGCGCATCCTCCCCACGACGAGCTTCAAGAACCTCATAGATTTCGTTGACAAGAAAGAGACTGAGATCAAGGAGTTGTTTAGGAAGAATAGTGGGGATTCTAGTAAGAGGCATCCGAGCCAAGTATGTGATGGACAGAGCAGTTAAGGGGTGGGGTGGGGTGGCTGTCGACGTTCGAATCCTCTATTTTCTATCGTGTTTTCGTCTCGTGTTTCATTCTGACGTGCGCGTGCATTTTGAGCGTGAAATAAAATACGAGATTGAAACATGTTTGGCGATGGAGAATCTCGTGTGCGATACCGTTTGTACAACATAATAGGAAATTATTCAAGAGAAGGAAAAGAAGAAATGTAATTTAGAAGAGGTGTATATTATTGTAATTATAGTAGTATTCTCCACTTTTGTATTTTGAGT

>a11173_g1_i1	lncRNA
TAGCGATGCAAGTGCTGCATATCTTCCCAAGAGGCGTATCAAGATCAAGAATTACTCCTACATCAGCCTCTGCAGCAGTTGCATTTCTACAGTTAAGCCTAACAACGCAAAAGCTCATTAAGATAAGCATAGAAAAGCAACAGAATCTTGAAGTCTGCATTGGGAAAGGATCCAGCAATGCAGAGGCACGATTCAAGAACAACAAGACAACAAAGAAAGCTAATGAAACTCAAGCA

>a11175_g1_i1	lncRNA
CTCTCCACATTTTATCGATCTCTGGTGCGTCGTACGCATACTATCTCAACTCATCTGTACTTGTTTTGAGCCTTTTCCCTTTTCTGCATAATTTATGTGAACGCGCAGTTACTATCCGTGTCTGAGTTCATCCTGATTGCATCTTTTGATTTTTTCATTTTGTTTTTGTTTTTTTGTTTTGTGTTTCTCAATTATTGTTCAATCGGCGATAATTTGATTAGTTTATCTGTGCGTTGTGTTAATGCGAGCTGAATCGGTCGATGCTGCAGTTGTTGGTTGGACGGATTGTTGTGAAGTAATTAATTCGTGCGCGTTTAATGATAGAGTTGTTGCTGTTGTTAGTGCAAGCTGATCGCTGATATCGAATATT

>a11178_g1_i1	lncRNA
AGGATAGAGCTACTTAAATTGGATAAATGAAATTTGGAAAGTGCGGTTCTTGTTTAGTAGAAAAGTAGTAGTTGGGGAAAGCGCGTACTTCAACAGGTGGGGGTCCTCTGCTTTGTTGTATGTAAAGCAACTGCACCATGGCTCGTAGAGCAATACAGAGCTGTCGGGGTGGAGCTTGGGACGAGGCGCGCGCCAGGTGCGCTAGGAGAGAGAGAGAGAGAGAGAG

>a11183_g1_i1	lncRNA
TTTGTCGGGGGAAACAGGTGCACGGCTATATTATAAAGACTGGACTCCTTCTGGACCTTCCCGTATGTAATACATTGCTTTCGATGTATGCTAATTGCTCAGAACATATGGACGCATATAAAATGTTCAATTATATTCAAGGCAGTGCAGATCTTGTCTCTTGGACTGCTGTAATCACTATGTGCATGCATCAGCACCAGGCTGCAGAAGTTTTCTCCTTATTTAGAACAATGCTGCTACTTCACGGGAGACCTGATTGTGTTATCTTGGCTAATGTTCTCAGAGCTTGTGGGAAAGTCGCCACATTAGAGATGGG

>a11186_g1_i1	lncRNA
TTTTTTCATTTTTGAAATTTATAGCATTACGATATGAGAGTTCATACATGAGCACCAAATGTTTAAGTTATGTTCCAGTTATTGCAGTAAAAATATCTCTCATGGATTGTTCCCATCAACAAATTTCGAAAAGGGCTTTATTTGGATTTTATTTTAGAATTTCTGACAATTATTATGCATTGATTCCCCTGAGCAGGAGGTAGAATGGTTTCTACGTGAAGACATAGTCGAGAGATCGAGAAGAAAGAGAAGCTGGTTTAGAACCAAATAGATTTATATACCCA

>a11189_g1_i2	adp-glucose pyrophosphorylase large subunit
ATTTCTTGATCTTGTTTTGAGATACATATTGTATTGAATTTTGTGAATGAAGGCTTGTGTTTCAGGATACGATGATGATGGGAGCAGACTATTATCAAACAGAATCTGAAATAGCATCTGCTGTGGCGGAAGGAAAGGTTCCAATCGGTGTTGGAGAAAATACCAAGATCAGTAAGTGTATAATCGACAAGAATGCAAAGATCGGAAGGAATGTGATGATCGCAAACAAAGATGGTGTGGAAGAAGCAGACAGGGCGGA

>a11191_g1_i1	lncRNA
TGATTATGGATGCCTTTTATAACCCTCGTTGATTGAACTTTTCTACGACTTGGTATGTCTGTTTTCTTGAACTTCCACGAAGCAGACGACATGTGACCATCTCAGAGCTGCTAACATATTGTTTATATTGTGTTAGATTGGGATTCACCCTTCTTCCGCAGAGGAGTTCGTGACCATGCGGTCTGTGACGAGGCGCGTTTCTCCTACCAAGCCCAAGACTATTAACCTATAGACACGGATGAATATGTGATCCAATACTTCATACTCTGTTACACAACAAAATCATATTTTCTGCAGTAAAAAGGAAAAATAGCAGATAATATAAAAGTAAGCAGAAGCATATTGGCCATTGCACTTGGTTTTGCATTTTGTAGTTGGAATCTCATAATACTGACCATTTTCCTTAACTTTTATGATATTTTTGTTAAGTTGGGATTTTGGGGGGAA

>a11194_g1_i1	lncRNA
GGACTGATCTTATGAAGGGCTTTTCGAATCTGCGTTTAAAATCGGGAATGGCTGGAAAAAAAAAGTCCCCGGCGTTTGTCTTGGGGTTGACGCCAAAGAAAGATGGTAAAACACTCTTCTCAAAGATGCTTTCTATCAGATTTTGCAGGTGATACCAGAAAAAAAATACTACAATATAAAATAAGAAGAAACTATATACATCAAAG

>a11203_g1_i1	lncRNA
GGCTATATTCTCTCTTAATTTTTTTATTTTTTTGGTTATTGCTGATGCATATTGATTTTTGTTCTCTGCTGCTGCATCAGTTCCCCTTTTCTGTGTGTTCTCTTGTCACTCACTCCTTATTGATAAGCTCTGCCAAAATTATGTGTTATGTCTGGCTCAAGCTTAATTTAACTTCTCTTAAACTTGTAGCTAAAGGAGACGATTATCATGTG

>a11208_g1_i2	lncRNA
AGTGCAGCACCAATTAGACTCTCTCCTGCATTAGCAACCTGGGAAGCAATGACGCATATGATGCCTTCGGTTACATTTATCTGTTCAGACACGATTCTTTATCAGTTGCAGTCAAAGATAACATTACATGGATGGTCGTCTCATTTGACTACAGTATAGTTCTAACTACTTATTAATTGGCAAGCGTAAAAATACACAACTA

>a11209_g1_i2	cellulose synthase 4
TTTCCGTTTTCTGTATAATGAAAGTTGAAACTCACGTACGATTTCTCTGATTTTGAATGCACAGAAGGAATTAATTACAAAGTAATTAGCATTATAATTAAAAGTAGTCCTAATAGATTTAAAGTGAGAATGAATGACCGTAGGATGATGGGTGGGATTGTTGAGCTGAAATTCATGTTCAAAGTCATCCTCAACATCTTCTTCGTCGCCTTCCACCCGACGACAACCTTTATGGCGTTTGTAGCGAGTGTGGCACTGAGGGCAGGTCTGTTGGCCCTCAGCCCTCTCGTAGTCGTAGCAAGGCTGGCATACCGGAAATCCACACACGTGGCACGCCACGAACATCTCTCCATTCTCCTTTAAACCTATCTCATCTCCGCATATATTACAACTTTTTATTTTCGACGTCGCGTTTTCATCGTGCTCGTGGCGGCCATGGGAGCCGGTGTAGAGGCCAGCCATTATGAGATGAAAATC

>a11210_g1_i1	lncRNA
GGAATTTCCCTTACAGCCATGTCATGCTGTAAGTTCCATTAGCCATGTCTGTGAATTAACCTTGTCGAGTGTCTCCCTCACTCGAAGTGTTTTCAGCCACATATACTAGTTTTCCTTGAAGGTATTTCTTGGATTATATACTCAACAAGAATGACCAACATGAGGTGGTTCTGGTTTATGATCTGATTAGGGATCCTGGAAGACTAGCTGATATACTAAGCAGAAAATAGAGGAAAACAAAACAGAACAA

>a11211_g1_i1	rna-binding protein 1-like
AATGCATGGACATTGGAATAATGGTACCCAACTCCGTCAGTGGGAGAAACTTCTAACATGTCAATATCCACAGTCAAGATGCCAAGTAGTCAGCTTGAGTTAGCAGCTTGGTAAGACTTATCACTAACTCTATGGCTCTGTTTGCTAGCTGCGCCTCCAAAGCTTCTACCAGTACCAAAAGAATTGGCATCTACATTATTTATACCAGTCTGAGAGGGTGCTGATTCAGTCGCGTGTTGAACATCACCACCCAAGATCCCACCATAACCGTTCACAGACATTCCCATTACTCCAGGTCCACCATTCACGTAGGAGGGATAGACAGGAGCAGCACTTCCATAAGGCAGGAAACTTCCCCTGACACCAACCATTGCTGGATTCCAAGGACTCCTCGGGGCAATTGGAGTGAGCCCATAACCAATTCCACTGTACCCTCCAGAAGGATAACCACCACCGAATATCCCAGCTCCATATGGATAGCCAGCCACATTACCATATCCGGGGAAATACCCATATCTAGAATTAAAAGGCGTATAACTCCCTTGCTGATAAGAGTTGAAGCTGGTAGGGCTTCTTCCGCCACCTAACCTTCCATTATAACCAATGTTACTACTACCGATTCCATCCTTTGGCACAGCTCTTTTAACCTCGACAAGCTTTCCAGTCAACTCATGGAAGTTCTTCTGCATAACTTCCTCTACAGAATCCTCTGAGTCAAAGGTAATAAAACCAAATCCCCTCGGCCTATGAGTCAGATTATCGTGCATCACAACTACATCAGTAATCCTACCAAACTTCTCAAAGTAACTTCTGAATTCTTCTTCAGTCAAGTTAGCTGACAAACCCCCTACAAAAATTTTCTTCGTCCTAAACTGGTCGTTGCTCCTACTGTTAGTCCTACTATTATTCCTACTCGATCCCCTATTATTCTGTTGTTGACTTTGTTGTTCGCTCCTAGGAATGGCCCTTTTCACTTCCACCTATAATAAGACAAGTCATAGAAAAGTTTGAAAGATTAGGAAACGAGAAAAATTAAAAATAAACAATGAAAGAATGAGGCGCTAGCACCTGCTAAATCAGAGTAAAACAAGACCTAAAGATAATTACAAAAAAAAGGGGGGAAAACTGTTGACA

>a11212_g1_i1	lncRNA
AGTCGATTCTCGCTCCATAGACAGCTGTAGAGTACAGGGCAAGCAATTAATCAGCAAAAGCTGACAGGGGCACCAATGCAACCCCATTTAATCGGAATTCAACAAAATCACAATTGAGGAAAATATCCGCAATCAAACAGAGAATATTCAAAAACCCACGAGTCAATCAGTAAGTGAAAAGAGGTGCAACAATGCGAACCTATCTCATCCAACCTCACAGAAACCATAACTGCAAATACTTCTTCAGGCAATCACGAGCGCAAAAACGCGAACAATCGCGAATTCACAATTGATTAAAAATAATACTAATAATAAG

>a11213_g1_i1	4-coumarate-CoA ligase
GGGGGGCTCGATGCGCTGCATGCCGCGCTCGACGGGGGGCGCAAAGTAGGTAATGTTCTTCTCCCAGCGCGGCGCCCACTTGGTCGTCTGCTTGGCGAGGCGCTCGTCGGCGCCGGGCATGATCATGTAGAGCGGGGCGAGGACGCCGACGCCGGCGGCGCCCATGATGAAGACCTCGGAGCGCTTGGCCTTGGGGAGACGGGGAATACGAGGACGCATGATTGTGGTGTGTGTGTGTGTGTTTGATAGGTGTGTGTGGGAAAGAAGTATCGAAGAGGACCGACAACAAGTATTGTCAGTGAGTAGAGACGATTGATTTGATGATGAAGATGGATTGTTGTCTTGGTGAAGAGTGATGGATGGGAGGAGAAAGAGGGTCACGAAT

>a11213_g1_i2	lncRNA
TGTGGTGTGTGTGTGTGTGTTTCTGTGATGGAAGATGGGTGGTCAGTTTTTGGTGATGTGACGGTGGCGAGTGGCGAAGCGTGGTGAGAACTCACGATAGGTGTGTGTGGGAAAGAAGTATCGAAGAGGACCGACAACAAGTATTGTCAGTGAGTAGAGACGATTGATTTGATGATGAAGATGGATTGTTGTCTTGGTGAAGAGTGATGGATGGGAGGAGAAAGAGGGTCACGAAT

>a11214_g1_i1	lncRNA
GGGGGGAAGCATATTCACACTTACTGCAATGTGTCATTCCGTTTTAGACTACGCAGTTCCTACTCTCACACAACTCACACACAAAAAACATCTCTTTCAAAGCCCATAACTCAAATAGATAAACAATTCGCAATGAAAGAAGAAACGTCCGCCTTCTTAAAAAAGGCGGTAAGTAACAAGAGTTTCAATCTGTCATATAATAA

>a11216_g1_i1	lncRNA
GCGATTCGCACCACCCGAGCTTGTATGAGTCGGCCGTGCGCCCCCGCTCCGTGAGCCTCGGTGCAGATGCTTTAGTAGTTTATTTTCGTGTAGTCAGCCGTGTAGTTGTGTGACATTGGGATAACTGATTGATTTTGCTCTAAGTTCGTAATGATTCAATATGCTTACTCTGGAATTAATGACAGATTCTTGGTGTTAATGTGAACGTCACTTTACATTCTACTTGAACGAGAGGGAGGTAACCGTATCTCGCAATCGTGTCATGTAAAAGTTGAGTTTGTGTGCTTCGTATTTTGGCAAAAGAATTGATGTATCCAGAATAATAACATTGGGCA

>a11219_g1_i1	lncRNA
ACTCCCTCCATCTCTGAAAAACATGCGCAATTTGCTGTTATGGGACGTCTCCCAAAAAATTCACTTTCCATTTTTGGACATCAATCCACTCACAACAAAGTGGGACCCATTTTCCACTCACAATACACTTTTACTTAACATTTCTTAAAATCTGTGCCACTTACAAATGTTCATGTTTTTGTGAGACGGAAGGAGTAATATTTATCAAGTTATTTTTGACAGAATATATTTATCAAGTTATGAATGACTTAATAAATTCAATTAGAGCATCCAAATTCCTA

>a11219_g2_i1	lncRNA
CACCACAATCCCTTTACTTTTCATCTCTATTTTTATCAAGTGAGATCCTTTTTCCACTCACAATACACTTTTACTTAACATTTCTTAAAATCTGTGCCACTTACAAATGTTCATGTTTTTGTAAGATAGAGAGAGTAATATGTATATATGACTATAATCGCAACTAAGCACCCACAAAATAATATATCACTTGACCAGTGACAGTGCTGTGAATTTGTGCTCAAGAAACAGTTAGAAGCATTGCTTCTTAAACCAATTTATGAAGCTAAGACCAGGAGATAAAATGAAGACACAAACA

>a1121_g1_i1	dna ligase
TGGCTGAACATTTAGATTCCTTGTGTTCTCTAGATATGATGGCCAACGCGCTCAAATTCACAGATTAGCAGACGGTTCTATACGTGTCTTCTCAAGGAATGGTGATGAAACCACATCAAGATTCCCAGATTTAGTTGAGATAGTCTTAGACTCTTGTGTGAATGCTTCTGTAACATTTATTTTGGACACTGAGGTGGTTGCAATTGATCGAAAGAATGGTCGGAGGCTAATGTCATTTCAAGAGCTATCTACCAGGGAGAGAGGGAGTAAGGATTCCCTGGTTGACTTAGATAAAATCAAGGTTGACATATGCGTTTTTGTCTTTGACATCATGTTTGCAAGTGGAGAGCAGTTGTTGGATCTGCCCTTACGTGCAAGACGGAAATATTTGAGGGATTTATTTGGTGAAGAGAGACCAGGTTATTTCGAATATGCTAAAGAAATGACTGTTGAACCCCAAGATGCCGATTCAAATAATGAAACTACGACAAATAGGATGAGCAGTTTTCTATCTGATGCCATATACTCCTCATGTGAA

>a11223_g1_i1	lncRNA
TTTTTTGTGCAAAAATTTGTGGAGAAGTATTTGTAGCGCCATAGTATATAGGAATCTTCGAGTTTATTCTCTGAAGTTAAGGTAAGGGCTTTCTTGTTTGAGGGTGTTTCTAACTGTTGATGTCTTTAAGCGTTAGGTTTGCAGAACACAACAAGCTAAAGCAATTTATTTTTTTAGGGCTTTGTAACAATTATTGTCTTCTATATCACGAGAGG

>a11224_g1_i1	lncRNA
TGCTGCACTAGAAAATATGCCTTGTCCAAAGGGAGCAGCTCAGGCTTTGTGATCAAGACAAGAACTGTCTTACCCTTCAGTTCAAGAATCCCAATCTTCTCTTTTGATGAATTCTTGAAGGGAAACTCATCCTTCCAAGCGAAGAAGGCGCGCAGCGCCTTCTGATTGTCGTCTCCCTTCTGCTTAAACACATGAAGCAGCTTCTCATACAGCCTTGTTTCTATTTGCTGCTGGCATTTCTCAATGCATTCTCCAAGATCACTGCACAAACAGCTCAACTTGTTGCCTAAACTGTAAAGCCCCCACGCTGCAACAACACTTCTGTCTGAACGCTCATCAATGCTAAAGTTTCTCAAATCTGCAATCTGTGAAGAGCAAACCAGTAAGCTTCTACACATCCAGTAGCTTGCCAAGCAGATCCTCGACCTCGTGATCTCCCTATCCCAATCATCCACCAGCTCGTGCTTCACGGACAAGGACTCGTAGCTGATCACCAGCCTCACCAGCCTCAAAATGGTCCCAACCAGAAGATTCAAGGCCGTAAACCTCCTCTTCAAGAACGTGGCCGTGCTAGGGATTCGTCTCACCACTGCAAGCGAGAGGGCTAATGCATTCTTCGACTGCAGCTGCAGAACGAGCCAGAACACGCCATAGCTACGCATGAAGGATGCCAGAGCCACCACCATTTTAGCATCCCATCTAAAAGGGCCTAGCATTTCAAGGACTTCTAGTGTGTTTCTATGCAGATTTTCGCCCCCGTTGCAACGA

>a11226_g1_i1	lncRNA
TCTACTGCTGTCCGACTGAAGGAGAAGTGGGAGCGGCGGCGATTCTCGCTGTTCGCCGTTGGAATAGAGAGGGAGATGGGGCTGTTGACGGTGAGAATCACACAGGAAACGACGGTCTTGTTGACCGCTGGCAGTCCAATGAGAGGAAGAGAGGTAGGTGCGGCCAGTGGAGGTCGAAAGACCTCTGCTAATCGTACGGTGACAGAGCGACGGCGACGCGAATTCACGTCGAGCTACTGCACATCGGAGAAGAGAGCGGCCGTGAAATTTAAGCATGAGGGTTCCTGAAATTGGGGAACTCTGGAGGACTAACAAATTGAAGGTCAAGGTAGGGGAATGAGTGGAGTCG

>a11226_g2_i1	lncRNA
TCAAACCTTGCTGTTGTGTGTGTGAGAGAGTTTTGGGAGCAATTGTTGTTGTTTTTGGTGAGTTCAGTCGGGGCTCGGAGGAGTATAAAGTAGGGGAAAGCGGTAGCTACTGTTGTCCGACAAAAAGAGTGGCGGTGACTCACTATTCGTGGTTGGAATAAAGAGGAAGATGGGGTTGTTGACGGTGAGAATGGCGAAGGTGGTGGCGGTCTTGTTGACTGCTGGCGGTTCAGTGAGGGGAAGAGACAGAGGTGTGGGCGGTGGAGGTCGAAAGACCTCTGCTAATCGTACGGTGACAAAGCGACGGCGACGTGAATTCACGTCGAGCTGCTGCCCATCGGAGAAGAG

>a11229_g1_i1	lncRNA
GTCCTTTATTATACTCCTGCTCCTTTGTCTTTTGCAATTTAATCATTTGTCCCAAATCCCAATATATGGTATGGTATTGTTGTTGACCTCGCATATTTGATTAGACCCTGTTGTTGATGTGTATTCAACATCTTGTGCAATTATGATCTCTAATCAGGCTAGTTAGAAATACCATCTTTTGCAATTATACATTCACATATGTTGGAATTTTTCTCCATGACCATTCTTCGCAGGAGCTACTTCTTCTGGAAGAAGATGTAAAGGCTTTGGAAGAGATGTATCCTCAAGGC

>a11229_g2_i1	unknown coding RNA
GCTTTATTATCCTTTTTTTAAATGGACCTGATAGTACAAATTGTGTCTTTTTCCAAATGAATTGTGTACACACAATTTAAATTAGGAAGCAACTGAACTGGCGAAAAGGGCTAGAGAACTAAAAAAAGCAGGTGATGGACTTCATCAAGAAGAAAGGAGTGGCAATAAGGGAAGGAGATGGCGTAAAAATGTGAAAAGTGTAGAAAAGGAGCTACTTCTTCTGGAAGAAGATGTAAAGGCTTTGGAAGAGATGTATCCTCAAGGC

>a11233_g1_i1	lncRNA
GGCTCAGTGTCTTGTTCTGAGTATGTTGTTGTATGTGTTTGTGATATTTCTTGATATGTGCGGTCTTGGTTGAGTTCTCTAGCTTCTGGAACAGTAATAAAGTCGTCTGCAATGGAAAGGTAGATTCTTCCAAAGAGGAATAAACAATGGTTATTAAGGTTTACTCTTGGTGAAAGAAAAACGTAAGTACAGAAAAGGGTACAGAAAAGGGTAAAA

>a11236_g1_i1	lncRNA
TTGTACCTTACTTTGCTATGTGTTTGTAGTCATGGGATAAAATTACTAATGTGGAAATTTGTGGGTAAAATGGTTGATTGTATGCATCTTTCATCTCCTTCTAAAACATAAGTAGTAGAGGATTTATGTGAGTCAGTGAGTGTGATTCTCGGATTTTAGCCTAACGCGATGAGTGTTACATTGAGTAGCTATGAGTGTTCGAATAGAGAAGATTGTGCATCTCTTAGCTCCTACTGAATCATTGAAAGAGGAGGATTTGTTCAAGTTGAGCTTCAAGAATTCAAAAAATCATTTAATGGCTTGTTAGTTTAGATGTGGGGGG

>a1123_g1_i1	armadillo repeat-containing kinesin-like protein 1-like
GACACTGGAGGGGTCGCTCGCTGCTAATGGAAGACGGAGGTCTGTCGTGGTTGGTTGCAAACTTGAAGACGGCGTCTGCCCCGACCAGACGCCACTTGGAACTTGCCATTTGCCATTTAGCTCAAAATGAGGACAATGCGGCGGATTTCATAAACAGTGGAGGGGTGAAGGAGCTGATCGATATCTCCGACGAGTCGAGCAGAGAAGACATTCGGAGCTTGGCCAAGAAGACGCTTAGGTTGAGTTCGTTTTTTCGAGGGGAGAATGATGGTGCTCAAAGACTTGCTTGAGCTGTTTCTCAGCTTCTTTATTCAAATACGGACTTAACCTTTGAGAGTTGTGATAAATTTGTAAATAAAATTTTGGAGGAAATATAGAAGCATGATTAGTGACACTTGCAGGAGA

>a11247_g1_i2	uncharacterized loc101212292
GAGAGAGAGAGAGAGAGAGGGAGGCCTAAAAATGGGCGATTTTGCGGTGGAGGCGCCGGTGCTTGGCCTCCTGCTTTAAGTTCTTCAAGCTCCGTACGGCCAATATATCGCCTTTCCCAATCTCCAATATCCGTTGCAATTCCGAAATATTATTTTCAGCAGTGTCAGAAAAAGGCTTGACGCCATTGAACTCGGCCAAATCTGAAACCACCAAAAACAAAATGTTAAATAAAAACTAGCAAATTGATGAAAATAGGATGGTAATTAATGGAGAAGAGTACCGTTTAGAGAGGGATTGTGGGAGGAGAGATAGAGAATGAGGAAGCAGAGGAGGGTGAGGAGAGGGATAAGGTGAATGTAGGAGTGAGGCATGGCGGATTTGGGCTTGAGCTTTTTGAGCTCTTCTTCTTGCCGGCATTCCTCTCCGCAGCCAACACTTGATGATGCAGATGATGAAGCAGATTGGGATTGCAGCTGCTCATCTTTCACCAGCTTCGACGACGGCGAACCCAGCGACTGCCTCTGCATGT

>a11249_g1_i1	lncRNA
ACTATCAACGTGTAGTATCTCCCTGCACAAATCCACAGAATTAAGGAGAGTCTCTGGTGCTCTAACATGGAGTTATGTTAATCGGGTTTTGGGTTTCTATCGTTTAGTTTTACAAGTGGTTGCAGTGAAAAACGAACCCTAGTAGCATGGCAGCATGGTAGATTCTGCAGTTTACAGCATAACTCCTGAGGTTTCTAATGTAATTACAAGTTGAAGATGGATTTGAGCTCATCTCAACATAAAATGGGTAGAGGGGAACTTTGTCATACCATTTCCAATGGCGATTGTTGCA

>a11253_g1_i1	mitotic checkpoint serine threonine-protein kinase bub1-like
GCGGTATCGAGACGACATCCGATTTCTCAAGATCTGGTTCCTCTATATGGATGGTAGCTCAGATTATGAAAGAGTTTTTAAGGAAATAGAGGAGCACAGGATTTGCATACGCAAAGCGCTGCTTTATGAATCATTTGCTTTGTTTCTGGAAGCGAAAGGCAGACTGATAGATGCTTGCATGATTTATCATCTTGGCATCTCAAGAAATGCTGAGCCACTGGGGAGACTAAAAAAAGC

>a11255_g1_i1	lncRNA
TTGCTGTCACCATTAATATTTGTGGCCTATAGCCTACTAACAGTAGCTAGTGGTTGGTCAAAACCTGATTTTCTTTTCTATGGTATGGTTATTCCACACAACCCAGGGATTGTTTTGAACTTATGTGTAGCCCTAATTACGTACAGAGCTGAACGTAATCAATATTCCTCTGTTGCAGTAACAAGCACAGTTCTTGAAGGCATCATCATGTGACGCTACCAATATTCGCCCTACTGAATTGAATCTGTGATTATTATCTCGACCAAGAGGCAGATTGAAGCAGATGTTATTCCAGTAGACCTAGCCTATTTTCCTACACCTAACTTGGATGCATGATATACTTGTGCATGTCAATCAAGTCCACCAGTTCGAAGATGTATAGAACACCAATTCAAGCTTTTTTATTCTTTAAACGTTTTTCTAAATATTGAGGTACATAAATAATTTCACAATGTAGATTAACTGATTTTATTCAAGATTAGTTTAGGTATTTGCCAGTGAAAATTCGACACTGATTTTATTCAAGATTAGCTTAGGTATTTGCCAGTGAAAATTCGACACTGATTTTATTCAAGATTAGCTTAGGTATTTGCCAGTGAAAATTCGACAGAAACTGTGATACATTCTTGTAACTGAGCATTTGGTACAGAA

>a11262_g1_i1	lncRNA
GTGTGTGTGTGTGTGTGTGTGTTTGTGTGTGTGTGCTTGTGATCTAGTGAGAATTACACATGAACAAATCCATGAACTCGACATGAACAACCACAGTAGTTGAATGCATTGTTCATGTATTACATTGATTTGTTCATGTCAGGTTCATGTATTTCATTGATTTATTCATGTATTCTCATTTTTCACGAAATTAAAATATCCATTATATACTACTAGCTAGGGTTTGATGAGATTTGGGATTTACAAAACCTATGTGTCTTTGGGTATTTATATCTAAGGTTAGGGATGATTATGCGAAGG

>a11262_g1_i2	lncRNA
GTGTGTGTGTGTGTGTGTGTGTTTGTGTGTGTGTGCTTGTGATCTAGTGAGAATTACACATGAACAAATCCATGAACTCGACATGAACAACCACAGTAGTTGAATGCATTGTTCATGTATTACATTGATTTGTTCATGTCAGGTTCATGTATTTCATTGATTTATTCATGTATTCTCATTTCTCACGAAAAAAATATCCATACTCTCTCTCTATATATACTACTAGCTAGGGTTTAATGAGATTTGGGATTTACAAAACCTATGTGTCTTTGGGTATTTATATCTAAGGTTAGGGATGATTATGCGAAGG

>a11264_g1_i1	lncRNA
TTACTAGAGGGTTGGATACATAATACAGATGTTCTTTTGCTCCTACTTTAATCGTGAATATATTTTCTTTCTATCAGTACCTGTCTTTTTGTTGTTTTGTTTCTATACTGCATCACTCGAGAGCTCCTGTGTTTTGCCTTTTGGGGCGCAAACTGATGTGTGTATATTTATTTCTTAACACATTTATGGAAAAGCCTATTTATGCAAATGTGTTTCACAGGAAGGTTACAGCACTCCAAAATAAGGGGCAGGTCATTCTGGTTACAACACTGTAAATTCAAG

>a11275_g1_i2	chloroplastic group iia intron splicing facilitator chloroplastic-like
GCGCATGCAAAATCACAATAGAGGCGAAAGAATTACCTTGATTTTACATATATATATATATTCTGATACAGCCTAAAAGCAAGCACGAATCCATGTACACTGTAAATGTTTAATGCCGGAAGCTTTATACATCTTCACATGGTGGGGGCTTTCAGTTCCACAGACACATAGAGACAGAGTAATGCTCTGTCTGTACAGATTCCTGATGAGTGTGTAACGATGTCTGAAACTCTTAGTTGTCGCTGGGAATGTTGTCTGAAACTGCTTGTTCTCGGATGGAAGATGTCAAACCGCACTCGAGTCTTATTGCTGACATGAGCTCGGGAGATACGAGTGGGCGAGCCATTACCTCTCCACGCACTTGATCAGGTTCAGGTTCTATTCCTGATCCCCAGCCTCTGTAGAGTATCACTTTGCTAGGTTCATGAGAAACGAGAATGGCACCCGTTGCTTGCTCGAGATTGTATATCACCTCCCGCGCTGATGTCCCCTTGGCTCTGCCTTTGATACTCACTATGGCGAGAGGATGCTTTTGGAAGTGCTCCTTTATCGATTTAGCAACTCCGGCAATGACATTACTCTTGCCAACAGCGAGCAATGGTGCTCGTTTTATCTTTAGGGCCTGCTTCCTTAGAAGAAGCCTCTCTTTGTTTGAAAGCTGGAGAGCCCTAGAAGGCACCGACGGTGGCCTCTGAGGAATGGTTTTCTGAACTGTGGTTCTGAGTTCAGCATTCCGGTTACTGCCGGTGTTATATCTCCCACCTTGACCATGAGACGGAACATAATTGGTGGTTGAAGTGCGTGTTCTATCTTGTGGCCTTCCAACATTTCCAATTTGCTGCTTTATGTTTGCAAAACCTCTGTTTCCCTTAGGTGATGATTTATGATGAAGCTCTGGTTCTACCTTTTCGAACAAATAATTATTTTTCGCTGCAGGCCCTACAGAGTCATCTCCTGGTAAGTTTGGTCGACTAAACTCCAAAGTCTCGTTTGTCGAGTGCACGGAATTCTCTGGTGCTGTAAAAGTTGCATCATTTCCACCGGTTTCTCTAGCCTCATCAGCAGGATCTTCAAAGAAAGACTGGCTATCACTGTCAGAGTCTCTCTCTGAGAAATTGTCATCGTCCGAGCAAGATTCATTATTCTCCTGGTCAACAGCTCCAGGTTTCAAATCTTTCATCAACTGCATATCAGTTATATCTACATCTTTGTCCATTTTGAGCTTCAAGGAATCAATATGCCTGTTGAGCTTCAGAACATGTAGTTTCAAGGACTGACGGCGTTGTGCCTCTAATGAACGTTTCATTGCTTCTCTTTTGCTCAGAAGTGACCGAGGCCTCAACGAAGCAGGGCGTTTATAGTTTTTTCCACGATATACGATGATGGCATAACCTTTACTGACTGGCTCAACAGCTACTAATATTCCACCACTTTCAGCTTCTAATATACGAGCCACTTCATGAATCTCTTCAATGCTCCTTTTGCCAATACATACCTTAACCAGTTCCCTGTATTTCCAGTGCAGATGCATGTTCTCTACTGTTCCATCAAATACTCCTCTCCTGCCCAATAGTAGGAAAGGTTTCATCCTCAAACCCACTTTTCTGAGCATATACCTTTCTTCTTCAGTTATACCCTCTTTGTCTAATGGAGGTGGTTGAAGAGTCTGTTCTTCGTCGAGCTCAGCTAAAAGCTTTTCCGCCCGGGCTTTTTTTTCTAAGGCCA

>a11277_g1_i1	lncRNA
GAAGCGGCGGTGGGGATATGAAATGAGGCGAGTGGTTTCCATGCTATGCTTGTCAACTTAGCAGTCTTGCTTCCACTTAACCTCTGCTTCATTGTCTGTTCGACCTTGAGTAACGTCTCCCAAAACCTATACTTTTATTACTTACTTAATTTGCTCTTCTTCTTTTTTTATTACCAATGTTTGGATTTAATTTCTCTCAATTTGCTGATTATGATTATTGTTTTTCAATAACCAGAATTTAACACTCACCTAACAGTCCTAAAAACTGACACTGATTTAAATTATTTTGTGTCCGTATACTTGATAAATAAGCGGACCAGAAGTTTTGTGAGGATGAAAGAGACAAATACTACTTTCCTTTTAAGTGAAAATCTGAGCCGTACAATTTTACTCTCCATTTTCGAGTCCTTGATGTCACCTACCCTCTTTTAAGATTAATATTAGCTGTTAATTTATCTCTAAATACTGTTGGATTAATTCTGAGCGTTGTTTTGGTGTACGAGTTTATGAAATTTATTTGTTTCCCCAAAAATAATTTATAAGAATTTAATTGAATAGTTTTTACAATCTTCTAGTGTTCAGTAAGGTGGAGTGAATACATGTATCCCCCAATTTTGGTAAAATGATAATCCAAGGTCGAGCAGCCTACGAATCTTAGGTAAGCAGCAAGGACTGATAATTTGGCAAGGATTTTGCATGGACACCAACTCCTTATGATATATAGTGACGCCGGCCCCAGAAATAGGTGCAACAATTAGTAGCTTCCATTAACTATTTTGAGTTCATCATCGACCTCTTTAATATGTGTCGTCGTCGTCGTATCACCAGTAGGCCACACCATTTTTGAACTCGGAAAGCTTCACTTGTCTTCTTTGCCATTTGGGACCAGCTCTTCAAATTTTGCCAAAGGTTGAACCTCTACACACCACGCAAGAGTGAGAAAATAACCACATGCAGGTGGAATCACATCCACACGAAAATGGAAAAATTGTCTGCACGCCGGCGGGATTGAACCAAATGTGTCAACTTTGTCACTTGATCTAGGTCTTATTGGCGTGATATATCGAAGTTAACTAAGGGCGTGGATATCAAATTGAAAGAGATTCACTGCGATAACCTAAATAAGTTATCATATTCTTTGAGAAATATCCTTTTGAATCAAATTGAAGGACTTAACAAAACTCGTTTATTTATCTTTTAGTGTCAAGTAGAAGAAAGTTGGGGA

>a1127_g1_i1	lncRNA
AGGGAGCTTTTACTTTTGTGATAGATTAGATTGACAATGCATAAGATTGAGTAGTTGAAGGATTATATGATCGAGTTCAATCTGTCAAGGTGTGTGGTGGATTAACCTATAGTATTATGTTTATCTGTTTGAGCTATTATTCAAACTAAATACCCCTTTTTTACCAAATTGTGATTTATGCTCATAATTCTGTCTTTATTTATTCTTATAATGTGGATCTGTCACATTTCAGACAAGGTGGTTCAGCCTGGTTGG

>a11281_g1_i2	soluble inorganic pyrophosphatase-like
CGATGTTTTGGTGCTGATGCAGGTTCCAGCTTCCAACTTCTTATTTGCTGTGAGATTGCTATATTGAGTTGTGAAACTGTTAATACTTGTTTCTTTTTCGTACGCAGGAACCTGTTCTTCCCGGTACTTACCTCCGTGCTCGTGCCATTGGCTTGATGCCAATGATAGATCAGGGCGAGAGGGACGACAAAATCATTGCAGTATGCGCTGACGACCCTGAGTTCCGCCATTATCAGGACATAAACGAGCTCCCTCCTCACCGTCTAGCTGAAATTCGCCGCTTCTTTGAGGACTATAAAAAGAATGAGAACAAGTCAGTTGCAGTGGAAGACTTCCTCCCTGCTGAAACAGCAATTGATGCTATCAAATACTCAATGGATCTTTACGCGTCCTACATTGTGGAGAACTTGAGGCAGTGATTGGTGTAGAGGCAGCTGATGATGGGCTTAAACAAACTCTTTTATTCTTCTTTGTATCATGTGCTAATATCTGCATCAGTCCGTTGTGATGGAAACGGGAAACTATTTGTTTTGTAATATTCCGTTTTAACTAACAAATAAACCAGATTAAGCCCCTCACCTACCCTC

>a11288_g1_i1	TPA: hypothetical protein ZEAMMB73_201637
GCGGCGGCGCGTGAGTGAGGTTAGCCGGCGGATGTGGAAGAGGAGCGGTGGCATTGTGCAAGTGCGGCGGCGGCAGCTGGGGTAGGCATTGGTAGCATTTGGTGAAAAGTCCAAATGTATCAATTTGGTGGATGAAGTTAGTCATGCTGGCCCATCCACCAAACCCGAACCCGACAATCAAGACCCATATTACGATGAACGTGTTTATAGCGTACATGGCTGTCCAGCTTGGGAGAAAGAATGGAGGCTTCTCCGCAGCATTCTGACGAGCTGAGGCTTTCCGGTAGGTGAGCATATGCGCGAGGGCCGGAATGATGTAGACGGTGAAACTGACAAGAAGGGCTCCGACGGCCGAATTGATGGGGCCAAAGAATGGGAAAATGATAGCCAAGAACCATATTGGTATCACCACCGGTAGCCTAGCCAGCGCCCTCAAGCACATGCTTCTTGTGTCGTGCATTCCGATCACCTTCTCCCACACAAAGTAGAGCGGCGTGCAAGCAAATCCGAACGTTATAAATTGATGGATGAGCATGAGGATGACGGCAGCATCGCGCCACCGGGTTTTCGGGAGGAGGGAGAAGGCGT

>a11294_g1_i1	lncRNA
GCCGCACTTCTTGGTTTTGCCACCTGATGATATTCTAGTTAAGATTAGTGGTTTGTGATGATGAGGGTGAGAGTGAGATTCATGTCTGATAGTTTTCGGTAGAGACGCACACTTGACATCGATCTTCATCTTGCACCCTTCACACTCATACACCCGTCCATTTGTGATGATGGTACAAAGCTCACACCTGAAGAGACTAGTGTCCATACCCGTGAATCCTGAGCTTGAATAGAGTGTGAATCTATGGTTTTTATCATTTGTTTCTGGGCAGTCACCATATAAATTCCGAGAAAAAGAAGAAGATGATGATAAAGTGTTGGGTAAGAAGTAGCAAATGGAGTGGACAAAGTATTTGCAAGCAGTAGCAGCAGCAACAGAGCACTCATAATATGGAGGAGAAGATATGGGTGTTACGCACACGTCGCATATCTTCACTTCACCA

>a11296_g1_i1	lncRNA
TGGTGACAAGTCTGAAGTCTCTATCTTTTTGCATATGGGTTGCAATTTTTTCTCCAGCATTTGGTTTTGAGATTTAAACAATTTCACCGAAAGTTGAGATATGGCTAGATAACTTATACACACACTAAACCCTAATTCTGCTTCCAAGCCCCAAAATCCCAACGCCTCAAATTTTCCTTAACTCTTACTTTTCGGATTATCGGA

>a11299_g1_i2	sieve element occlusion
GGAAGCAATACATACATCTCCCTTCTTCCTGCAATGGCAAGCCGGGACGCGGTGCCTTCAATCAGAGGTCTCGCCAAGCCCAAGTCTCCCACTGCACCCGATTTGGGAGGCGACCACAGTTTCAGGCCGAGCCATGACGCTGCCGATTCACGGCTGCAGGGCCGCCACCCCGCCGGCCGTCTGCTGAGAGGGGAACGCGGCGTCTTCTCCTCGGACGACGCCGCCCTCACCAAGCAGATCCTCGCCACTCACGCTCCGGACATCGATGACCTCAACGTCAAGCCACTTCTCTCCATCGTCGAGGACATCCTGCGCATTGCTAAACCTTCCACCACAACTGATCATGCCTCTCTTGTATATATGCTTCATACATACATATGATAGCATATGATATATGCGCGCATTTCATGATCAATAATCAATTTGATTTCACACAGGCTCAACCACATTTGGAGACATTGGATAGCAGCAAGGCGATACAGAGCTCATCCCACCTCCAAGATAGCAGCAAACTCGTCTACAATCACGAGCACGAGTCGGAGATTGTGAGGCTGCTGGCGTTTCCTATCAGCAAGATCTCTTGTGAGATCATCTGCAAATGCTCTGCTGGTGGGGAGGCGCACTCGGTCACCATGGACCTCCTGAAATCACTCTCCAACTACTCATGGGATGCCAAGGTGGTGATCATCTTCGCGGCCTTCGCCATCAACTA

>a112_g1_i1	lncRNA
GGGTGTTTTTTATGGGTGATATGGTTTGTGACAGTAAAAGTGGAATGGTCTATAAAAAGTTAAGTCGGTGAAGTATTAGGAATTGTAAGTAAGTTAATCAAATTCTGCTATACTTCCAAAGCTGGTGGTTCTTCTATTTATGCACAAGCCTAGTTTAGAGTTATGCCCTGATCCTGCTTCAATGACCAATGGCAGATTGACCTAACTCGATGCAAATAATACTTCTGAGAATAAATCATAGAGGTAGCAATATATTTGGTCTAAAATCAA

>a11304_g1_i1	lncRNA
ATCACACTAACCCCCGGATAATATTATCCAAAATTGGAGTGAAGATGAAGGAAAAGACCTACCCTTTTTAATTCTGATTGAAAAAAGTATCTACTCTACAAAACATGTAAAAAATAATGGAAAAGATTGGAAAATAATTGTTTTTCATCCTTTTCCACCAAACTTAAGATTGCTGTTCAGTTTTGCAGTGAGCAAATATCAA

>a11306_g1_i1	lncRNA
GTAAGTAGGTGCGTTCGTTGTGATAACTTTTTAATATATGACGCTGGTGTTTGCTGTAAACGGTCGTGTATAAGTTATGGGCACCCCCTTTTTTTCCGCAAAAAGTTATGGGTAACTATTGATGAGCTTGCTTTTCTAAAATTTACCATTTTGAACATCTTGATGCAAACCCTTTGATGAGTTGTTACTATGATCATAAAGATGTGTGCGACTA

>a11308_g1_i1	lncRNA
GCTTCGATTCCTCTGGCGTTTCCGCGCTCGCCTCGATTCCTCTGGCGTTTTTCTCATTTCGCTGCTCTGGCTCTCCGTTCTGGCTTTCTCATTTCTCTGGCTTGAGCGGATTTCGCTGACGACTTCTGGAGCGCACTCCTCTACTCTGAAGCGGGCTTCTCTACTCTGGCACGGGCCTTTATAGAGAAGTTCAGCTATGCATAACAAAGTGTGCCTAAAAACACCATTCTTACCCCA

>a11313_g1_i1	lncRNA
GGTTTTGCTTCGCATTCTTCCTCTTCGTGTCCGGTGTTGCGATTGTAGTTGAAAGAATTTGTTTTTGCGGTTTTCGTCTTCGGTTCCGCGTTGGAAGGGTAGGATTTGGAAGTTCTTTCGTCTCCCGCCGTTGCCTCCGACGACTGTGTTCGTGGGTACAGAGCAATTTCTCCCTCTACAGGTGATTCCAGTTCGTAAGGGTTTCCAACCATTGGTGGTTCGCCTTCCGCCCAAGGCTCCGGCGACTCCCTCCACCATTCCTGTGTACGGAACTTTCAGAGCTGCAGAGATTTCTTTGAAAAA

>a11313_g1_i2	lncRNA
GGTTTTGCTTCGCATTCTTCCTCTTCGTGTCCGGTGTTGCGATTGTAGTTGAAAGAATTTGTTTTTGCGGTTTTCGTCTTCGGTTCCGCGTTGGAAGGGTAGGATTTGGAAGTTCTTTCGTCTCCCGCCGTTGCCTCCGGTGATTTCGCCGACTCCCTGAACGACGACGACGATGATGGTGATGAAGACGATGACGAGGATGAAGAGAAGAAGTCGAAGG

>a11317_g1_i1	lncRNA
GTTATGGTTATTTGGCTATTTAAATAAATTCCTTGTTCCAGTTGATGGTTATCCCAGTAATTGATGTTGCCATGTTTAAATGTCGTATAATAATTAATATGTGATATTTTTGGGATGTTTCCACTTGCCAGTTCAACCGAAGGAGTTTTGTGAATTTTCCTGAAGCTTAGCAAGATTGATGAAAAAAAAAATCACAAGGAAGAAAAAAAAAAAAGAG

>a11318_g1_i1	cytochrome p450 83b1-like
GCGAGTCCAGGCATTGGAGCTGTATCCACATCTTCTTCTCGGATCCCTAATGGCAATTGCCAATTAAAACGATAGAGCAAGTTTGCAACAATAAGCTCCACATTCACAAGCCCCATAACCATACCAGGGCAGATTCTTCGGCCCGATCCGAAGGGAGTGAGCTCGAAATCTTTTCCTTTTAAGTCGATATTGTTATTCAAGAACCTCTCTGGCACG

>a11320_g1_i1	lncRNA
GTTTTGCTCGGATTTTTTAAATGATATTTTTGGTATTTTTTTCCCAAGTGTGTTGGTCAACTTTCTCGTTGTTGGACGAATGAAATAGTTGTATTGGTGAAGATGTGCATTATAATATTTAGGCATATGCTGCTTCTTACTTATTTTTATTGTTTGATGATAATTGTGTACTAGGAAATTCGTATATTTGGATATTTCATCCATTATTTGATTACACGCCAGTTTTTTGTGGTAGGGGAATCGGTGAATGTATTGCTATCGGTAGTTTCTTCCGCTGGTTTTTCTAAGTAGCTCACATTTTCGAAATGCAAGTGTGTGAGAGTGTGTACTTTTTTCCTTTTGTTTTGTTCCATTTTTCTACCTGAAATGTAGCCTAAACTAATTGGCAGGTGGG

>a11324_g1_i1	lncRNA
AGTACTGTGTTCTCCACGATCTGATGGGTGCGCAAGGAGTTCATCTTCAATCAGATCCAATTTGCTTGCAAGAATTGAGACGAGAAAGTTCAACACTGACGGAGTCATCTCCCTTTCCTGAAGTACTGTCAATATTCTTGAAATAATGCTCCAAATTGCAATCTGAGCTTCTGTGTCCTCAGAAGCAAATGGGAACACATCAAATAGACCCTTGTGATAACTCAGAAGCGAAATGGGCTACATCAGTAAGGATATTTGCTATCAACACTGCAGCTGTCACACAAGAACTGGCAACCTCAAA

>a11325_g1_i1	lncRNA
AGTTGTTTTGTGCCTTAATTCCCATAAATTCATTATATGGAGTCAATTGTTTGATTATTGTTTTGGTCCTCTTGCTTCCTTTTAAATGCTCATGGACTGAAAGAAAGGTAACATTGATATCTGTTATGTACCAAGTTGTAATGGACCAAACAATGCAACATTTGGTCCCTTCTTAGTCTAAATGAACAGAATAGAGTCAAGAACCATCTTTCTGGGGATATACTTTGTCCCCTGAATTGCCCCCCCG

>a11332_g1_i1	lncRNA
TTTTACAAGAGATGAATGAATAATCCGATCCCCTTACAACGTGTGCCTGCACGAGTATTTATAGAGGAATACAAGCTAAGGATAAGAAAGTAATTTCGCTCCCCAAACACGCTCCTCGCATGGACGGGGGCAAAATAGTAAACTCCTATCTAAGAACATGCACTCCGCGTGGTCAGGGGCAAAAAGGTAGATTCACTGGTGAGGTGGACGATTCCTCTGGCGCAAG

>a11333_g1_i1	lncRNA
TTTTGGGGTTCAACACCATTACTATTTCAGCTCTTGAATTTCTTCTACTTGCTGCTACTATAGCAAAGTGCCACCTTTTTTGCAGAGAGCATCTACTTTTGTACGCTTTGACATACTAGTATGAGACTTTCTTCCCTGAATTCAACAAAGGAGAATCCCACACACACGAAATCTCTGTTTTGCTACCACTTTTACTTCTTTTAACACCAAAAGCCACTCATTGCCCAAAAGCCATTGTTGCAGCAGC

>a11334_g1_i1	dentin sialophosphoprotein-like
TTTGAGTTACTGTACATTTAACAATGTGCCGAGGTAGATGCAAAGCTCTATCATCTTATTTGTAATCAACTGAGTTTGTGAGATGTCTGCAAATTTTTAATAATTTTGCAGTTGCCATTTGGTGTTGGGAGAAGTTGAAGATGCCATCCAGTGTTACAGTAATTGCTTAAGAGCCGGGGACAGCATTTGCTTGGATAGGAGATTTACAATTGAAGCTGCTAGTAGCCTGCAAAAGGCAGAGAAAGTAGCCGAGTGTATGCATCAATCTGCCACGCTCTTGCAAGAAGGAACTGATGATGCGGCAGGCAGGGCTCTGGGGAGCATTGAAGAGGCCTTGTCAACAAGCCGTTATTCAGAGAGATTGCTTCAGATGAAAGGAGAGGCCATGTACATTTTGCGGATGTATGACGAAGTGATCCAACTTTGTGAGCAAACTCTTGATATTGCCGAGAAGAACTTTGGTGCTGATCTTTTGGCCAATCCCAGCAATAATTCTCATGTGAAGTTGTGGAGGTGGCGCCTGCAGAGTAAGTCCCACTATCGTCAAGGAAGGCTTGATTTGGCTCTTGATTTGATTGAAAAACAAGAAAAAGTGCCTATCAGCTCAAAGTCTGGAGATGTAACTGGGGAATCCTCCATTGTTTTAGCCGCCAATATTCGCGAACTCTTATCCTTAAAAAAATCAGGAAATGAAGCCTTCAACTCTGGAAGGTATACAGAAGCTATAGATAATTATACCACTGCCATATCAAAAAGTTTTGAATCACGAGCTTTTATGGCTGTCTGCTACTGCAATCGTGCGGCTGCATACCAATCACTCAGCCAAATAGTTGATGCCATTTCAGATTGTAGTGTAGCAATAGCCCTTGACGAGGACTACGCAAAGGCAATTTCCAGGAGAGCTACTTTGCATGAAATGATTAGGGATTATAAACAAGCACTGAATGATAGTCAGAGATTAGTCTCTCTTCTTGAAAGTCAATCTCAAAGCAAAAATCAGAGCAGATCAAGTGGAGGCAGTGGTGTTAGGGATTTAAGAAAAGCTCGTCGTCGTCTTGCCACTATTGAAGAGAAGGCTAAAAAGGAAATTCCTTTGGATCTTTACCTCATTCTGGGAATCAAAGCATCTGATGCTGAATCCGAGATTAAGAAGGCCTACCGGAAAGCTGCTCTCAGGCACCATCCTGATAAGGCTGGTCAGGTTTTGGTAAGGAGTGATGCTGGTGATGATGGGAAATTATGGAAAGAGTGTGGTGAAAAAATTCACAACGATGCTGACAGGCTGTTCAAGATCATTGGGGAGGCATATGCTGTACTCTCAGATTCTTTCAAGCGGTCCAAGTACGATATGGAAGAGGAGATAAGGAACAACGACAGAGACAGCAACAGAAATGGTAGCTGTGGACATCCATCGACATCTTACAGTTCTCCATACGAGAACAGAACTTGGTCGGCCAGATCCGGTACTTACAGCACTTCATTTGGAGGAAGAAGCAGCAACAGCAGACGGAACTGGTACGAAGCATACCCAAAAACTTACAGCTACTCGCGTTCACAATGGTAGAGGGCAAGAATTGCTCGTGAACAACGGAGATATGGAAATGGCGCATCACCTGGGAAATCCAGATCGCAGGGAAGATGATGCAACAGTGTTTGTGAAGCTGCACTTCATGCAAAGGAGCTCTGCCCCATGAGGCCTTGCGATGGCAAGCGGGTCATACACATGTAATTTGATGGTTTATTTGAGAAATTGGTCACGCAGATGAAATTTTTTGGGAACACATTTCACATCATGGTGAAAATAAAGGA

>a1133_g1_i2	hypothetical protein MIMGU_mgv1a020914mg
GTTGGTGGTTCATATCTAAAGAGAAAACCCCCCAAAACTCCAGATTCGGTCAGCAAATTAACAAAAATAAAAAGCATACCAACTAATAAAGCTAGCAAATTAATTAATTTACTAGGAAATTAATTAAACACTAAAATTACTCTCTACTCCTCCTCCTCCCCCTTCTGGCCCTTGAACATCTGCGACGGCAGCATGTCTTGCAGCAGGCCGTCGTCCCTCGCGGCGGCCGAGGGGTAAAAGGGTCTTTCTTGAAAGAGATTAGCAAATAACGCAGGATTAGGATTAGTATTAGTATTAGCATTAGTATTAGCAGTAGTGGTAATTAAGCTCAAAGGCGAAGTCAATAAGTTATGGAAGTAGGGTTGGTGTTGCATAGGCTGCGGCGGCGTTAATTGGTGGTGATAGCGGTGGAGCATTCCGCCGTCTAGCATGGCTCCTCTTTCCGGCATGACGGCGAAGCTGCCACGCGGCGTGAGGGGGCAGGGATGCGCGTGTGTGCCCTCGTAGGTTGTCACCACAATCGTCGGATCCTCACACGATCTCTCCACTCTCTTCTTCACCCCACATGCGGTGCTCGTGCACCGGTAGTAGCTCCTAATAATAAATTAAGATTGGATTTTTATTACAAAACTCATGTAATTAATCGAAAGGGGAAGTGAATATACCTTGGGAAAGGGCTGTTTTTCACTGCTTTCTGCCCATACTTTCGCCATCTGTAACCATCATCCAAGTTATCAATCTCACTCTTTGTCATGAACGCAAATCTCGGCTCCCTTTGCCTTTTCTGGTTCTTCTTTTTCGGCTTCAACTGCA

>a11340_g1_i1	pre-mrna-splicing factor syf2-like
TGTTTGTATAAGGTTCTTCATTCTTAAAATGCTATTCAGTGATATGTTATTTGTATATTCAGATTTCATAATCAATTGTTTCATTATTTGGAAAGTTACAGATTCAACCATCTTTTCTTGTATAATGCCTAGGCGTGGATGCTAATTATCAGGAGCCAAGGCTGGTGGCTGGGCCAGATCAGCAAGAAGAACAGGATGCTGGAAATGATGCCCCCAAGGAGCATTCTGATGGGGAGGTTGATGGGAATGGTGATGATGCTTTAGTTGATTTTGCAAATCTCACAGGAAGGCAGAAGAAGCTATTTGAACTGAGAATGAAAATGAATGAGGCAAGAAAAGCCAATCAGACTGCCATGGTGGCAGAGAAGAAAAAAATGGAAGCTCCAACAGAAGCTAGAGGAGTTTCCAAGCAGAAATGGCTCGAGGAGAGGAAGAAAAAAATTGGAAAACTTTTGGATGCTAATGGCTTGGATATGAGCAAAGCGTATATGCTTGATACACAAGAGATGGCGGAGTCGAAGTACAAAAAGTGGGAGAAAGAGCCTGCCCCTGCTGGGTGGGATGTTTTCAATCAAAAAACTCTATATGATGCTCATAACAAAAGGACCAAAAACATTGTGGTAGACCTCGAAGCGTACAACCGACAAAAAGAGGAGGATCCTGAATTCTATCGAGGGGCTTCCAGTCTTCAATATGGAAAGACGCCAAACATCCCAGCCGAGAAGATTGATAAAATGGTCAAAGAGCTTACGAGCAGGGAGGATAAATCAAGGTCCTTCAGTAGGAGGCGCAAGTATCGCGAAGAAAAGGATATTGACTCAATCAATGACCGTAATGAGCACTTCAATAAAAAGATCGAGCGAGCCTTTGGGAAGTACACTTTGGAGATCAAGAACAACCTCGAGCGAGGTACAGCTTTGCCCGACTAAGGTACTGATATATTACCTCCCCTTTTGTCATGGTGTGTGCACTATATGTATTTCTGCATTTGACACTTCACCTTATCTTAAGTAAGAGATGTAAAATAGGAACTAATATGTGTAGTAAAAACAAGTTTCAAGCTACTGTCTACGTGTACCATTTATGTTTTCTACTATTGCCTGAAATTGGCACTAAACACCTCCCACCTTGAGAGAGAGAGAAGGCAGAATTGCGTGTCTGCTTATGTTTCTCCTCTTTCCTGCTATAAATTGTAAGATGTAGCAGACTGCAACCACAAAACAACATCCTTTCTTACCTA

>a11341_g1_i1	proline iminopeptidase-like
ATATTTATTTTCTACCTTAAGATTAGTTCAGCCTCTTCAAGAGATGGATCGTTGAACATTCACTTTCTCCTCCCTCCCACTTATGAACTTTTTTTGGACATTACCCAAGTCTCCAATATGGAAGTATAATTGACCAATGCTTTTTACATGCTTCTCCTCATTGGCCATTCAATACTGGTGATTGATGATCATTGCACTCACAGTTGGGAAGGAAGAACTAGACCTCCCCTTTTTACTGTACTTGCAGGGAGGGCCGGGTTTTGAGTGCATGCGACCATCTGAAGCCGGTGGATGGATAAGCAAAGCATGTGAAGAGTATCGCGTTGTTCTACTGGACCAGCGAGGAACGGGCTTATCGACACCTTTAACAACATCATCGATGTCTCAATTTAAATCTGCTGAGAAGTTGGCTGACTACTTGAAACATTTCCGAGCTGACAACATAGTGAGAGATGCTGAATTTGTACGCAAAAGGCTTGTCCCTGATTCTAGGCCATGGACAGTGTTGGGACAGAGTTATGGCGGCTTTTGTGCAGTAACTTACCTGAGTTTTGCTCCACAAGGACTGAAACAAGTCCTTTTGACTGGTGGAATCCCTCCGATAGGAAGTGGATGCACTGCAGATGCTGTTTACAAAGCTTGTTTTGATCAGATTGTGAAGCAAAATGAGAAGTATTACCAGAGGTTTCCTCAAGATATACATATTGTTCAAGAAATTGTAAAATATTTAGCAGAATCTGAAGGTGGTGGGGTACCTCTTCCATCTGGTGGCATCTTAACACCACGAGGTCTTCAGCTTCTGGGTTTGTCGGGTTTAGGATCAAGTACTGGTTTTGAACGTTTGCATTATATGTTTGAGAGGGTATGGGATCCTACATTAATTCCAGGTGCCCCAAAGAGAATTAGCTACGTCTTTCTAAATGCATATGAGAAGTGGTTGGATTTTGACTGTAATCCTCTATATGCTCTCATGCATGAGTCCATTTACTGTCAGGGTGCTTCTTCAAGTTGGTCTGCTCACAGAATAAGAGCTGAAAATGAGAGTCGGTTTGATGCAATGAAGGCCGTCAAAGAAGGACGTCCAGTGCTGTTTACTGGAGAGATGATTTTTCCATGGATGTTCGATGAGATGCATGCCTTGAAGCCTCTCAAAGACGTTGCTCATTTATTGGCAGAGAAAAAGGACTGGCCTCCTTTGTACGACGTTGCCACATTGAAAAATAACAAGGTCCCCGTTGCTGCTGCTGTTTACTACGAAGATATGTACGTAAACTTCAAGCTTGTGATGGAAACAACTCCTCAGATAGCAGGGATCAGATTGTGGATCACAAATGAATACATGCATTCTGGTCTCAGAGATGGAGGTGGCCACGTTTTGGATCATCTACTAGGTTTGCTCAAGGGGAAAAAGCCTCTATTTTAGTTTCTTTTTCTTTTTCTAAATCTTTGACATTTTTACATACTTTGAAAATAATAAAAACTAGAACGCGAGA

>a11342_g1_i1	unknown coding RNA
ATGGCTGATTTTAGTGCAAAACTCCATCTTTTTCGTTTTTGATATGGGAATTGTGATATGATCGTTTCTCGGTGTTTTGGACATCATACCACATGCACCTCACGTGGATCTGCAGTCCAAACAGAGACCTTTTGACCAAGTTGAAAGCAATGCATCACAGGCGCTACTCATGGATGCTCCGGATAGTTCTGTTAAGAGATCACCAGGTCGCGAATCACCTCATCATCAGAATCATGGTTCCAGCCATAGAATATTGCTGAGGCACTCTCGCCATCCCTTTGGTCGCCATTATTCTAGACGAAGCTCTAGTAACTATTCCGACGCATCTCCTTCTAATTGGAAAGGTTCTCCTGTCTATGATACTAAGCTGTCCTTCAAACCGGAAAGTAAAGATCTCTCAGCCTTCCAGTATAGAGGGAGCAGGATATTTCAAAAACCTGAGAGGATAAGGTCAAGTTCATTGGGGGAGAATTCAATATCTGGAGATGTAAGGAAGATGGAATGCAGGATATGCCAGAAGCGTCTGAGGAAGCATCCCTTCATTTTCGAGAATTCTTCATCAACGGATCTCTCTGTTGTGGCAGTTCTAGTTTGCGGCCATGTCTATCACGCGGAATGCCTGGAACAGAAAACACGCCACGAAGATAGCCAGGACCCGCCATGTCCGCTATGTGTAAGTCA

>a11342_g1_i2	ring u-box superfamily
ATGGCTGATTTTAGTGCAAAACTCCATCTTTTTCGTTTTTGATATGGGAATTGTGATATGATCGTTTCTCGGTGTTTTGGACATCATACCACATGCACCTCACGTGGATCTGCAGTCCAAACAGGCGCTACTCATGGATGCTCCGGATAGTTCTGTTAAGAGATCACCAGGTCGCGAATCACCTCATCATCAGAATCATGGTTCCAGCCATAGAATATTGCTGAGGCACTCTCGCCATCCCTTTGGTCGCCATTATTCTAGACGAAGCTCTAGTAACTATTCCGACGCATCTCCTTCTAATTGGAAAGGTTCTCCTGTCTATGATACTAAGCTGTCCTTCAAACCGGAAAGTAAAGATCTCTCAGCCTTCCAGTATAGAGGGAGCAGGATATTTCAAAAACCTGAGAGGATAAGGTCAAGTTCATTGGGGGAGAATTCAATATCTGGAGATGTAAGGAAGATGGAATGCAGGATATGCCAGAAGCGTCTGAGGAAGCATCCCTTCATTTTCGAGAATTCTTCATCAACGGATCTCTCTGTTGTGGCAGTTCTAGTTTGCGGCCATGTCTATCACGCGGAATGCCTGGAACAGAAAACACGCCACGAAGATAGCCAGGACCCGCCATGTCCGCTATGTGTAAGTCA

>a11342_g1_i3	ring u-box superfamily
TGTTTTCCCACTCTTTCTGGAAAAGAACAACTTTTGACCCTAGGCAACTGCAATTTGCCATGATCCGCATGCAGTAGAGTGATTATCATGAAGTTTGTGTTATTTTATCTTGTTTCACCAGTTCAATCACCTCGATTTTATGCCAGCTCTGTCAACTAGAATCGGTAGTTTCCAATCGCATTAAAGTTTTTTATTAAAGAGTCGCTAACCGACTTTGCATTTTATTCACTACTGAAGTTCTGGCTGTATCATCTCTCTAATCACTATCAGCTGTCAATTTCAGACATCATACCACATGCACCTCACGTGGATCTGCAGTCCAAACAGGCGCTACTCATGGATGCTCCGGATAGTTCTGTTAAGAGATCACCAGGTCGCGAATCACCTCATCATCAGAATCATGGTTCCAGCCATAGAATATTGCTGAGGCACTCTCGCCATCCCTTTGGTCGCCATTATTCTAGACGAAGCTCTAGTAACTATTCCGACGCATCTCCTTCTAATTGGAAAGGTTCTCCTGTCTATGATACTAAGCTGTCCTTCAAACCGGAAAGTAAAGATCTCTCAGCCTTCCAGTATAGAGGGAGCAGGATATTTCAAAAACCTGAGAGGATAAGGTCAAGTTCATTGGGGGAGAATTCAATATCTGGAGATGTAAGGAAGATGGAATGCAGGATATGCCAGAAGCGTCTGAGGAAGCATCCCTTCATTTTCGAGAATTCTTCATCAACGGATCTCTCTGTTGTGGCAGTTCTAGTTTGCGGCCATGTCTATCACGCGGAATGCCTGGAACAGAAAACACGCCACGAAGATAGCCAGGACCCGCCATGTCCGCTATGTGTAAGTCA

>a11342_g1_i4	unknown coding RNA
TGTTTTCCCACTCTTTCTGGAAAAGAACAACTTTTGACCCTAGGCAACTGCAATTTGCCATGATCCGCATGCAGTAGAGTGATTATCATGAAGTTTGTGTTATTTTATCTTGTTTCACCAGTTCAATCACCTCGATTTTATGCCAGCTCTGTCAACTAGAATCGGTAGTTTCCAATCGCATTAAAGTTTTTTATTAAAGAGTCGCTAACCGACTTTGCATTTTATTCACTACTGAAGTTCTGGCTGTATCATCTCTCTAATCACTATCAGCTGTCAATTTCAGACATCATACCACATGCACCTCACGTGGATCTGCAGTCCAAACAGAGACCTTTTGACCAAGTTGAAAGCAATGCATCACAGGCGCTACTCATGGATGCTCCGGATAGTTCTGTTAAGAGATCACCAGGTCGCGAATCACCTCATCATCAGAATCATGGTTCCAGCCATAGAATATTGCTGAGGCACTCTCGCCATCCCTTTGGTCGCCATTATTCTAGACGAAGCTCTAGTAACTATTCCGACGCATCTCCTTCTAATTGGAAAGGTTCTCCTGTCTATGATACTAAGCTGTCCTTCAAACCGGAAAGTAAAGATCTCTCAGCCTTCCAGTATAGAGGGAGCAGGATATTTCAAAAACCTGAGAGGATAAGGTCAAGTTCATTGGGGGAGAATTCAATATCTGGAGATGTAAGGAAGATGGAATGCAGGATATGCCAGAAGCGTCTGAGGAAGCATCCCTTCATTTTCGAGAATTCTTCATCAACGGATCTCTCTGTTGTGGCAGTTCTAGTTTGCGGCCATGTCTATCACGCGGAATGCCTGGAACAGAAAACACGCCACGAAGATAGCCAGGACCCGCCATGTCCGCTATGTGTAAGTCA

>a11344_g1_i2	spx domain-containing protein 4-like
ACTTTAAATTCTTGTCATTTGGATTGGTGGGGGTTTATGGGCATTGTTCCTTTTGTAGCTGGAATGAAAATGATAGAACAGGGTACAAAAAAGTGGACCAAGTGGTAAATAGCATTTGTGCAGTTAGTGGTTTACCAATAAACATAATCAGTGACAGGCCCTTGAGCAATTTTATTTATCATTTCAGGCATTGAAGGAAAGAATAGAGAGATTGAAGGCAAGAGGAAGCACGAATTTGGTGTTTACATCCGAGACTGAATTTAGCGAAGAGATGATGGAGATAAGGAAGGATTTCGTCTCCATCCATGGGGAGATGGTCCTCCTAAAAAACTACAGCTCTCTTAACTTTGCAGGTCTTATCAAGATTTTGAAGAAATATGATAGACGAACTGGGGAATTGTTGAGTCTACCTTTTACTCAGCTTGCTGTCCACCAGCCTTTCTTTATGACTGAACCAGTCACGAGATTAGTTCGTGAGTGTGAAGCAAATCTGGAGGTCCTCTTTCCACTGGAAGCAGAGGTTGTCGAGTCAATGTCCGTTGAACAGAAGCAGACACATGCTGATCTACCAAATGCTTCTTCGGAAGCAAAAGTGCCGCTCGGTGAAGAAACTGTAGATATATATAGGAGTACCCTTGCTGCAATTAAAGCTATACAATGCCTTAAGAAGGCAAGCTCCACCTATAATCCTCTGTCACTATCGTATATCTTCGGAAACCAAGATAACGACGTCACAGGGGCAGTAACAGCAGAAAACTCGCCTCGTGATTCTTTTGTAACCCTGCCTAATGAAGAGGAGGCAACTGAAGATGTTCATTCCCCCGTGTAAAAAACCTTTCTACTTTACTGTTTG

>a11344_g1_i3	spx domain-containing protein 4-like
CTTCTTGTGGTTTATCTTGTGTATTCCTAATTAGGTCTTATCAAGATTTTGAAGAAATATGATAGACGAACTGGGGAATTGTTGAGTCTACCTTTTACTCAGCTTGCTGTCCACCAGCCTTTCTTTATGACTGAACCAGTCACGAGATTAGTTCGTGAGTGTGAAGCAAATCTGGAGGTCCTCTTTCCACTGGAAGCAGAGGTTGTCGAGTCAATGTCCGTTGAACAGAAGCAGACACATGCTGATCTACCAAATGCTTCTTCGGAAGCAAAAGTGCCGCTCGGTGAAGAAACTGTAGATATATATAGGAGTACCCTTGCTGCAATTAAAGCTATACAATGCCTTAAGAAGGCAAGCTCCACCTATAATCCTCTGTCACTATCGTATATCTTCGGAAACCAAGATAACGACGTCACAGGGGCAGTAACAGCAGAAAACTCGCCTCGTGATTCTTTTGTAACCCTGCCTAATGAAGAGGAGGCAACTGAAGATGTTCATTCCCCCGTGTAAAAAACCTTTCTACTTTACTGTTTG

>a11345_g1_i2	lncRNA
TGGGTGAAGCATTTTATCTCGAGAGAGAAAATTGTAACAGTGCAAAAAGAATTTGGATTTAGATCTAACTAGAAGTGTGGTTGTAGGTTACATAAACAACAAGAAAAATATACATCAGCAATGGTTTGCAACTTTGCATTAAAGTACATGGAGGATGTAAGAATCGCACAAAAGTTTCTAGAAAATCTTTTCTACTACAGGTTAGACACAGCATGTTAGTGTGCGCCATGACGAGTGAGAGACAGAGATCATAGTATGTGATGATGATGATGATGATGATGCCAGTATTTGCTACAGTTTGGAATTTCATCACTTATATAAAACATGGCATCCAGTAACCAATAATGCAAATTATTCATAATTACAAGTCATGTAAAAATACATAACATAATTGAAATGCTTTAATGAAATAAAAA

>a11346_g1_i3	s-adenosyl-l-methionine-dependent methyltransferases superfamily protein isoform 3
ATTGATATTCTTCATAATACATATTGATGTATCATCTGAGTTTCTGAAACTTCAGAGGAAGGTGTGACAACAGTGCCTTGTGGGCAAGTGGGAGCCTCCTGAAGCATCTTTCATATCTTCTGATATCTTCCTCAGCAGCCTCTGGATAACTGAGTTGAGAACCCAATAAAAACTCAAGCTACATTACTGGGATTCTTAATCATTGAATCAATGACTAGGCTAGTAAATAAACTATTA

>a11347_g1_i1	lncRNA
AGGTGGATATTTTTCTTTCTGGCTAGATGTGTTTGCCTTCCTCTTCTTGTTTTTGAGTTATCAATATTTTATTGTTTCGTTTTGGTTTCCCACGTGCATTTCTTTTGCTTAGTTGTTGAACATATGTTTCATTTGTTAGACCAGAAGGATGGATTAGACAAAGTTTAACCACCACCACACAATCTTATGCCATTCTTACTACACGATTTCGAGAT

>a11349_g1_i2	lncRNA
GGCAGTCAACACACACACTCAATCTTAGCGGCGCACCCTCCGTCTCACACTCTTCTCCGACGACGAGCACCTCCGCCGCCTCCATCCTCGACGACGACGAAGACGCCGCCGCCACCCTCTGCATCTCCGGCGCACAGCAGCAACAAGCCGCTGTCACCACCGCCTTCCTATTTCCCTCTGCCCCAATCTCTTTCTTCCTCTCACATTCTTCTCCCTCTATTCTCTGTTCACTCTGGCCGGTGGATAGCAGCAACAAAGCCGCCGCCTCACCTTCTCTTTTTGCAGAATCCGACGGCCGCCGCAGCTGAAGCCAGCCATCGTCGGTCCGCCCCTCTCCCTCGAATCTCCAGCCGCCGCCCGTAGATCAGGCGACGCTGCCTCCGACTCTCTCCCAGCCCATTCCTCTCTCTCACAATCAACGACACTCCTCTCTCTGACTCGACTCGACAGCAACACAGTCGCCACCGGAGCTCTGCCTCCCTCTGCTCTCTCTCAAACCTCCCGGCGACAGCAACCCGTGGCCGCCGCCGTTCTCTCTTTCCCCTCCACTCAATTCCGGTCGACAGCAGCGAGGGCTGCCACTGACCACCCTAGTCCCTCGCTCCGACTGACAGCAACAGGGCCGCCCGCCGGAGCCCTAGGCTCGGCCTCCCCTGACTGACTCTCTTCTCTCCCACATAGACGCCCCCTGCGCCGTCTCCTTCCTTGGCAGCGGCGGAGTCGCCGCCGCCTCCCTCGATCCCTTTCAGACCCGACACACGACAACGACTCCCACCCGACAACATCAACGGCTCAAGCACAAACAAGTTCAAGACTCCGACTTTTCTCTTTT

>a11352_g1_i1	lncRNA
TTCCTCGACGGCTCCGGCTCTATCCCTCTCTATGGCTATATGGATTATGCAGACAACAAATCGACGACACTTCAAACTCTTTAAAATTCGTCTCCTTTATAATCTACTAAAAATCATGAAAATTTTCATTAGATATGCAATTACAACCAAAAGATGGTATTTGACGTAAATTAAGCATAAGAATCGAAAAATACCCAAAATATGCTTATAAATTTAAGATATACATTTCAAAAGGGTTCCTTAGTAACAAG

>a11356_g1_i1	lncRNA
TTTTTGGTAAAGAAAGTTCTAGTTGTCACATTTATGCACAGGACCATGTCATCCTGTATTTACAATAAAGTCCTCAAATTTCACATAATCAACTCCTAAATGGTTAGACTTGCAAGTGTCCTATTAGCATCCGATTCCCTTATTGGGTTTTTTTGGCCTGGTATATTGCCTCCCGCATTCATGATATCTGCATTAGATCGTGCCCGGA

>a11357_g1_i2	lncRNA
TCTGCTTCTGCTTCTTATAACGTGTAACATTAATTTGCAGAGCCCTCTCTCTCTATATCTTCCTCTTCTCTTTCAAAATCTGGTGATAATTTCTCTTCTTACTCTGAAGAAAGAAAAAGAAAATCCCCCTTCTCTTCTTCTACTAAGTCTTCTGCATAATCTATCAATGGCCAACTCCACACCGGAAGAAGTCGAGCTCAGAATCGGCAGCGGCGCTACATGGAATGTAAGGGTGGAGAAACTCGAAGAAGACGGCGGTTACTTCTTCACGAGAGGATGGACCAAATTCTCTCGAGACACGGGGCTTCAGATCTCCGACAAGCTCACCTTTTCCTACTCGGGAAACTCCGCATTCGACGTCTCGGTGTATTCGTTCCCAAGCCCGCGAACTGAAGGAACCATATTTTGATATACGGTTCGTGTGCCCACGATCCATTTCGGATATCTAACAAGTACATACAAAAACCATAATCCTACAAGGTAGTAAAAGAAGTATACCTGCGAAACGAGAAGTGATCGACTCCAGAGTTGATCTTCCGAATTGTTCCCACGGCAAGATTCGACGTTGGATGGCAACGATCTTCGAATCCTATCTCAATCTAGAGAACTTCAACCACCTATCTCTCTCTAACTCTTTCTCACACACTCTTTCACACACTTGTTCTCTGCACACTTTCATGCTAATAATATAGCAAAAGCATAGCAAAAGTGATAAGATAATGATGTGCATGACTAAGCACCAACTTTCATTCCTTTACCATCACTTTCGGCTAGTGATAGCTTAAACAATGGCAAAAGTGAGAGTTGGACAATCATGATCATTTAATTATTATTTAGAATAAATAATAATGCCCATCATTATAAT

>a11359_g1_i1	lncRNA
GGCCCTGGATCTGTGGGTGATTTGGTACGTTACATTCTCATCCTTGCTGCTTGATAGACAATGCGCTTCCAGATCTGGAAATTATGTGCTCTTTTCTTCCGCATTTAAGCTTTGAACTATAGATTTGATGCTCTAAGCATCTACTAAGGACAAGATATAAATGGTAGTTAAGTATAAATTACATTAATTTTCCAGATCCCTATCTGGCTGGAACCAAGTATTGGTGTTTCGTGCTTAAAATGTTGCCTTGTCGGTGCGTAACAACTGCTTCGTGGTCCCAATTCGAACTAGATTTGAAACGCTAGATTTCTTATGCTTTTTTCCTCTTTCTCTGGGACCAAGATTTTAGATTTTTTAGGCATAGTGCACACGTATGTAAGTGAACTCTGCGACTAGGACATTGTGATGTAGTTGAGATTAAACTTGGCATTATATTACTCAATCCAATAAAATACAAAATATATATCTATAATGTAGCCTAAGATCACAAACAGATTAAAGAAGAAAATCCCAACTACTCTGTGTACTGCTGCTCGGATCTGAGTTTCCATGTAAACCCTCCTAAATTATTTGGTTCATAACCCCAAAAC

>a11360_g1_i2	lncRNA
TCTTCGTCAACTAGGGTTGAAATTTTGCAATCATTGTGGAGTTTCCTTTGAGCGAGTGAATGAATGAGGACTCAATGTGTTTTTTTTTTCCTCTTGAATATCTCATTTTAGACTGCTGCACATCCTATAAATCCAGAGGAATCTCTGGCAGTAGCAGATGATGAGGAATTACTTGTTGAGTATTTGTACACGAGATTGAAGGGCCGG

>a11362_g1_i1	lncRNA
ATTAATTATGTGTACAACGTACGCTCTTTCTGCTAACAGTAACTAAATGCGTAAAAAAATTCACTCCCATATCCAACAAATAAAAATAAAGAAGGCAAGGAATATGGGAGATCCTTCATTTAATTTAAACAGTACACCAATCGTATGTTTTGTTTCATTGTTGCACGCGGCCATCATTGATATGACAATGGATGATTTTGCTCTCTTCTAAAGTTACTAGTACTGGCTACTAACAGTGATAGTGTTGGATAATGACAGTTCATCCATATGGCTGATGTGACAATGACTCATGA

>a11366_g1_i2	lncRNA
GACCCCGACCTTTTCTTAACACTGCTAGGATTTTCTTCCTTATTGGTATTTTTACTATTATCAATATTTTCTCTCTCGCCTTTTTGTTCTATCACACCAGGTGAAGCAAACGATTCAACTTGTTCCGTCCTTGTTTGTGCTGAAATGTTGCCCCCCTTGAAAATTTCTCCTGGACCTGATTCATCTATAACAATCAAAGGGAATTCAGAAAAGTCATAATTCAACATAGATATCCAAAAAGAGTCATCACTACTGCAATTGCTTCTGATTTCTGAAGTCTTACCATGAATATAATTCGACGAAAAAGGCGCACCATAACCATTCAAAAGAACAAA

>a11370_g1_i1	lncRNA
TGCGGGCCCAGTCACGGGATCAGGTTTGTGGTGTTTATTTATTTACATGACATAACTATGGAATCCTTAGTTTTTGGACTCAAATTTGCTGCCTCTACTAACATCCTTGTTTCCTTTTGTCATTTTATGGTTTTTGTTTGATTCTCACATACTGTCACACGACATAAACCTATAGTATCATGCTTCCTTTTAAATGGATATGTGATGTTAAATGTAAAGATGAATTATAGATCAATTGTCACGGAATATGAATATTTGTTTGTTTCTTTTTTGGAAAGAAATAAAAAATTTAATTTCCTTGAAAAATGTAGCATAGGGAGCTTGGGAGTGCA

>a11373_g1_i1	lncRNA
ATCTTTATTGACCATAGTCATGAAGTTGGATATCATATTTGTTAGATCGTGTTAACATCTAAGGTTTATGTGAATACATTAGGGGAATACACTCCCCTGAGTAAATGTTGAGGGGTTTGTTTGCACCTTATCCCTCAGTGAGTTATTGCTTAAAGTATGCATATATACACTGTCTGTGTGTATGTGTAATTCATGAATATGTAAGCATGCCTGTATACACAAATACTCCCTCCGTCCCCCATAAATATGCATAGGTTCTTCCGGCACAGGTTTTAATGAAA

>a11380_g1_i1	lncRNA
TTTCAATGCCCGCGCCAGAAGACGGTAGAATTTCTTACTTTCGTAATTCCGTTCCGCTTTGATGATGGTTGTTTGATGTACTCAAATTGTTGGTTTAATTGGTTCTTTTCGTGTAGAAGTATGTTTGCTTTTTCGAATTTGGAATTATGTCGCTTGTGATGACAGGAATTTAGATTTTTCTGTAAATTGCCCCGGCATTTAGCTAGTTTGTAACATCGCAATCTGTTTAGGACACAGTCGCTTGTTTATTAGACTGTTAAGTTTCGAGTTGGTTTTCGTCTATTGAATTTAGTTTAATCAGTGTAGAAATTATACAACTGCCCAGCTAATAGATTACGATGTCAAAAAATTAATATCATGCAAG

>a11385_g1_i1	lncRNA
ATTGGATTCTGCGCTAATGGTTTGGTTTATTATGTTTTTTTTACTTCTTTGCTTTGGTGATTTTTTTTGTGCTTAATTTGTAACATGTTGATCAACTGATAGACGTTAGTCCTAATTATACCCTTTAGTTCTAACTTTTCTGTAACTTATCTGTCTCGATAGAAGATGCCCCTGAATTTTCTATAGAAGATTCCATATAGGGGTGAAAAAAGGCCGT

>a11386_g1_i2	lncRNA
GTTTATGAGGAAACATAGGTTTCATTCTGCCAAAAGCTCTTTAAGATGAAATTCAGATGATCCTCATCAAATTAGGTAGTGATTAAATATGTAATCTTAGTGAAGTACATGTGACTAGGTTTCACTTAGAAGCAACCATATATATGTTTATCTCATTAGATTTTCACTGTGATGCTTATATGGTAGCGTGCTGGATGTTGTGAGAGCTATAACTTCGATTCCGACATACAACCAGTACAAAGTTTGGCTTTTGGGAGATGGAAGAGCCAAAAGTGCTTGCGCAATATGTAACTTAAGTGGGTATTTTTCATACTATATATTATCACTGTATTTACTTAATGGAGGTCTTTTGGCATATTAACCATCATCTTGATATTTTGTAATACTGTCCCTCAAGATTTCTCAAGCAAGGCTGTTAAATTTCTTGTCCA

>a11388_g1_i1	lncRNA
TTAGTGGATGTTTGTTTGTCTTGGTTTTTGAGGAAATTGACATAGGGTTTGTTTGTTGGGATTTTAGCAATCTATGCAAGACCTGAATGCATGATTAAGCTCTTGCAATCTGGGGTTTTCATAAAAATATTGTAGAACTTAGTTGGCAGGATTTTCTTTATCCCTTACCTTATCATGTTAGAATCCCTTTCTCTTCTCTGTGCCTGAGTCGA

>a1138_g1_i1	lncRNA
ATAATTACTTTTTCTTATAACAATAATTATATTTATGGTCCGCCCATAAAAGCAACCAACGATCCAACCCAGCCCGATGTGACCTGTTTTTTCATACACTTGATCTCATAGGAGACCAACTCTTCGGACTAAGGTCTCTTTCCTATATACTCCATCTGTTTTACAAAAACATGAACATTTTGTTATTTTGGGCCGTCCACAAAAACATGAATATTTCTATTTTGGTATATTATCCCACCACAATCTTTTTACTTTTAATCACTACTTTTCATAAAGTGAGACCCATTTTGCACTCACAATACACTTTATCTAACATTTTTTTAAAACTCGCGCCACTTACAAATGTTCATA

>a1138_g1_i2	lncRNA
TCCCTCCTTCTCACAAAAACATGAACTTTTTGCCATTTTGAGCCGTCTCACAAAAACATGAACAATTCTATTTTTGTACACTACCACACCACAATCCCTTTACTTTTTATCTCTACTTTTTCATAAAGTGAGACCCATTTTGCACTCACAATACACTTTATCTAACATTTTTTTAAAACTCGCGCCACTTACAAATGTTCATA

>a11395_g1_i1	ap2-like ethylene-responsive transcription factor ant-like
TTGTGGTTGAGGCCTATTGATGGCTTCCATTGGGCACAATGATCCATCTTGTTTAAGTGGCATTATAGAATTGAAGCAAGAATTGTCACTTCCACCGCCGTAGTAAGTGATTCCGGGGAAGCTGAAGCTAGACGAGAAGGTTAGCGGGAGGGCGTCGGCGGCGGTGCGCGGCGGAGGTTGGTGGTTGTAGGCTGAGCCATCCATGGTGGA

>a11405_g1_i1	lncRNA
GGGCCTAATCGCTATCCCTTCTCTTTCTTCTTCCATTTCCGGTGAGAGACTCTCTTTCTTCTCTCAATTCCGACTCCTCCTCGCCGCCGCGGCCCATCGCATCTCGCCGTCCCCGTCATCTGCCGCCGAAGTTGTCGAATTTGACCCCTCAAATCCATAATGTCGTCCCAATCGCGAAGCCAAGTAGCTGCAGACGAAGAAGAAATGATGAAATTGGAAGAAGAAGTAAAGGAAATGTCTGAAAAGTTACTCGACTACCGAACCACTCTTCCGGGACAACTTAGCTCCACCATTTCTTCTCTTCTTGAATCTCAGAGACCTGTGCTTCCAGCTCCGGATGCCGAAGCTGGCGTCAGCCAAGGTCTGATGAGAGAGACCACGGAAGATTCAGACGAAGCTGAGAAACTACAACTCCTCAAACAGAAAATCTCAGGTAATGCCACCACAATGCCCGTCGTTTTGAATAGGTTGAAAGAACATATGGCCAGGATTGATGCCTTGGACTCTTCCAACGGGATTATCCATCCTGCTTTTAAAATGAAACGAACCAG

>a11405_g1_i3	lncRNA
TTTTTGGGTGGAATCAAAATTGCAGTTTCTTCCAAGTATTCAGCGTTTATTAGTATATGTGATGTGGTAATAGATTTCAAAATTCTCCGAACCCTAAGCCCCAAATTTATCTCTCTCGCTTGCCGCACACAGAGTTGTCGAATTTGACCCCTCAAATCCATAATGTCGTCCCAATCGCGAAGCCAAGTAGCTGCAGACGAAGAAGAAATGATGAAATTGGAAGAAGAAGTAAAGGAAATGTCTGAAAAGTTACTCGACTACCGAACCACTCTTCCGGGACAACTTAGCTCCACCATTTCTTCTCTTCTTGAATCTCAGAGACCTGTGCTTCCAGCTCCGGATGCCGAAGCTGGCGTCAGCCAAGGTCTGATGAGAGAGACCACGGAAGATTCAGACGAAGCTGAGAAACTACAACTCCTCAAACAGAAAATCTCAGGTAATGCCACCACAATGCCCGTCGTTTTGAATAGGTTGAAAGAACATATGGCCAGGATTGATGCCTTGGACTCTTCCAACGGGATTATCCATCCTGCTTTTAAAATGAAACGAACCAG

>a11407_g1_i1	lncRNA
CAGTATGGCCAGATGATATCTGGTTAAGAAAAATGAAGATGCTAATGTAAATTCTTCTCATGGAGAAATACTAATAAACTAAAAGATTTGCCGCACCAAGCACTATGGCCAACATAATTGCAGCTAGTCACAGATAGCCCCCTTCATTGCTTTAAGCTTAACACTTTGATGTTATAAAAATCTAATGATTTACTTATACAACATTGCAAACCTGGTAATTCCGGAACCATATGTG

>a11415_g1_i1	lncRNA
GTGCCCTAAAATTTATTGGAGGTCATGAGCTAGTGAGTTGAACTAGGGTTATGGAGGGGAAGGTTATGGATTCACACAAATTAACATATTGCACATTGCACATGTGGATGTGTGAAATTCTTGATCGATCAAACACATTCCAATAACAAACCTTTCAAACACAAAGATAGAGAGAGGACGTAAGGTTGGCGCTAAAGCGAGGCCCTCTGCGACTGAGTGTTGATCAAAATTCCATTATCTCCCAAAGCGCAGTTTGCAGTGAA

>a11418_g1_i1	lncRNA
ATACAAATATGGTCTGGAGAAGGTGTCTTTTCGAACCTTGGTATCGATAGACTAGAAGTTTCTGATATTCGGAATCAACATTAAGCAGCAAAAAAGTCAGGTATACTGTATATCAACTGTTCAGTGTTAACTACAATGCTACATATGAACTCATCTTGTGAGAAAATGAAGTACTTAACTAATGAATTTTTGGCATAATTCGTATCACCTTTAACCATCAAATGTGTTAACGTACAAATAGCATTATAACTGCTAGCAAAAGGCAATAAATTAGGTAAATAAAAAAAAAATAACTGGCATGAC

>a11420_g1_i2	hydroxyproline-rich glycoprotein family protein isoform 1
GTGATATCAAAATCTTCTACTACGCTCTCACAAGATATTAATTCCTTAGTTGCTAACTGCTGCACAAACAGTACAATATTTAGCACCATATGTTTCTGCAACATCTTTGGGGATGAAAAGAACATGTTTCTTCATTTAGAGATTTACAATGCTTGCTGTCAGCTGGCCCCTGATTGTAGCATCGGGAAGAAACTCCAGCTATTCCGAGGGCCTGTTTCCTCCCTTACAACTTCCTCACTGGTCCACCACTCACAGTCGACAGTGGATTTCTCCGACACTTCTCCTTTTGGATTGTTAAAGTTGAACTCTTTGCTTGAACCCAGTGAGATAGTACGCTGTTTCTGATGGAACTCCTCTCCTTCCCCTTCTGGAGGCACCCCGGGAACTTCATTTGCAGTATCCCTATTCAACTGTTCTCTGAAACTATCTGCATTCTTGGTTTCTGAAACCTTCTTATTTGTTTCATCTGCTGCTGCCTCTTGTAGATCTGCTGATGCATTTCTATGAGACAGGGCTGGCTCCCTCACGACACAAGTAGGAATGTCTTCACCGAACAGTTCAAAGGAGACTCTATGATCAACTATAAGATCATCATTTTGAGATTTATGGTCTGAGTTGGCAAGTGAGGCCACTTCGTAGATTTGGTTCTCCAGAAGGTTGCCATCTCGTGATGAAGGTTCCCCACCATTAGGCGTCAAAGCTCCAGAGCCT

>a11425_g1_i1	lncRNA
ACCACATTGTTTCATAATTTCATTCATACACAGATATAATCCGGGTACTAAATGTCCTTCCTACACTTTATCTCCATGTCTCTCTTACATTTCTTCCTCTAACATGTGTTCACTCTTGATATGTCACTATTGCCATGACTAGAGTATTAATCAAATTGCTCAAAAGTCAACATTAAATCTGAAATACATAAACCAATTCATAGAAAGTGTATAACTCAAAGTACATGTACAACTTCTGTAACAATACAATAACCTTTTCTTCCACTATTCACACAA

>a11427_g1_i1	lncRNA
AAGAGTAAAACCTAATAATTGGAAACTTAGATTTGAATTGAATTTGCATATTGGGAAGTTTCTTTTGATGCCCCTCATGGGGTAACTGAGTTGGTGGGGCAAGTGAAGGCGGCAGTTGTAGGACTCGAATTCTAGTCCCTTGCTAACACCGCTTTATTTAATCTTTGTAGTATACTTGCCTAATGCAGTTTGCTCTTCTCGTGTGGTTTGTGGACATGGGATGCACTCCTTCTTAGTGGCTGAGTTCTTGTCAATCCGGGATAAAAAAAAACATCAGGAAAATCAAGATTTTAAAATAAAATAAAAAAGGATAAGCA

>a1142_g1_i1	lncRNA
GGTCAAAAATCCTACAGGCTTGGGTGTGTTATCTGGTCTTTGTTTATAGATTCACTAATCTGTTTGCCTATAGTTCACTAACTAAGACCGAGACTCAAAATAAATCAAAACTACTTTCTTAGATAGTTACTTCCCATTTTCACATTACCTGTGACCACCCCATCACACTGATAGTTTGAGAAAACTATAATATAATATATCAATAGTTTCATTATTCCCATTCACATATGGCAGAGTTACTTTTGTATTGATATTTTGA

>a11435_g1_i1	pumilio homolog 1-like
AGGGTTTTGGGGACAGTTTTTTTCCATGGCTATGTCACCTTGGATAAGTCGCTAACTCTGCCTCTGTCATGATAGCATGTACTAGAACATGGAAAGCCTTCTGAGCGATCTGCTATAATTCGCCAATTAATTGGGAAGATTGTAGAGATGAGCCAGCAGAAGTTTGCTTCCAATGTAATAGAGAAATGCTTATCTTTTGGAACACATGAAGAACGTCAGGCCTTGGTACACGAGATGCTTGGTAGCACTGATGAAAATGAGCCTCTCCAGGTAATGATGAAAGATCAGTTCGCAAACTATGTTGTTCAGAAAGTGCTGGAGACGTGTGATGACCAGCAACTTGAACTGTTACTTAACCGAATAAAAGTTCATTTGAATGCTCTTAAGAAATATACTTATGGGAAGCATATAGTTGCACGTGTAGAGAAGCTTGTGGCTACTGGAGAGAGGAGGATCAATGCCCTGTCTTCATATTCTGCCCAAGGAGAATGAAGAAGGAACTTTGTACAGCTAACTGAGAATAGTATGAGCTTGTTTGATAGTCTTTCTAATACTAGAAATGTGACTTTCTGTCGTTTCCCTAACAGACAGAGATGTTTGGAATAAATAATGCTGTTTGTACTTCTGAAGTTGTACATTCTTAGTTATCAGGATATACCTAGAGTGAGATTCATGAGGCTTAGATGGTAATCATACCAGGTTGCCTTTCGATGAGATAGGTTTCTGGTACTAGTTGAGGGTGTAAAGAGAGGGGGAAACTGAATGTGTTGTGATTGTGACTGTACAAATGTGGCCTTATGCAGAGTTGTAGTATTAATAACTTAGGAGAGCCCCG

>a1143_g1_i1	lncRNA
GTGTGAGTACATCTACTCTTCCAATTATGTTTGTAGCTTCGATTTTCCATTTTTTTAACACTGACTTCTGTTCACTTACCTAATCTGTGCTATCATAAAATGCTAATACAATATGAATCCTTGAATATTAGCTCTTGTATCCAGAGTAAACTGCTTGCGCGTATCTGTGCCTTCACATGCGCTCTCACACACACACACACTGAACGAAATCGTCTTCAGTTTGAAACA

>a11444_g1_i1	virus-specific-signaling-pathway regulated protein
AATATATCACAAGAAACTCGCCCAAGTGCCTTAAGGCCTTTTGAGTGTTCATTTACATATTTCCATATCAAAATTATATAATATTTTTCATTGTCTTAGTTTGTTGATCAGTATTATGAGCTCCATAGTAGGTGAGAATTGGGAGCACGTGGAGAGCCAAGACTGGTCGGAGTTGTCGCCACGAAATCACAATATTCTGATGTCATTGCTGGATGAAACGCAGATCGACGAGTGTGATGATGAAAGACTAACAAAAGTGATCCAGTCTTTACAAGATGAACTCGATGATTGTGCATGGGAGAGTAGCCAATCATCTATTGATGAGATGTATCCGTCGATGGCTGCCGTTGATGTTGATCTTCAATGGATCGATGTAGAGATGATGCCTATGATTCATGAAGGTGGTGTGTTTGATCAAGAACAAATCCTCTCTTCTTTGAGTATGCATGAATAGCTAATTACATGTAGATTCCTAA

>a11449_g1_i1	lncRNA
AGGTTGTTCTTTCTCGATGCATTTTCAACCTCAGTTTTGTGTTCAATTTATTAGGTCATCCAAACATTATAATGCTGGTATCACATTCATTATGGTGGATGCTTGTAGGAACTATGTATTTGTTTCAATCCATTCCTAAACTATCATTTAGGTTTGCGGAGTTGCAAACAGGGAATTTGTCTAAAGCAGAGTAGCTACTTCTGTATTTTAAGTGTTAAATAGTACGCCCTCCGTCCATGAAACATCTTCCTAAGGGGAGACGGCACGGGTTTTAAGAAA

>a11453_g1_i2	probable inactive shikimate kinase like chloroplastic-like
GCTATATTAGAAAGTCTTAGTAGGTAAGATTTCTTACATGCATTTACATTTACGGTCATTGGTTGAGCACTGTTCATCTCCTACAAGAACTTATTAGATGTTCAGATGTGGCAAGCCTAACTGTATCATAAATCCAGTCAAGCAAGAGTAGTCGTTGCAACATTAGGAGGGAAGCACGGTGCTGCCAGGAGGCCCAACAAATGGCAGCATCTGTTTGCAGGATTTACAATTTGGCTGTCCCAATCTGAAGCCACAGATGAAGAGTCAGCAAAAGAAGAGGTGAGGAACGATATCAAAGATGGTGAGCGAGGCTACGCGAACGCAGAAGTAGTAGTGAAGGTCCAAGGTTGGGATGCGACTTACACCAAAACCGTGGCTCAAGCTTCACTCAGTGCTCTTAAACGATTGGTTTTGTCCGATAAAAACATTACAGGTAGAAAAAGTTTGTATGTGAGACTGGGATGCCGAGGCGATTGGCCCGATATCAAAGCTCCTGCCTGGGATCCGTCAACCACTGCCCCCGCCTCATGACACAGAAATAAAGCTTTATTAAAATGAAAGAAATAAATAGATACAAAACTAAACCAATCCTAGAAGATCACAGGCCGAGCTTCATCAAAACCTTACCCTATGAGCCCCCTGCTTCATGACAGTAACACCGGTTTCTGTATTATACAGTCAATGTTGACAAATTTTAATGTTCAATAATGCTCTTATCCAAGCAAATTATCACAAACAATACTCACTTTGTTGACCGGAG

>a11459_g1_i1	lncRNA
GGTTGATCGGGTCGTTATGGATTAACTTTCTTCTAACTTAATATTTTTTCTTTGTTGGTTTGTTTTGTAGGACGTCTCAACGTTCCTTGGCCGGTAAGCAATAGGAATTTGGAGAGGAGAAGAGCACGTTTCACTACGTTTCCTAGCGACAAGAGGCATTGGAGCGTTCTCTTAGGAGAAGAGAGTTTAAGACAAATCTCTTTGTTGAGTTCCGTCCCCCCTGGTCCAGAAGGTATTGTTTTTCCTTCAACTAGTGCTCACTCTGAGCTTATCTTATCTATTTGGGCCTCAGAGGTTTTAGGGCATAGCGGCA

>a11465_g1_i2	indole-3-acetic acid-amido synthetase GH3.5-like
GTATTCCCTCAGCACCTCCGACGCGCTGTCCACCGCCGCCTGCAGCTCCGCCTCGTCCGTCTTGTCCGAGTCGATGCTCAGCACCACGTTCTTCCGGCAGATGAAGTTGAACTGCGGGGCATTGTTCTTGAACCCGGCCACCCGCAGCACGTCGCCCACTCTGTAACGGTACAGACCTGCATGAACGTATTAGAAGCTACACAATTGAACACTGTAGAAGAATATGGAGATATACCGGCATATGTTGTGACCACGAGCTCGTACTCCTGGCCTTGCTTGACATGGACTAAATCCACGAGCTCGTGCTGCTCCTTGTCGTTGTTCCTGTGAACGGGGAGGAACTCGAAATAGGCCATGCTAGGAATGAGAGTGTAGGAGACATCACTGGGCTTGCAGAGAGGGTTGAGGTTGACACCAAAGTAACACTCGGAAGAGGCATACATTGTACAGACAAGGGGCAGTCCGTTGCTGTAATAATCCAGAGTTGGAATGTATTGCGACATGGTCCCAGTGACGATCACGTCCACGTACTTGGTGTTAGGCCAGAGGCGGGTGATGATCCCCTGCCACGACCCCTTCCTGCACTCGGATTCCACGAAGTCGGCCACTCTGGGGTCGGCTTTGAGGATCCG

>a11469_g1_i1	lncRNA
GAGTTTATGTTTATCTTGTTGCTTTTCTTCATGATGCATTAGTTCATACTCCCTTATTTTGTAAACTCAATATCTCAACCTATTTACAACAAATACCAGTTGTGGGTCCCTTTCTCCACTCACAACACTACAAATAATGTTGGCCTCTTTCTCTACTACACACTCAACTAACATTAAATCCGTGTCGGGAAAAATGTGCATACTATTTCGGGAC

>a1146_g1_i2	lncRNA
AAATCTTTCACTTTATCATTTATCCCCAAAGGCAAAACTCCACACACGCAACCTCCCTCCATCTGTTTTTAATTACCTTCTTCTTTACCCACAAGCCATCCACACACTCCACTCCAATCCCTGCACTCTCCAATCTCTGCAGCTGTTTTCAACCATACTCAGTAAATCAAGAAACTCTCAAACAACTCCAGCAACGCCTTCGAGAACAACTCCACACAAGGCTTTGAGGACCAGAA

>a11477_g1_i1	lncRNA
GGTTCTGAAGGAGCTGACAGCTCCTTGCAAGAGCAGTATAACAAGGCGTCGATTTCACGGTAAGAAATCTACCTTGGCCGCCGATTTCACATCAATATAATTCTGCCCAAGGCGATTTCACGGTAAGAAAAATGTGCATAACTCACTTCAACTTAATTAAACCTGGTCGTGGCGAGCTTGAATCTCTGCAACTGTGAAAGCA

>a11479_g1_i1	lncRNA
GTGCTCGACTGTCTAATTTACATAGGAACCAGATAGAAGAATGTATAAATTAAAGTTGATCTATGTTTATTCCAGTTTTAGTTTGTTATCAGAAACCTCTGTGCATACATACTCTCTTTGTCTGTGAACTGAGTCTTTTGAAAACTATACATACAATATACTGCAGGGAAACACAACAAACACTAGATATTCTGAAAATAATCAAGTCTTCTATTAAAGTATTCATAGTAATAACCAAATGCAATTTTAGCAATTTTAAAAGAAGCTACCCAAACACAACTCAGTTATAATAAGAATCTAGCGTTTAAAGTACTTTAATGTAGTAAATGAAGTTGCAAGTCATGACATATTGTGATCAAGTCGCAAAAAGTAAAGTACAAAAGGAAGTAGCAAACATACCTTTGGAGGTTTAAAGGGATAA

>a11480_g1_i1	lncRNA
ATATCTTGATTGTAGTCTAAATTATATACTTCTCTAGTGTTGTTATCTTGATTTTTATATGATGATTGTATACTACTATATTATATACTTACTCCGAGTGTTACTATATTGAATTTTATATGATATTGTAGACTAAATTGTATACTTCTCGAGTGTTGCTATATTGAATTTTATATGATATTGTAGACTAAATTGTATACTTCTCGAGTGTTG

>a11481_g1_i1	lncRNA
TTTGAAGTCCCAGAAAAATAGGGATATCTGATCTAAGTTTCATTATTAGTGTGACTGAGTTAGGGCTCTACAGAATGCCATTGACCTCTCCTCTGCAAACCCTGTGCTCATTCATTTCACTTGAATATAATTATCATCATATGTGATCTTATCTTCTAACACTAATAAAATTCTACCAACTAGATGATTAATCTCTAAAATTAATACCATCATCTACATAGTGTCTGAAATTTTACGAAGACACAAAAGCAAAAACAAAATAAATTGGAGTAGAAATAGAGGTTTAAGCTTCCAGAAAAAGGAAAGGAATCTGAAGTTGGGAAA

>a11495_g1_i1	lncRNA
TTCTGGCTATTAACCCTTATTTCTTTCTATCATAAGCCTATTGTTTCCTTTGTCTCCTTGATTCATAATTCCCTGCCCTGCTCCTTTTGGATCCTTCTGGTAGGTTATCTTGCAAATCCTTTTTATCCTATCAAATATTCCCTTTTCCATTTCTTGAGAGCAATCTGGAAGGTACTCAGTGTCTCGAAAAGTTCAGGTAATTTGTTAGTTTTTTCGTTTTAGGGAAGCTACTTACTTGTCATACTTTGCAATGACGTTTCAATATAGTTTTTATCCCCAAACCAGTCAGGCAGGAATCAGACTGAATACGTTGACCATGCCTTCCTAAATTGCACTCTCACTTAAAACTATGGAATATAGTACCAAAAGAAGCATTCAGTGAGGTTTGCAGTGTTCAATCAATGATTTATTTTTGTCTAATCTTTGCAGTTGGATTAATACAAAAAGAATGTTATGGGGG

>a11508_g1_i1	unknown coding RNA
GCCTCGGCCAGAGAAATAACTTTTCCAGATTTTTTCTTCTTCGAATTACCTTGATTCACGGTTTTCTCATTTCTGGACTCTGCTGACTCATGTTTAGTTCGATTGTCCTGACTTGTGGAAGGCTTCACCTCTTTTGGTGGTCTTTGTGCTTTCTTAGATGTGACAGATGGACCTTCATCTGAACGTGGTTTGACATAGGCATGTAAACTGGAAGTTGGAGTGTCTCTACTGGTATCGTACACATTTGAGTGACCTCTCCGTTTTAGATACTCATTAGTTACATCCTTCCCAGCTTCCTCTCCAATGATATTCTGCAGAGAGAATATGCATTAAGAAAATGTTGAAATACCTCTATAGATGTAGCAATGAAATAATACTCTCCTACAATAACTTGAAAAGCAAAAAAGATCTGGAGATTGGACGCAAGACAACAACTTAAAGATATATCCACGCTCTTCCAGATCTTGGACAGACCAAATATTTCAACAATATGAAATGTGAAGTCTTCTCCAAGTATGTGTTAATGTATGATCATAGATACTGGTGTTTAAACATATAAGACCAACATCTAAAATCATTTCAAACAAGATCATTATGATCCAAGGTGATGACTGATGACACAGGCAAGAGATGATGAAAAGATGTCAGCTGTGAAGGTCATATTGTGATAAGAGACGATGTAAACATTATAAAAGTGATCAATGTGGTACAAAACAAACAATTTGTATCAATTTGCTATAACAAATGCAGCTGTAAGGTAGCGTGTGCTGGATAGTAATATTCAAATCTCGACCCTTTTGTGTCAACACC

>a11509_g1_i1	ac9 transposase
GGCTTCTTTTTTTCTTTTTACTGATCGACTTTTTACCAGAATACCAATAGTATACACAAGTTCTCGGCATACTCGAGGGAGTGATGCTATAGATCCTTTGAAATTCATTGAGTAGACAGGACAAGCAACAAGTAGTTGAAATTCATTGAGATGACTCGCTTGCATCGGTGGACTCGCCTTCGGTCGTAGATATGGGGTACTTTACGAACAAATCATCCCATTTGTTTTCTTGCTCTCTTGCTTCGGCTAATGTATGATCTTCGTTCGTCGAGCATGTATCCTATTTCACTAAAAGCTTGCTCGACGGCTACAGTTGATGCCGGGACGGAAAAGATCTCTTTCGCCATAATTGCAAGGATGGGGTATTGTCCTTGCTTAATTGACCACCAA

>a1150_g1_i1	lncRNA
GTGAGTGCATCATGTAGTATTTGGTTATGTTTTGATTTTTTTTTTTGGTACTATTCACTTTAAACGTCAAATAATGTAGGTCTTTTTTTGGTTTTTTGAATTTAATATGCTATTCAAAGCTGCATATTTGTCCTCTTAATGATTTGCATGATGTTGATCTCATACAATTTCAAACCATCATGTTGAGGAAGTAGTGGCGGAAGC

>a11510_g1_i1	lncRNA
TTTCTTGGGACTTGTCTCTCTGCATTCCTGTGCCATTTTGTTCTGCTAGTTTGCGTTCCTCTTGTGAATGAGGTTAGTACTTATCAGTAGGTTGATGAGGAGATCGAACTTACATGGTAGGTTGGATTTTCTTGCATTTTCTCAATGGATACAAGTCTATAACAATGTCTATTATGCTGCGTGTAGAATGATTATCCTGTTTTTCTATCACTGTTATTGATTCGTACATCTTGTTAATCCACACAATCTGTTGGAATGTTATGGGCATCAGGATGGCTATTTGGAAAAGCACA

>a11517_g1_i1	lncRNA
ACTTACTTGTGCTGTTGTGCAAGGACTTTGTACTCTTCTTCTTCTTAGGGATACAATGACTTTCTACTCTTCTTCTTCTAGGGATACAAGGACTTTCTACTCTTAACATACACAAAATAATTTTGTTTGATTGAACTTGTGAATGTGCTTGTTTTTGCCATTCGAACTTTTGCTTGTGTCTTGTTCCTTCACTGGAAATTGAGGTATCAAATTCACCCATGCACAGCAGTGCATTCCAGGAAATGATTTACTTTTGTTGGTTGTCATCAAGCGTTAATAGGAATACTTCATTGCATATGCGGCCA

>a11525_g1_i1	lncRNA
CGATTGATCATCTCTCTCCCGATCAAAATTTTCAGCAAGTTCATATATTTTCTGCTTGAGAGATCCCTGAGACCTCAAAACGCGGCGATTCTTGTACAAGAAGATGAACAAGAATATGGCGAGAGCTGAGAATGAAGAAAGCCCAGAAATCAAAAACAGTCCCTTGAAATGGTTCACGGTAAGCCTCGGGTCGTCGGCAGCAGTGTCATTGCGCGACTCGCAGCCTCCTTCGCCAAACCACTTTCTCGAAAT

>a11528_g1_i1	lncRNA
TTTTTGTTGTTTATTTCAATAATTATGTTATATATATGACTTATTACATGTTTTGGACTAAAAAACGACATAAAAAAACACTCTGTACGCAAATTACCTTATTTTTGAACCCTTAGTGTTCTGCTGTACACGGTTAGGGTTTCTGTGTACACGGTTGTGTACACGGTTGTACACGGTGGTCGAATTTGCTGTACACGGTTGGGTTGAATATGATTTTGAGGTTATTTTTAGCATGTTTGTATATTCAGTTGATGTATTGGGGTACACGGTTTCCTGTTTGTGTATTTAAATGTTGTATTTTTGTCGTTTTGAAGCAGATGTCGTTTCAAGCAATCGTTA

>a1152_g1_i1	lncRNA
GGCCGATTTTTCGGCCGTCGGGTCGTCGGACGGTGGCGCTTCTCACTGCGTCGGAGGTGAGATCCAATTCAAGCTAGAAATTTCCGGCTCTGATGCCATGAAAGCTTGCGATATTTGAGAGAGAAAATAGATCTAATAACAATGAATAAAATGTGCATACAAAGTCTGATGAATACATAAGAATAATACATATAATGAAATGACAAATAAGCCCCTAATGACTAAC

>a11530_g1_i1	unc93-like protein 3-like
GTAGTATATCTGAAAACCGAGTTGGTGTTTGCTGTGGTTAACAAGAATTACACTAATCTTATGCATTTGATGATTGAAACGACGTTGTGGTTGCAGGAAGGAGCTTTTGCGCAGCTGAAGCTGTGGCAAAGCGCGTCAATTGCTGTGGTGTTTTTCATAAGCACATCTATATCATTTCAGGCAATGCTTGTTATTATGCTTGTGGGGCTGTGCCTCTCAATGGCCGGATTTCTTTATCTCATACTCAACGTGGAGAAAGCGTTTGCAGGCGC

>a11532_g1_i1	white-brown complex homolog protein 30-like
TTTTGATGATTATCCTTATGTGCGAGTGCTTTAAAGATTCGCACGATTGAAATGAGTGGAATTTGGGGGGATTCCTCTCGAGTTGCATCGCTGCTGGTGTTGATTTCGGTTTTGATCGTAGCTTCTTCTCCGCGGCGCGTCCTGTGCCAGGGTGAGGATGAGTATTCCAAGTCGGGTAACCCTGCAGTGCTGCCGGTTGTCACCTCTCTCATCTACAACCAAATTCGCAACCTCACCAAGATATTCAACAAGGAGATTACTTCCACATTGGGATTTTGCACGCAAAACGTGGATCATGATCTGAATGGGGCATTTGAGTTCGAGAGCAACTTGGATTTTCTTAGTAATTGTGTTAAAGAGACCAAAGATGTGACCAAGAGGATCTGTACAGCAGCAGAA

>a11533_g1_i1	lncRNA
TGCTTCCAAAACTCTCGATGATGAGTGAGTTTTTCCGGTTTTGGGATTTTTCTTTTTCGTTTTTATTAATTTCGAAATTATTGGTGCGCATCTATTTACCTCTTTACGGTCATCTATAATTCATTTATGGGGCGTTTAATTTGAAGGATTAACATTGATAGATAAAAATAATAAAGTTAATTCCTTATATACTTCGATGGATTGCAACCTGCCATATCTCAAGACCTTTAATTATTTCTATCATTTAAACTAGTTTTACTCGATTCTTAATTTCTTATCCCATAAAAATTGTGAAATTTAAGATATTCCATTCTTGAGAATAAAAATAATCAATCATTCAAAGTAACGCCCCCTTATTTTTTTGAAATCTATACATTTATTGTGTAAGACTGCTTCCATGTA

>a11533_g1_i2	lncRNA
TGCTTCCAAAACTCTCGATGATGAGTGAGTTTTTCCGGTTTTGGGATTTTTCTTTTTCGTTTTTATTAATTTCGAAATTATTGGTGCGCATCTATTTACCTCTTTACGGTCATCTATAATTCATTTATGGGGCGTTTAATTTGAAGGATTAACATTGATAGATAAAAATAATAAAGTTAATTCCTTATATACTTCGATGGATTGCAACCTGCCATATCTCAAGACCTTTAATTATTTCTATCATTTAAACTAATTTACTTGATCCTTAATTTCTTATCCATTCTTAAGAATAAAAATAATCAATCATTCGAAGTAACGCCCCCTTATTTTTTTGAAATCTATACATTTATTGTGTAAAGAGTGCTTCCATGTG

>a11535_g1_i1	lncRNA
CGTTCTTCTTTACAAGTAAAACTCGGTTATCGGAAAAGATACAATGTTTGTACTAAAAGCTATTCTGTTCAATGCATTGAGTGCTTGTGTGAGATTATTACATTGCATAGAAAGCTTAGAAAAATATCATCTTTGAGGTATCCATTTGATATAAGGCGATCATCATGGAAATTAATATGCAGACCACTTTGTCTAGCTGCACTTACTTTGCACGTCAATCTTTTCCAGCTAATTTGAATATGCTTGAAATGAGAAGAATCGGAATCTCCACTGCCGTACCTTAATTACAGCAGCATTGGTTG

>a1153_g1_i2	poly rna polymerase cid14
ACAAGACATTTAATAATTTTCACTTCTGCTTGGATGTACTGAACCTCCTTCACATGAAATTCAGCATTTTCATTCTTTTCTTCGTTCTCCAACATATCCCGGACCTGGTTGGCCCATGTATCTTTCAGAGTCTGATCATGACTGAAAGCAGTCAAATCAATGTCTCCATCTGGTAGATAGGTTTTCAATGGCACAGAACCAAAGGTACAGACCTGTGCAATGGAACAAGGTTGAGAGTCTTGAGACTAAAGAGAAACTAGCAAACGAGAATGAGACCATTATAATATTGGAAATGTAACCCAGAATTTTCAGCAGAAGGGACTAATATAAACTAATAAAAGTGCCCCTAACAATCGGCAGTATGCCAGTAGCCGCAGTACTGAAAGAA

>a11540_g1_i1	lncRNA
GGTGATTGGTATAAACACGGCTTTTAGTAGTCGAAAGAGACGTGATTCTGTCAGAGAGACTTGGATGCCTCGAGGTTTATTGCAGTTTTTAAGTAGATTCTTGTTCTTTGTGTTGATGTGATTGAATATTGATGATTTGTGAGTGGTTTCTCAGGCGAGAAGCATCGCAAATTGGAGCAAGAGAAGGGGATCGTTGTGAGATTCATGATCGGACATAGGTCGATTGCACCTTTTATCTCATGATGCATGTAGTAGTAGATGCATTATGCCCCCCCAATTGAC

>a11546_g1_i1	lncRNA
TTCACTCCAACGTGGAATTCTTAGATAAAAAGTTTAATGGGTTGTAAGGCTTTGTATCTCCGGTTATCTTCTTTGCACTGAAACATATTTGAGAAATTTTTCTGAACAAGCTCGTGAGCATCTATCTATACAATTACAATAGTAACTGATTCTGACTTTGGCAAATGACCAGTAGCTTCCTTTGTACTGCAGAAGCGACACCAAAAACAATTATG

>a11554_g1_i1	lncRNA
GCAGGGCCTGATTGTACCTTCCTCGTACCATATATATACCAGCTTGAGATAATTAATGGAGTTGCAAGTATAAGCAATATCTGTAAAAGACAGGAATCTATAACCAGTGATAATTCACCTGTTGCTTCCACTATATAATACAACAGAAATAACTTGTGCTATACAATAGGGTCACAAAAATGTAGAACAACCCTGAATGGTATATTCTATTGAATTCCCAACAAAAACTCGTAGACTGTCTGCTTATAATGTTGTGTTGGAAATTAGTTTGACCTCGTATAAATCTTTCCCGCTCTCAGCTGCATTAAGAAATGAGTGGTAATTAGCTTTGAAGTGCTGTGTCTGTGTTCTTAGTACTTGAATTCCTGACTATGTGAAGCAAATACTGTACAGAACTTACAAATTTCAGCAGTGATCCCTGGCCCAAAGAAGGAAGCAAATTTTGCCTAGATTTTTATGTAAAAATGAACAATGAGAAGTTAGACTTAAACCTAATATCGCAGGAACTTGTGCAGGAATAATTGCGTTGTGTGCCTTCGAGTTTTAAGGAAATATGTAATATGGTTGAGTAGATGGAAGTAAATAGATATCA

>a11558_g1_i1	lncRNA
TGCAGGAGGCCATTCACAAGAGGAGTAAGTTGTTTTGGATTTCTGTATTGCGCTTTGTTTTGGTTCGTTATGTCGATTGAATCTTGTCTACTTCGGGTTCTTGCTTCCAATTTACGAGGATACAGTTTATCGGGATGGAACTGGGGACTGTGTGAATTTGTTTGTTTCTGTGATTTATTCATCATGGAGGTGTGTGCGAAAC

>a11563_g1_i2	endoplasmic reticulum-golgi intermediate compartment protein 3-like
TTTGCCATACCTAACTAGCTTAGCGAAAAACCAATTTGTTTTAATGCATGTCTTGATAGTTCATGGCTTCATGCCGTGAATCAGACCTATACACTCGGTATGGTTTTCATATTTTTCATAACAAATCAGTGCAAAAGAGAAGGTTTTCTACAAAAGATCAAGGATGAAGAGGGGGAAGGTTGCAACATTTATGGATTCTTGGATGTCAATAAGGTAGCTGGCAATTTTCATTTTGCACCTGGGAAGAGTTTCCAGCAGTCAAATGTCCATGTTCATGATCTGCTAGCATTTCAGAAGGACAGTTTTAATCTTACTCACAAGATCAACAGATTAGCATATGGGGATTTCTTCCCCGGTGTTGTGAATCCTCTTGATGGTGCAGAATGGACACAGCACACAGCTAATGCAATGTATCAGTATTTTCTCAAGGTGGTACCAACTGTATTCACAGATATAGACGGTCATACCATCCAGTCAAATCAGTTTTCTGTAACTGAACATGTCAGAGGAGCCGAATTGGGCAGACTTCAAGCCCTTCCGGGAGTGTTTTTCTTTTACGACCTTTCCCCAATTAAGGTGACTTTTACAGAGACGCATGTTTCCTTCTTGCACTTCCTCACCAATGTTTGTGCTATTATTGGAGGCGTATTCACAGTCTCGGGGATAGTTGACTCGTTCGTATATCACGGCCATAGAGCAATCAAAAAGAAAATGGAACTAGGCAAGTTCACCTGATGGTCATGCAACAGCACCTGGTGATTTGAAGTTGAAATTGGGTCTCAAGCGAGAATCGGCCCTTCAAAATGGAAGGAACACACTTTCTCGTTGCTTTGAGTTATCGGACTAATCAACAGTCACAACAATGGTATACTTCCTCTTCTTCGTTAAATGAATAGGTTGACCCTGTTTTGTGTTTCTGGCTTTACTGTGGTATAGACACAAAACTAGCAGCATGAGTCATCATTGCATTCGTATTTCATCGCAGGTTTTGATATTTATCTCATCCAATTATTGTTCCAAGCTAGTTGGTCGTGACTCATGAGATATGTTCTTGAATTACTATAATATATTTACTTGTAACAATTTTGAAGTGTATGTTTGATCGGTCTTTTTCCTTTTTGGTGTGATAGTGATGTATTATTGGATATCCAGG

>a1156_g1_i1	udp-glycosyltransferase 89b1-like
TTTTTAGAATTGGAGGGCGTTTACTTGGATTATTTGGCTAAGGAATTGGGCCATGATCGGATATGGCCCATTGGGCCGCTCTTGCCTCCTATCGAGATTGGGCCTGTCGATCGGGGCGGGTCGAGTACCGTATCCATTTCACAAATATCCACGTGGCTCGACACGTGTCAGGATGGCACGGTGGTGTATGTATGTTTTGGAAGCCAAACAATATTGAGTAACAAGCAATTGGAAGAGTTGTGCTTAGGGTTGGAGAAAAGTGGTGTCAAATTCATACTCGTGGTCAAGGATGTGATGCCTAGTCACAACGAAAGTGATGATTACGGAATGATTCCAATAGAATTCGAGAATCGTGTCGTCGGGAGAGGAGTCGTGATCAGGGGGTGGGCCCCACAGGTCGCGATACTGAGGCACAGAGCCGTGTGCACGTTTCTGACGCACTGCGGCTGGA

>a1157_g1_i1	nuclear transcription factor y subunit b-8-like isoform 2
AGGTACACACTCTCACTGAGCCTGCCTATATATATATTTATATGCGTGGATTATACATACGCTGATATACACAGATTACGCATATGCATATATCTTGATCATGGTTTTTTTTTCATCATCTCTTTTTTGAGGAAGAATGGCGGACAGTCCCGGTGGCCATGGCAGCCACGACAACGGCGGTGGCGGAGATCACAGCCCGCAGTCTAGCGTTCGGGAGCAGGACCGTTTTCTTCCGATTGCGAACATCGGGCGCATAATGAAGAAAGGGCTACCGCAGAATGGAAAGATTGCTAAGGATGCTAAAGACACCGTTCAGGAATGTGTTTCGGAGTTTATTAGCTTCGTTACCAGCGAAGCTAGCGATAAATGCCAGAAAGAGAAAAGAAAGACAATAAACGGGGATGATTTGTTGTGGGCTATGGCGACATTAGGTTTTGAGGATTACATTGCTCCACTGAAGGTCTACTTGGCTAGGTACAGAGAGTTAGAG

>a11580_g1_i1	lncRNA
GCAACTCTCTGATCTCTACAAAACATGAAAATTTAATTCTTGGACGGTGCGATGCGTACAGATGATTCATGCAACTGTACCATTCCAAGAATAAGCTATGGAATTAGCGTTTTCTAAATCGAGCTATTAGAACGCAATTATATATAGACAGTGACTACTGAAAAATAGAAAAAGAAAATGAACCATGTTTTAGATGAAGATAAGAAGACAAACTGTGCCTGCAGCTTCACTGTTACAGTTTTCTGATCGATCAGTTTTAATAACACAGACTGCAAAAACTTCCTACAAAAAGCGTGATTTAAATGCATAAGCTCATGAAGAATTGTATAACCATACATAATTAATGCAAATCCAAAAAAAAAA

>a11581_g1_i2	lncRNA
GTCTGTAGCAAAAGGAGAAGAAAAGATGGCTTGCCCGGCCTGTCATTGAGGCCATGAGTTCAGCTATAGTTCTTCCTACTGCAGACAGGAACTATAAGTTGACATCGACCGATTCAAACTCGCTTCCACTCGTTTATGGGCTACCTAACGAAGATGCCTTGATGTTTGTCCGTGATTTTTGCACCCAAGTGCAGACCTTCCCACTGCTGGAACTCACCGAGGATCAGTTGAGACTCAAG

>a11581_g2_i1	lncRNA
GTATTTAGGTTTATTTCCTGTTTTCTGTGCGTAGCATGATTAAAGCTTTGTTTAGCCTTCCTTGTGAGATGACTTGGGTTAGCTTACTACTGTACTAGGACGACCTCGTACGATTGTGAGTCAATCCCTTAGGTATTTTGGGTTGAGTCACTGACTCTAATCATTCTGAAAAGTCCAGAGGTGATCAAACAGAAGAAGAAGAAGTGCAATCCAATCACGACAGAGAAGAAATGGCAGTAAGAAATCTGCAGTACATGGGAGATTTTACCCAGCCTGTCATTGAGGCTACGAGTTCAGCTATAGTTCTTCCTACGGCCACGAGTTGACGCCGAACAATTCAAACTTACTTCCACTCTTTTACGGGCTGCCTAATGAAGATACTCTGACGTTTATCCGAGATTTCTGCACGCAGGTGCAGACCTTCCTGCTTTTGGATATCACAGA

>a11587_g1_i1	lncRNA
GGATTTTAAGTTAATGAATTGGATTTAGAGCTTACATTATCTATGTTATGATGTTCTCAATTTTTGAGAAGTTAATCATTCTCATCCACCAGTGATTGTCAGGTAGTTACTCTCTCATATGAGGCTACTTTTTGTAGGATTGTTATTTAGTCATGGTTTTTCGCACTTCTACTACCGCTTTGGATACATGTTGATTCATGTCTCTTCGTTTGTTAGCTCAGGCCCACAAAAAAGAACCGACTGAAGAAACTTTTTTTCTACACCACCCCCTTACTTAGGTTTAGTTGAAAATTACAGTTACAAACTATCTTTGCCTGCTGATACATGCTATTCTTGTTATTAGATTCAATACATTTGACCCAACAGTAGATTTATTTGTGTATTTAATGTTAATCACCCTAATTCAGGTTGAAGAAAACATTTGTAAGTT

>a11588_g1_i1	lncRNA
AAAAAAAAAAAAAACAAGAATCTCACAACAATATGAAACCAAATCTCCAATAACCAGCATTAAACACACCCACAGTTTATGCAAATTTTGTTTTGTTTTTCAATAGCCTTTATGAATCCCCACCTGTAATTTCCAGCCTTCATCCATTCATATACAAATCCCCAATTCCCCTTTCCATCCCTCACCACTGCAGCCATGGCTTCTCTCTCCTCCTCCTCTCTCTCCCCTTACTACCACCTCATCTTCACCGCCTTCGCCTTCCTCGTCTCCGGCCTCATCTTCCTCCTCTCCCGCAAATCCTCCTCCAAGCAGCTCCGCCTCCCCCCGGGCCCCCCCGGCTACCCCGTCGTCGGAAACCTCTTCCAAGTCGCCCGCTCCGGCAAGCCCTTCTTCCAATA

>a11591_g1_i1	lncRNA
TTGGCTTGTAACATGCCCCTTCCAAATCTATAGAAATACTTGTACTAATGCTAAGACATTTTCCAAATTGATGAACTTATGATTTTGTTGGTCTGGAATATATATGAATAGCTTGGTATTCTCGTACATAAAGCGGTTCCGAGCTTTGGACTGTGCATTCAATAGAGAACTAAGTGATGTTGATGTCCTACCTATGGCGGAAAGCAGCAACGAAACCTTGTATTAACTCTTCCTCGTTTTGTTGATAGTAAACTGCAGCCATTGGTGGA

>a11592_g1_i1	lncRNA
ATATTTGTGAACGAACAACACCTTATATTTCAATTTTGATATATTTATATGATTGAGACTGCGTGCGATTAGGGGTGAGCATCGGGTCGGATTCAGATCGGCTCGGACCAATCCGTTGGAAACGAAAACCTGAAATTTTTAAAAAATGGATCGATTCGAACCGAAATGTAAGGGAAGACAGACTCTGGACTGAATTAAACTCGAACATCGGGTCCGGTTCGGTCCGAGTCCGACCCGCCGAATTTTCATATTTTAATTTTCCTTGTTTTACACTCA

>a11594_g1_i3	lncRNA
CCCATAAATATGCATAGATGCTTCCAGCACGGGTTTTAATGAAAAGTTGTTTAGAGTATTGATAGTGGAGAAATGGTCCTACATTAAGGGTATTATTAAATAAATTATGAGTAAATAATGTAAGTTACAAGGGTAAAATTGTGATAATTATGTGTGGGATAGAGTCCAAAAATAAAGTATGCATAAATTTAGAGGACGTACCAAAAAGGAAATGTATGCATAAATATGGTGGGCGGAGGG

>a11606_g1_i1	acidic mammalian chitinase-like
TGTCGGGGAAGCCGCGGCTGCTTCTCTCGGCCGCGGTTTACTACTCCCCCGACCTGTCGTACCCCGGGCCGCGCTCGTACCCGGGGCACGCCGTCGGGAGGTATCTGGACATCCTGAGCCCAATGTGCTTCGACTATCACGGCGGGTGGGAGCCCAACGCGACGGCGGCGCACGCGCTGCTGTACGACGCGAGGAGCAACG

>a11611_g1_i1	lncRNA
CTCAGCTCCGTCCCAACAGCACCAGCCAGCCAAGCAAACTTGAATGGGATTGTTGGTTGATGAGAAAGATGAGTTGGTGCATGTGTAGTAACTCAGCCCTTGAATCTGGGCTTTCTCTTGCCGTTAGGATTTGTCTAGAATGATTGATGGAGGATTCTGGCTCAACTCTAATGTGTGTAGATAAGTAAGTGTGATGGGATTGCCAGTGGTTGG

>a11611_g1_i2	lncRNA
GTCTTGGGAAAGCAACGCTAATCCACATGGTCACAAAGCCTTGAATGGGATTGTTGGTTGATGAGAAAGATGAGTTGGTGCATGTGTAGTAACTCAGCCCTTGAATCTGGGCTTTCTCTTGCCGTTAGGATTTGTCTAGAATGATTGATGGAGGATTCTGGCTCAACTCTAATGTGTGTAGATAAGTAAGTGTGATGGGATTGCCAGTGGTTGG

>a11614_g1_i1	lncRNA
TGCTTTCGATCTCAACTTCCTCCTGAAAACAAATCAATGGATCTTGTTGATGATGCTAATTTGCAGAGTAACTAATATCAATAGCAAGAAAACATGAGCATTGAAGAGTGCATGAAGAATGAGAAAAGCTAAACATAGCTCAATATGCTAAAGCTCACATAGTGACGAGGGACTGGGTTTGACAAAGAACATATATTCCACACATTCGGTCATTTACTACTGCACAAAGGAAA

>a11615_g1_i1	lncRNA
TCTGGGGTTTTAATTCCAGGTCCAAATTTTGTACTGAGTTGGAATGGAAGTTCTTACCTTGGGATGTAACCTAGGGGTTTTACATGCCATAAATCTACCAAGGCAATCACAATTTGCACATAATTCATTATATATGAATAAGCACACTAAAACAATACTAATTAAATAAATTAACAGGAGTTCTATTTTTCCATAGTACACACAAACAGATAAGCATATAGGACA

>a11616_g1_i1	lncRNA
TGTCTGTCGGATCTTCTTGCCTGAAAAAGTAGCAATGCACAAATTATTATGATGCAGAACTATGAATTTAGTTGCTTGTTTTCGTGTTTTCCTATCTGCCCTGGTCGAGAAATGAGGAATACTAACACGTCCAACATTTTTTATCCGTTGCTCCCGAGCTTATATGCTTTGTTTTGATATTTTGCAGAAAGTAGCTGAGGTCATTACCTGATTGTTCTTCTTCGCCATTG

>a1161_g1_i1	gibberellin 2-beta-dioxygenase 2-like
GAGGGTCGGTATGAGCCCCGAACCCGATCTTGTGGGCCGATGGCTGGCTGACGTCAGTGGGCGGGTAGTGATTGAGCCTGATGAGGGAATCGCTGTCGAGATCACGAACAAGCCCACTAAGCGTTGAAACGGGCTGGGCCTCAGCCCATAATCCCTCTACGATCAGATCCAATATCTCACAGGCCAACTCCCTCACAGCTTCCACATACCTGCTCACTACGTAGCTG

>a11621_g1_i1	unknown coding RNA
GTGTAGAATCCTTGATACCGATGAATCCATTATGATATACTCCCAAGTATACAATGACAATAATAAATTGAAGTAACTGAATTTTTGGTATTCAAATAAATCAAAAACTATTCTCTGAAGACCATCCTTTCTTCTCCAATGCCAGCCGCAGCGCCTTGATCCTCTTTCTGTTGACGTCGAAGTCGAAATTTCCGACCCGCGACGCCGATCGATACTGCACGACGGATTTCTTGCCCGGCGGAAACCAAAACTCGACATCGTCGACAAAACCGAGGAGTGGGCTTTCATATTCCACACGCACATAGTCACCTTTTTTCTCTGCTATCTTCGGCGTGAAATTGTCAGGTTTTGTTGATTGTATCACTTGAAGCAACTCTTCCATAGCTTCTTCTCTGCTCACTGGTTTTCGACTCCCACGCCCCTCCTTAGGGTTATAGTTCCTGAATCAATCACACATTTTAGTCGTCGGAGAAATCGAATTAGAAACTAATCGAATTCGATTCTGCATCTCATATTTCAAATTGAGCGGCAAAACACGATTAGGGCAAATAAAAAAGGGAAGAAGAAAGGGGTGTGA

>a11623_g1_i2	ras-related protein rabc1-like isoform 1
CTTCAGCAAAATATATTTTATACGATAATTCTAGTTTATATAAAAAGTGAGAAAAGTAAATCTGAAAGTAACTTTTAAGACTACATTATACTTTCTTTTGCAGTCACCAATCTATGGATGAAAACAAAAGATCAAACAAGAATGCCATGTTAGATAACTTAAGCAACATACGATATTATGCAAGAGATGAAAGTTGCAGAAACACGAAACCGAAAACACAAGCGATAAAAGATTCAGCAGCAACTGCTCGATGCATCGCTAGACTCGGGAGGCCTCTGCTTGAAGATGTTCTTTTTATTACCAGCCGAGCCCTCGGCCAAGAGGCTAGGCGTATCCAAGATCTTCAAAACAAGTTCCTCAAAACACTGCTCCACGTTGACACGAGTTTTGGCACTACATTCGATGAAGAGGCAGCCATATTCCCTAGCAAAGTCGATTCCTTCTTTTTTACTGACAACCCTTTCGCTCTCCTTATCTACTTTGTTGCCAACTAGCATCTTGATGCAATCTTGGTTTGTGGAGTAGAGATCGATTTCTTTAGCCCAAATATCAGATAGATTCGTAAAGGTGTCTCTTCGTGTCACATCATATACCATGATGATTCCTTGAGCCCCTCGATAGTAGGAACTAGTCAAAGTCCGAAATCTTTCTTGTCCAGCTGTGTCCCAGATTGCAAGCTTCAGTTTCTTTCCTCCAAGTGTTACGTGTTTTACCTTAAAATCCACTCCTGTATATAGAAATGGAACGTTTCAGTGCCAGAGGTAACATATCCTAGAGACCACACGTATGAAGGAATAGTATTCACAATTCAAATAAATGACGACATGATAGACTCAACACTAAGAAAACTGGAAAGCAACAAACTAGTGAGCATTATAAACACGACTCCCAAGATTAAGACCCATACCATCCTCAAGAAAAACATGCTTTGCTTAGTTTCTTGTTACACCACGGCCAAACAAGTAGGTACTTACTCATAGACAGGTTCCGTTTATAGACGTAAAGTGAGAATGATTGTAAAATGATTTGATGAGTACAACAAAAACCGCAT

>a11627_g1_i1	lncRNA
TTTTGTGTTTGGCATCTTTTTATCAGTGTTTCTGATTTCCCTTCTTTACTTTCAAGATATGAGGAAGGCTTTATCAAGAGACGTGGAAAAGAAGTCTATTATTCCTCTCAAACGGCCGATCACTCCAGATGAACTGGAATATGATTAGTTCCAGATTTTCTAATCAGGAGGAACATATCTGCATAAAGCACCAGCCATTTGTATAATTAGGATAAACCTGAATTTCTTTCTAGAAACTTGACCTCTTTATTTGAACCCATTGATTTGAATTTTTTTATGGTAGAGAATGAGTTTTAAACATATAGCCACATGTCTTTTGGTTCATATCATGAATCCTTCGTTGCTGCATCG

>a11629_g1_i1	unknown
ACTTGCTCAATCCATTTTCCCCAAGCTTGAGCTTCTTCTCAGTTAGACTCCATATCAGAGCAAGTATTGCAGCTGGTAAAGAAATTCCTTCTATCTCCATTCTTACTTTTACACACAAGAGCTTCTAACTGCAGTCTGTTTTCCTTTCTGCAGAACAATAGCATAACACCAAGGCCAGCGTTTATTTCAAATCATCATCCACCGAGATATGAGGGAGACCGCCGATCTTCGTCGGAGGGGAGATTTTCTGGGTTCCCTTTTGGGAGACGAAGAATACGTAGGTGAGGGAGATAAAGGCGGGGAGGACGTTGGCGGTGGTGGCCGGCGGCGATTTTGCCGGGGAAGGGAGGCGGCAGCGTGGCAGAGAGGGAGAGAGGGGAAAGTTGGGCCGGATCTTTTTCCTTCTAGGCTTGTGTAATTTATCTTGTTGGGCTTAACAGATTTTGGGTCTAATATCGGAGGATTTTTTTTTTTTGAGCCACTAATATTAGAGGATTTTATTTGGGGTTTCATTATTATTTTTAGAATTGGCTAAGACTAGGGCTGAGAAATATACCGAAAATTCGGTATACCGGTCATACCGTACTGAAAAATACCGAATTAAGGTATATCGAATTTTTCGGTAAGCTATGATACCGTACCGA

>a11629_g1_i4	unknown
ACTTGCTCAATCCATTTTCCCCAAGCTTGAGCTTCTTCTCAGTTAGACTCCATATCAGAGCAAGTATTGCAGCTGAACAATAGCATAACACCAAGGCCAGCGTTTATTTCAAATCATCATCCACCGAGATATGAGGGAGACCGCCGATCTTCGTCGGAGGGGAGATTTTCTGGGTTCCCTTTTGGGAGACGAAGAATACGTAGGTGAGGGAGATAAAGGCGGGGAGGACGTTGGCGGTGGTGGCCGGCGGCGATTTTGCCGGGGAAGGGAGGCGGCAGCGTGGCAGAGAGGGAGAGAGGGGAAAGTTGGGCCGGATCTTTTTCCTTCTAGGCTTGTGTAATTTATCTTGTTGGGCTTAACAGATTTTGGGTCTAATATCGGAGGATTTTTTTTTTTTGAGCCACTAATATTAGAGGATTTTATTTGGGGTTTCATTATTATTTTTAGAATTGGCTAAGACTAGGGCTGAGAAATATACCGAAAATTCGGTATACCGGTCATACCGTACTGAAAAATACCGAATTAAGGTATATCGAATTTTTCGGTAAGCTATGATACCGTACCGA

>a11634_g1_i1	lncRNA
GGGGGGCCCACCAGATAATTACAGTAGCTTTAACACGACAAATTGTTACGGCAATTTAAAGCCACAGACAAAGAAGCAGAAACAATCGCCAATCAAACAGCTTAACGAGGTATTGAAACAGTACAACTAAGAATGAGGTAATATCATGATCATAAATAAGGGGCATTACACAAGCCAGATCAGACAAAAAAAATTAACAGTCGAAGAGATTCACCTTCTTGCAAAGCCAGATGAAAAC

>a11639_g1_i1	lncRNA
ACCCGCGTGCCTGATCCTACCCGGCACGCGACCCGCGCTCCTGACCCTACCCAGTCCGCCCAGTTAGGGGTATATTATGCATATTGCCTAATTAATGGCCATAATTTGTGTTTTTTCAATTAGTAACCAAATATTGTGTTTACATGTTCAATGTGGCCATTTGTGACCATTGTTTCTATATATATATATATAAGGTGGGTTACAGCTTACACTTACACATGAAAATAGATATATATATACCTCAGCAGCTGTGTCGTAATAGTA

>a11645_g1_i1	lncRNA
TATTTTCTGGACTCACTGATGTGTTCGGGAAGACAATGTGGTGTGAGCTGCAATGGAAAGCAAGAGCTCATGCCACGACCAAGGGTTAAGCTTTGTGCCCTTTTGTCCTGCTGTTGTGCCATGTGAAACCATGGCATCATCCCATTCCCATCTGTATGGGCATTTCTGCTCCAGGTCTGGTCTGTTGCGCCATGGTTCATTTGCATAGCTCGCACCATTATTTTACAGAACTATTTCATGTATTGCTGCTTTAGCTACCCTAGTGAAATTTTTTGTGCCACGTCTTCTACGAATAGATATGCTCATCAGATCTGGTTTCCACAGCCACACCCTAATATTATAATTCTCAAACTCCTTGTCAGAATAACTCATTGGCAAGACCATGGTTTTCTTCTTCAAGCTGCTGGACTTATCGAGTGGATGGGTGGGGTGAGCGCAGGTGTGATTCGTGTTGATGTGAGAGGATGATAAAGCTCCCAAGAAGATGA

>a11647_g1_i1	lncRNA
GGGGTATTATTCTGTATCAAATGGTTGATATCTACAAGTAATAAAACAATTGTTTTTTTAATTGATAGTCTCTACTCTATACTCTCTACTCTCTAGCACACTTTTCATTTCAGAAAAAGAATTGATCCCTTCAGAAGAAAATGTAAAACAGAAGCAAATGCACATCAAAGAGTGCTTTTTGTGCTTAAAATATAGTTAAAAGTGATAAACACAACATTAGAATATGTGAGACCAGTAATGCAAACAATGGTTATAGCACTAACCAGGTATAACAGAAAATTACAT

>a11648_g1_i1	hypothetical protein MIMGU_mgv1a000686mg
TTTGGATGATTCTATTTCCATGGTAAAGATGGGTGTGGTTTCTGATACCCCTAATCTAGTAACAAATGCAGACTGCAACGTGGTATATCCTGAGGTGGGCCATGGTGGACATCCCTCTGTAAATGATATTTGTGATGTTCATGAATCAGAAAACATATTAGTCCATAACTATTCAAACTTTGAGATGTCTTATGTGCCACCAAGTATGCTGGGGGCTTCATCTAGTCAACCTGTCCATGTTCCTGCTCAACTTCCACCTGCTGATGGTCCAGTCTTATTGAACTCATATCCAGATCAGTTTGACTATTCCACACATGTGAATGGTGAGCCTGAGTCTATTTCCCCAAGAACACTTGACGAGTTTGTCTATGCTAATGAATCCAATTGCTCTCCTCGTGAGGACAATTTTGATGAGGCCAAG

>a1164_g1_i1	lncRNA
GAAGATTGGCATCTAGTTTGCTCTGCACCAAAATTGTAATATTAGCTTCAAAGGTCAAAACGGGAGGTACATAGCGAAGTTTAGATCAAATCATCATCAAAAGTTATACTGTCTGGTAAGAGTATACATAAGTGATCCCTGATAGGACAGTGCAAAATTGCAAAAAACCCATGAATTCAGTAATAATGGAATGCTGCGAATGTCTGCTTA

>a11652_g1_i1	lncRNA
ATAAAGAAGCAAGAAATTTTTTTTTTCTATTTTATTATAAATTATTCATTTTTTAATATTTGTGCTCAAGTCTTATGACCTATTGAATTGGAACAACGGGAGTATATTTTATAAAGTCTTAAAATATTTTACAAGTTATTGGAGCGTATAAACTCTTTAAAATAAATTCAGCCAAACACTCTCTTAGTTTCAACCGAGTTAGTTTTTTTTTCCTTCCTTCATTTTTCAACATTAATAAAATTGAAAGTAGCTAACTATTTTTTCACCTTCTCAGCTACAATTCTCTGCAGCGCCGTA

>a11656_g1_i1	lncRNA
AAAGAAGGCTCTCGCGGACATATCTACAATATGAAAAATTAACAATGCAAGTAAAGAAGATCAGAGCATTCTATGAAAGACTACATACTTTATCACTTTAGACAAGCTGTTAATAAATAAAAAAGGCAAATAAACAGTTAACACATCTAACAAAAGCAAGCGCAAAGGTCCAAATAAATGAACTGTATACCAATATTGAGAGAGA

>a11657_g1_i1	lncRNA
TCTTGTGCATTTGGTGCTAACAATGCAGCAAGACTAAGGAGGCCTGCAATAGCATTTTAGGAGACAATTAACCAGGCAGAGTGGTTAGTGAAGACATTCAAGCAGCTCAGAAAGTTCTGTTATATGTTAGCTTGTGCAGATTACGGAGGAGTTTATGAGCTAAGTAAAATACATGGATACATTTCTCTCTAAAAAAAATACATCCATACAGA

>a11662_g1_i1	lncRNA
GGCCTAGGTCATCAAAGCCATCATCTAAGAAGCGCCAATGGGGAAAAAAAAAGTGCCAGTCACACATCTCAATCCTTTTGAAACCAAAGAATATAAAGTTCTCCAGGCCAAGAAAAACTGTAATAAAATATATAGACAAGGTAAAATAAAATATATTAGTCTAAGAAACAACTGAAATGCAATATACAAGATAACTTCACAGAAGTGTAGCCCCTAATGCTCAACCCAGGTGTAACCCTCTAGTATTTGGTTCAAGATCACATCAGTCTTAACTTTCCAGTTAAAATCAACCAATGATGAATTACATTACTGAAAT

>a11664_g1_i1	lncRNA
TTTCTCATCTCCCATCTGTCCTAAGTATATTTCTCGAGTTCTTACAGTTCAGGAAGCAGCTTCAATCCGTAGCTGTTGATGGGGTGGACATAATTGCTGTAGCAAGTAGAGAATGCCAGAAGTCCTTAGCTAAACGCGAAGCTAGGGAAAGTGCTGCTAAGACAGCAGCAAAACGAGAGGAGGAGCGCGTGGCTGAGCTGAAAAGGATTAGGGGAGAAAGATGGCTTCCTTGTATAGCCAGAGAAATGCGAGTAAATGCTCAGTGTCGAAGATAGAGTTGATCATGGCCATTGATGTGCTGCTGTTAGACCTTTTCTCTTCTGATATGGAGATTTCATATTGTTGTGATCTCATCTGTCAAAGAAAATTAGTTTTGCTTGCCTACACCATTTTTAAGCTTCTTTTTATTACTTTCAGAATCTCATGCAGTATTTTGTGATGATTGTGCTAACGTCAGCTTGCTTAGAATGAAATGTATTGTTCCTTTGTTTTCCTATGAATATGCGAA

>a11667_g1_i1	lncRNA
TGTCCTTGTCTCAACAACTAAAAGGAGACGGAATGGTGTTTCCCGTGTGATACCAATAGCTCATTGGCATGCATAGCTCACCAAATTCACCTTCCAGCAGTAAGGTGTTTGCTTAGTTGCCTTTGCACAAATTCGTTGAGGATTGCCTTGTACAAAATGATAGAAAATTTCAACAATTTATGTCCACTTAGTGAATTGGTATATGATGAATGTGGATGTATCATGAACTTTAGGTGCTTTTGTGGTCGGA

>a11674_g1_i1	rrna promoter binding protein
ATTCCCCTTGTCCGTACCAGTTCTAAGTTGGTTGTTAACCGTACGCCGGACGGCCGAAGCCTGCTAAGGACATCAGCACCCAGATGCTGGCTGCCGCCGGCCGGTTGCCCGGCTAGTGGCGGCCTGCTCCCGAGGCGTCCTTCCAAAGCCCAACGTACCCAACCCTTAGAGCCAATCCTTATCCCGAAGTTACGGATCTATTTTGCCGACTTCCCTTATCTACATTGTTCTATCAACCAGAGGCTGTTCACCTTGGAG

>a11679_g1_i1	acylamino-acid-releasing enzyme- partial
CGCGAAATGTGACCGGATAGTATTGAGCTCCTCCTCTTGTTGGACAGAAGATCTGGTTGGCTCAGTAGGAACATTGTTGCAGTGGAAGCATCTTCAGTCTCAGATTTGAAAGTCCATGCTTTATCAATGGCTGGGATGCTTGTAAATTCTTGTAGCAACTTAGACATTGAAGCATATTCTTCTTCTTCATCCATGGCTGATTG

>a11682_g1_i1	glutathione reductase
AGGATGAAATGGAAGCTCACAGATCCCAACCTTAGCTCCATACTGAGCAGAGAATCGCGAGGCACGAACTCCTCCACTTCCTGCCCCAATCACAAACAAATCGAAGTCGTAAAGAGCCTCCCCTTCATTAGATTCATCCAGATCCCCATCACCTAGCATCTTCCTCGTCATTTCCACAACACTACACACACGAAAAATATTGATTCCTCTTGCTCCAAAAGAGAACAATGTCCAATATTGATCTGGACAAATCTTGGGGAAAGAAATGGAACAAAGTATCAGATAATTAATGGGTTATTAAATAGAGTAAAACAGAGCATAAAGGTAACTTTGTGAGGCGCAAGTTTAGAATTTCATTAGCAAAATTGAATGTGATGACGACAGAAAT

>a11682_g1_i2	glutathione reductase
AGGATGAAATGGAAGCTCACAGATCCCAACCTTAGCTCCATACTGAGCAGAGAATCGCGAGGCACGAACTCCTCCACTTCCTGCCCCAATCACAAACAAATCGAAGTCGTAAAGAGCCTCCCCTTCATTAGATTCATCCAGATCCCCATCACCTAGCATCTTCCTCGTCATTTCCACAACACGACACCACAATCACATTCTGATAAACCTCAATGCCCCATCTTACACCGAAAAGTTTATTTCAGTTCTGGTGGAGAAACAAACCCCAAAAGCTAAAAAAAATGAAAAATGAAGCCCAGGAAAAAAATGCGGAGTTTGGAAGAATATGCAGTTAACGGATTACTTCAACTACTCATCTGCCTCTA

>a11682_g1_i3	glutathione reductase
AGGATGAAATGGAAGCTCACAGATCCCAACCTTAGCTCCATACTGAGCAGAGAATCGCGAGGCACGAACTCCTCCACTTCCTGCCCCAATCACAAACAAATCGAAGTCGTAAAGAGCCTCCCCTTCATTAGATTCATCCAGATCCCCATCACCTAGCATCTTCCTCGTCATTTCCACAACACTACACACACGAAAAATCTATCAAGAATGACTAAGAAACCAGTAATGAAGTGAACAAAATGAGGATATGAGACCAAACCGACACCACAATCACATTCTGATAAACCTCAATGCCCCATCTTACACCGAAAAGTTTATTTCAGTTCTGGTGGAGAAACAAACCCCAAAAGCTAAAAAAAATGAAAAATGAAGCCCAGGAAAAAAATGCGGAGTTTGGAAGAATATGCAGTTAACGGATTACTTCAACTACTCATCTGCCTCTA

>a11692_g1_i1	lncRNA
GGCGGTGGTGGTTGTCGGAGGCGGAGGCGGTGGTGTTGATTTTGGGTATGAATTGGGGGTTGAATTTCTGAGGCGGTGGTGGTAGTCGGACGCGGCGGTGGTTGTCGGAGGCGGCGGTGGTGGTTGTCGGAGGTGGTGGTGGTTTAAAATTCAACTAAAACATTAAATAGAAGTAAATAAATACACTAAATTAAAACTAATCAACTACACTAATAGTGGTGGGCCAG

>a11695_g1_i1	lncRNA
CCCGGCTTTGGCCTATCCCACTCCTAAAACAATTATGAGAGGATGATAAACAGGCATTAGAAATTTAGAGGTGAAGGTCCACTCCATTAATCGAAGCTATCAAAGATATCCAGCAACTGTTCATGTGTGTTACTATTACATGAAATCTCAATGGTGATGAACTTGTTGATAAAGGACAGAAAATGGTAGGAACTAGTAAAGCATAAGCTACAATGGTGATGAATAGGAACGGATCTACCTCATCGTCAGCCATGAAAGCGACTCTGATAATATAAACACACTCAAACAGGAAACAAATCCCAATTTTCCTTTCTTAGATAACATCACCACAAAATTGAGTTAGTTTCTCCTGCACCTAAATTCATTCTACAACTGCTATCTAAATAGTTCGACATAGAAAATGATGGTGGATTTGAGAGTCAGCTGAAACTAGCTCAACTAAGGGGCGAGATGGTAGTCAACAACAAAA

>a11699_g1_i1	lncRNA
AGGGTTCGTGCGGTGCTCGAGCAAAAGCAGCAGAGTGGATGATCTTCAACGGAAGGTTCTCGAAGCTTCTTCGCCACCCTCCTCCTCAATTGTGGATTTGGGTGGTTGTGATTATGAATATTATTGTCTGAAAATGGACAAGAATAGTTGGAGAAGCTCTCCGACTTCGACGAGTAGTTACGTTTGTTGTGATGATGATAATGCTGATGAGAGCTCAATCCGTGAAGCTATTCTCTACTGCAAAAGATCAATAGAGAAATAAAGGAGCTTTATGCAAGGCGGCGG

>a11702_g1_i1	lncRNA
TCCTTCATCTTCTCTCCCTCCTCTGCTTCTCTCCCTCCCCTGCGCGGCTGCGCCCTCTCTCTCTTTCCTCAGTCGAACGGCCGACGGCGAAGAGTGGCCGCCGCCGCTCCTCCTACAACCAGTTGTCATCGCCGCCTCCTCTGTCTCCCTCTCACCTAACCCTTCTCTCCCGTCTAACCCGCAAGCAGCAACAGCTAATAGGCCACCGCCGCCGCCGATCCCTATGTTCACGGCTCAACACCCTCACAGCCTCAGCCCTATCGTCGATCGACTGCAACGAGGGTCGCCTCCTTCGACTGCGTCCTCCACCAACTCACACATCCCG

>a11705_g1_i3	homeobox-leucine zipper protein hat4-like
TTCTTTTGTAAAACTACTTGTTTCTTTCTCTCTCTCTAAAGAAGAGCCGATTTTCCTCTGCTTTTGCGAGATCGAGATTCTTGGAACTCAGATTCAGAAAATGATGGTTCAAAGAGATCAAGATTTGGGGTTGAGTTTGAGCCTGAGTTACCCTGCAGAAAACAGGGCAACTTCACTGCACCTCAATCTCATGCCTTCTTCATCTTCTCCCTCTCCTTTCACCATCATCAACAACAACTCCTCTTGGACTCAAGCCTTCTCCTCTTCAGGTTTGTTTCTCCAAAATCTACATCTCCTTCTCTCTCTTTTCACATTTCTTCCTTATTTATTGCTCTTTCAACTCTCCCTTTCCATACAATTTCTTCTTGTAAAAACTCAGATCCCATGGTATTATCGTTGTTGAAAGTTTAAAGGTTATTGCTATAAATTTGATGCAGATCGGAGGGGTGAGGCATGCAGAGAGGAAACGAGATCATTTTTGAAGGGAATCGACGTCAACTGCCTGCCGGAGACGGCGGAGGAGGAGGAGGGCGGCGTCTCCTCCCCGAACAGCACCATCTCCAGCATCAGCGGCAAGCGCAGCGAGCGCGAAGCCACCGACGACGGCGAGAGGGCTTCCTCCCGCGGCGGCATCAGCGACGAAGAGGACGCCGAGAACGCCAGGAAGAAGCTCCGCCTCTCCAAGGATCAATCCGCCATTCTCGAGGAAAGCTTCAAAGAGCACAACACACTCAATCCAAAGCAAAAAATGGCTTTGGCAAAGAGATTGGGGCTGAGGCCTAGGCAGGTTGAAGTCTGGTTCCAAAACAGGAGAGCAAGGACAAAATTAAAGCAAACAGAGGTAGACTGTGAGTTTCTAAAGAGATGTTGCGAGAATTTGACAGAGGAAAACAGAAGGCTGCAAAAGGAGGTTCAAGAGCTGCGTGCGCTTAAGCTATCTCCGCAGCTCTACATGCAAATGACACCTCCAACAACGCTCACTATGTGCCCTTCTTGTGAGAGAGTGGCGCTGCCGTCCGCCGCCTCCGTCGATCCACGCCCGCTGCCGATGGGCTCTGCCCAGCCGCGGCCGATTCCTTTCAACCCGTGGCCTGCTGCCCCACGCTGCAGGCCTTTCAATGCTCTGCATTCTAGATCATGATTTCTTTACAAGGATCTCTATTTTTTTTTTTTTGGGGAGTTTGGTAGATTGGTATTTTTAATCAGTTCTGATTTTTTATTTTCTTTGAGATTATTTATCTCTTGATGTAAATTGGTGTCGGACGATCAAATTTTAGTTGAATAGTTGAGAATTGTGCTTATGACATAATCTGATGATTACGTGGATGTAGGTCACTCAAAGA

>a11708_g1_i2	lncRNA
AATCACCCTGCAGTATCCCATTTAGCTTCATACTTCGTCTGCTCAAGTCATTCTTTATTGTTGTGGCTGCTCTCCATCTTGGACTGCAATCTATGTCAATTGGAAGCACCCAAGTCTTGTCACTGTCATCAGATATTTGAAGACCTTTTGTCAATGGAAACTCATGAAGGGTTGACTTATTAACAGACTTCATCATGCCAGCACCAGAAGACCTCATCACGTCAGGATCAATATCCTGACCATGAAATAGTGATTTGTCATTGAAAGATAAACTGAACTCCTCCCCTTTAGATATCTCAGCTCTTCTTGACAGATAATTTAGGGAGATGATGTTGAAAATCAGGATGTAACTTTCCTAGATCCACAGGAAACAAGTCATTTA

>a11712_g1_i1	dna polymerase lambda-like
GTGCAATAAGTGCAGATACATAGTTTTCCTTTTTAGGATATATAGTCTGCAAAGGTCATAGGTTTCTTCCTACATTCCAAACAAAGATCATTGCTTCTTCTGCCAGATACTTTTATCTTTTCTCAGGTACGCTCGATCAGTTTATTTGGAGAAGTATGGGGCATTGGACCTACTACTGCATCAAAACTTTATGAGAAAGGACACAGAACCCTAGATGATCTGGAAAATGAGGAATCGTTAACGAATGCCCAGAGGTTAGGTTTAAAATACTTTGATGACATCAAGACCAGAATTGCACGCCACG

>a1171_g1_i1	lncRNA
GAATAACCTCCTCCCTCGGATCCAACAAAAATACAATCAAGGATAAGGTAGCACACTTGATCGAGCTTTACACATAATCAGATCCTCCTATTATCGCAGTTTTAATGCAACCAACTATAATCTGATAGCATCAACCAAAAAAAAGGAGAAAAAGAGGCTTTACGATCATCTGAGCAAATAAAAATTGCAATTATACAAAATTAAGTATCGATAACAATCAAAACCGCAAAAAATCACAGCTTTTGAATCAAGAAGAGTTGC

>a11722_g1_i1	lncRNA
GCAAGTCTGGTTGGTGTTAGTTTAGCATTTATTCAGTATTTCTGTTGCAAAGTCAAGTTTATGCTTCTCTTTCGTCTGCTCTCTTGCTCTTACTCTAACTTGATTCATGCTCTTAAGAACTGGGTCATATGCTTTGATGTATCAGTATTATGTTTCCCTTTTCCTAATTTTCATGATGAGCCATGACAAAATAAAACGGACTAGGCA

>a11731_g1_i1	lncRNA
GGACGGAGGGAGTACTATATAGTATATACCCTCGGTAAAGGTTACATTCCTCTTTAAGGTTCTTTTTTAGAACGCAAATCGTACTGCCATCTCTCTTTTTCTCTGTCTAATCTAAACTTTGGCAAAATGTTCTGAAGCAGCTAAAGTCAAATATACATAAGAAGTCTCCCATGTTTCATCGGAGAATATAAAGTAGTAGAGGACATATGGTTCTAGCCAACACATATTAATTGATGATACTTTGCTGGGAACAAGGGGTCAGATAAATAAAATTAGAACAAA

>a11735_g1_i1	lncRNA
CCTTAATACGCTAGCTCTCACTGGTAACTAACTAAAACCCTCTTTGGTAATTATTTTTAGTGGGGTTTCCCTCTTAATTTAACCATCGTATCCACGGTGTATTGTTTGTGATTTCAAATCTTAGATTGCATTTATTATTTAAGTGCGGAAGGGGCGTGGTCTTTTTGGTTTTGCAACACTCATATGGGATTGAAGGGAAAGAGTAAA

>a11735_g1_i2	lncRNA
ATATTGCATCTCTCTCTCTCTCTCCATCACCAACCACCACTTTTGCATTTTATTCGTTGACATCGTCAAATTCCTCCCCATGATTCTTGCGGGCAACCACGCCCTTAATACGCTAGCTCTCACTGATTGCATTTATTATTTAAGTGCGGAAGGGGCGTGGTCTTTTTGGTTTTGCAACACTCATATGGGATTGAAGGGAAAGAGTAAA

>a11738_g1_i1	dead-box atp-dependent rna helicase 37-like
GACATGGGTTTTGAACCTCAAATAAGGAGAATCGTGCAACAAATGGACATGCCACCTGCTGGTGTAAGACAAACAATGCTGTTTAGTGCCACTTTTCCAAAAGAGATTCAGGTCTGCTTTATTTTTCCAGAATTCATCAGAACAAGCTACTTGAATACATGAGTAGACCTAATGTGTTTGTATTAGGATACAAACATCAGGTATTTCAAGCTTTGCCGAGTCAGATTCGAGCTGGAAGGTGTTATATGTCATTAACTTTGTCAGAACTAACACTTTTGAGAGC

>a11738_g2_i1	lncRNA
GTTTTCTTTACTAAATGAGAGTACAGTGTTGACAAATATCAGCCATAAAATACTCTTAGGGTTATATATAAACAACTAGTGTGAAACTGTCTTCTCATCCTGTAACAGACAGAAACCAGCATATAGTTCATATGCATCTTTCTTCAATCCTCGTTTGTGTGATATTCTGCCACTTATATTTGACATGCAGAGGCTGGCTGCAGATTTTCTATCAACTTATGTGTTTCTGGCTGTTGGAAGAGTTGGT

>a1173_g1_i1	lncRNA
GTGAGTTTATTCTTGTAATGCCTTGCATTCTATTCTTGTTTATATTTCTTTGTGCCACTCCTGCAATAATAATTGGCCGTATGAAGTGAGCTTCTTGTTTATTGGTGCTTTCAGATATTGTGAACTGCATCGATTTACTGGCACCTGAACATGTTACTTATTTAGTCTATAATTTTTTTTTCTGTGTTATCTTTTCCTGGAGCCGGG

>a11743_g1_i1	lncRNA
GGGGGGGGGGGGGGGGGGGGGGTGCGCACTGCAGTTCTTGCGAGCTCGGTGCGGAAGAGGGAAGAGAGAGGCGCGTGCAAACACCACCGCGGGCATGGGGCGAGCTGGGCTGTGAGGTGGGGCTCGCGTGCTGCAGAGCTCGGACGGAAGGGCCCACCTGTGAGCTGGAGATGCCTGCTCGTGGTGACTATGGATGCTCTTACGGTATTAACAAAAGAGGAGCAAGGGAATGAGAGCCTTCGACTTAATGTGGTCTCTTCAGGGAGATAAAGAA

>a11745_g1_i1	lncRNA
GTTGAAGATTATGTTTCCATATGATTGTTATGAGTTTTAGAAAGTCAAACCTTATGGTGGCTATGATATTTTTGAGATTTAACTCATTTGGTGTTTGTCTCTGCTTTCTGTCAATCTTTATGCTTTACATTTATGTTTGCTCTTGACTGTTGATGAAATATGTTTACAGCCTGACTTAACTAGATAGGATAACCCTGTGGGTAATGGATTATGGAGCACATCGGAATCTA

>a11746_g1_i1	probable serine threonine-protein kinase at1g54610-like
CTACTGAAGCATTAAATAGTGAAGTAAGTAACCTTCAAGCATATTATTAACAAAATATTGAGAAACTCTATGGTAAATGTTTATCTTGATATTTGGTGGCATCAGTGCTAGATTCTATAGTCTCGAGTCTGTGATAAATAAGCAATGCCTGAGCACATGTAAAGTCACATAATGAAATCTGTCGTTTTTCCCGTTTCATATCTTTCAGCAACTGCTCTAATCTTAGGCTTGAAAATCTAATGTTATTTGGTGCACTTGATATCTGAACTGAGAATCAGCATGACACGTCTCCGTCTCATAATTTACTGCTAACGCAAAACAGCAACGTATATTTTTACTTTAGTTTGTTAATGAAGTGTAATTTAACTTTTTCAATGTACAGGTATCTCAATATAATATATTACAATCTAAGCAAAACCACATGTTATACTCTTTACTTCTTTCTTTACTTCTCTATGCAGTTGAGGGAGCCTTTGCATTTAAAAATCTCTGTGTTCAGTATTATATTGTAAGCCTAATCGTAGTTGATATACCGTCTGTGGCCAGTTTTTTACCACCGAACCATATGCATGTGAGCCGTCAAGCTTACCCAAATTCCCACCCAGCAAAGAAATGGATATAAAATTGAGAGACGAAGAAGCTAGAAGGCAACGAGGTGTAGGGGCAAAATCTCACGTCACAGATGGCAGTAAACGAACTAGAGCACGTGACAAAGCCAGTCGAGCAGTTCCAGTTCCAGAAGCAAATGCAGAGCTGCAACCCAACTTAGATAGGCTGAGAATGATGTCCGATGCCAAAGCCAAAAGCAAGAGCGACAAATTTCCTCCGCCTCATCAGGATGCAGCAATGGGCCATCATCCTCATGATGCATCTCGAAATGGCCCTTTATCTTTCAGTGCAGCTGAAACTTCGTTCGCCTCAATCTTGGATCGGAGGTCTTCAAGATCTCTACGGAGCACCACATCCAAAGTTGCAACTTCGAGAAGTAGGAACGATAAGGAGGAGCCCCATAGGGCTCCTGCACGGAGCTTCATGAACGCGTTGTATCCCTCCTCCATTGCTTGGGATTTCGGGTTCAGTCGCAGGCGAACAGGTTTGGAAAATAGCAGGGATCGAAGGTAGAGAGACTTAGAGAGTCGGTTTGTACACAAAATTTTGAATGTTGTGTTTTTTTTCTTCTGTAGTCAGAATCATCATGTTCATTCAAGGTCATCTGTTTGCATTCTTCAATTTGTGTATATTAAAGAGCAACATAGCATTCAACATCAGTTTTGTACAGTGAGAATTGTTTGTACTACAACTGTGCATTGTAAGTTTTTTTTTTTTTTTTACCATTTAAATGGAAAAGATCAATGGGA

>a11749_g1_i1	lncRNA
GGGGGCTTGGGTTTGCCAGTCTAGTCTGGGTGGTGGGGATGGGGTTGGAGGATTATAAAAGCAACCAGCAAGAAATAAAAATACCGAATAAAGACTCAACCACCAAATGCTCATCAAACAGGAGGAATGTCACTGTGTAGAATTCACGTTTAATACAACCTCTCAGAATAAGAGTGACAGAATTAATGTGAATAATAGTACCAAAACTACCAAC

>a1174_g1_i1	lncRNA
GGGGGGAAAGTCAAATTCATGGAAGTCAACTTGTTTGATTGTGCCTTGCGCTGCTTAAAAAAGTACATGCTCTAGAATGAGCACTAAAAATTCATTGGCCAGGGGAAATGAAATCGATTAAATGATATGTGCAGTGTTTTTGTTTTACGCATACTCATTTAAAAATTCATAGAAAATACTATTTCCAAGATATAACATAACAAAC

>a11752_g1_i1	receptor-like protein 12-like
GCCCACTCGTATCATTGTCAATCAATCTATCACTGGCTCAAAGTAAACATCCCCTTATAGTATTGTACTGCGTTTTTATTCTACCGATGCACGCACATGCTACGTCTATTGAATAACATCATAATTATATGCACCAAGATCTTCTATCACAAAGAAGAATGAAGCAAAAATTAAGGCAGGTTATCAAGAACATACCTGTCAAATAATTCCTACTCAAAGAGAGCTCCTGAAGTTGTGACCAGTTGCCAAACCCAGCTGGAACAGTTCCAGTGAGATTGTTATGAGACAAATCCAACATCTTCAGTTGTACGCACGGCGATAAACTTGTCGGAATATCTCCACTCAAGTAGTTATGTGAAAGGTTCAAACCCTGCAGCTTCCCCAACAATCCAATTTCACT

>a11753_g1_i1	f-box protein at1g78280-like
TGTGCTATATGGCTCAATTGACAGTCAATTGTAATAAAACTTTTATCTTTTATTTGTCAAGACATGTCCAATGACTCCGAACTCTCAGTTGTGAAAGTCATATGTATCTCTATCAGGACACTTATTTATATACATCGTCTATGAGATGGAGCCTGCAGAATCATTCATCTTCTTCTGAATTTCCTTAATGTTTATGATTGAGTGTTATTCCGATGGACAATTTCTTCTTCGCCTATTCCTTGCAGGGGTGATCCGATACCTAGTAAACTGATAGAGAAAGTTGATGACTACATCCCTCGTGACTTACATGTATTATTTGATCAATTGGAGCATGAGGCAGAATGCAGATCTTACACCTGGATACACTCTGATGTTATGGACGATAATATTTACATGATGCCTTACTCAGATTCTACATTGGAGAAAAAGCTTTCTGAGCCTTGTGTGGAAGAGGGCACATATATTAGCAGATCTAACAACAGCAATAATCATAAGCTTTCTTGGGTTCCAAGCTACATCCTTGATTTTAGCAATTTGTCTGCTGGCGAACCCATACTTGACCTGATTCCAATATACCTTGATATTTTTCGTGGAGATCCTCATCTCCTGAAACAGTTCCTCACTAGTTATAAGCTTCCATTTAAGAGGAGAAAATCCATGGTGGAGGTGGTAAACAGCAACAGATTGGATCAGCTTTCTTATCGAGCAATGTGTTATTGTATTTTGCATGATGACAACGTCTTGGGAGCTATTTTCAGCATCTGGAAAGAATTAAAGTCAGCAACAACATGGGAGGAGGTTGAGGAGACAGTTTGGGGTGATCTCAACAGTTACATTTAGCTTATTGGATATACACCTCATTTATTAATTGTCCTTGCTCTACCATATCCTTTGTTCTATCTTTTATGAAGATTTTCTGCTTTTCTGATTTATTGATTTTTAATACTAGAATTACGACGTGTAACAACAGTAAGTGTGTAATACCCCAATCCCGATATTGGAATGTGTAATTTAATGAGACGTGCTTCATAGTATTATTACTAACTACAATTGAAAGGACAA

>a11753_g1_i2	f-box protein at1g78280-like
CTCTTTATTGTTTAGGCACCGAGGTATGATTTCATTTCTTGAAATTTTTTGGCTAACGGTGTGTTTTTGTGTGTATGTTTTTGTCCCCTCCTGGTCCTTGCTCTGAAACCTTTCTTCCTTTTTAGCTTGAGTTCTACAGTATAGTACATAAGTCCAACTACTCCTTGAAGAATTACATTCCTTCTGTCTTAGCAAGTGGGATTCTTCTTTCTGAAAATGGGTCATATAGAGTATTGCCCTGGGACGGTAGAGGCATACCTGAGCTGATTGCCAGTTTCACATCAATAAAGCATGAAGAAGGTGATTATCCATTTGGTCTCTGCGCCAAAAAGAATTTTGAATATCAAAATGCTGGAAGGCTGTTGCATGAATCAGGAAATTGTGCTAAACCCTCTTCAGTGTGGCCCTATATTGTGACAAGAAGGTGCAGGGGGAAAATGTTTGCTGAACTGAGAGATACACTCTCATCAGAAGATGAACTCAATCTGGCTTGTTTCCTAGGCAAGCAGCTGCATGATCTCCACCTATTACCTGTTCCCCATCAGTCTTGTAATGACTCAGTTCCCATGGTCAGAGAAGATCATATTCAGCCATTATGTTGTAGTGGGTTATCAGAAAATGGTCTGGATAAGATTGGCCATCCAGCTGATTTGGAGTTATTTATAAGCATCCTAAACAGAAAAAGGGAGAATGTTGTGAGACGCTTGGCTGAGTGGGGTGATCCGATACCTAGTAAACTGATAGAGAAAGTTGATGACTACATCCCTCGTGACTTACATGTATTATTTGATCAATTGGAGCATGAGGCAGAATGCAGATCTTACACCTGGATACACTCTGATGTTATGGACGATAATATTTACATGATGCCTTACTCAGATTCTACATTGGAGAAAAAGCTTTCTGAGCCTTGTGTGGAAGAGGGCACATATATTAGCAGATCTAACAACAGCAATAATCATAAGCTTTCTTGGGTTCCAAGCTACATCCTTGATTTTAGCAATTTGTCTGCTGGCGAACCCATACTTGACCTGATTCCAATATACCTTGATATTTTTCGTGGAGATCCTCATCTCCTGAAACAGTTCCTCACTAGTTATAAGCTTCCATTTAAGAGGAGAAAATCCATGGTGGAGGTGGTAAACAGCAACAGATTGGATCAGCTTTCTTATCGAGCAATGTGTTATTGTATTTTGCATGATGACAACGTCTTGGGAGCTATTTTCAGCATCTGGAAAGAATTAAAGTCAGCAACAACATGGGAGGAGGTTGAGGAGACAGTTTGGGGTGATCTCAACAGTTACATTTAGCTTATTGGATATACACCTCATTTATTAATTGTCCTTGCTCTACCATATCCTTTGTTCTATCTTTTATGAAGATTTTCTGCTTTTCTGATTTATTGATTTTTAATACTAGAATTACGACGTGTAACAACAGTAAGTGTGTAATACCCCAATCCCGATATTGGAATGTGTAATTTAATGAGACGTGCTTCATAGTATTATTACTAACTACAATTGAAAGGACAA

>a11754_g1_i1	lncRNA
AAATTAGTGTAAGCTCAAATTCCTCTCTAAACTCTTTGGAATGGCGTCGGAGCTTGAATATTTGGGTAGCAGTGGAACGGCATTCGAGTATTGGTGTGATTTCTCAGTGGAAGAAGAGATCATTCCACTGTACATTAATCGTTGCAGTGATTTGTTGGATATGCCACCGGATAGGAAAATCGTGGTTGAGGTTAGAACCAAATTCACAGTAAAGGAAAGAGGGGAGAGAGGGACGGGAATGGCGGTGGGG

>a11755_g1_i1	lncRNA
GGGCACGGTGGCGGCGAGGAGTCGCCATCGCCGCCTGAAATCGGAGAGGGGCATTAGGGGCGCGGCGGCAGTGGCTCCTCGCTGCTGACTCGCCGTTTTTCGCCGCCGGATCACCGAAAATTCAAATGGAAGAAGGGGCGCCGCCCCGGTATGGTTGTTGCGTCTGTATGTGAGCGGAGTGGCTGTGTGTGCGTTGAGACGGAGAACCGAGAGAGAGGGAGAC

>a11756_g1_i3	lncRNA
GTCAACAGAAGATTGCTGCAGAGGAAAAATCAGGAGATGCGGCAAAAATAGGAGGTGATGAACATATGAATGCTGCTGCGGATAATTCAAGAGAGTCTGCAAAAGGCCAAGGCGATGAGCAGAAGAATGCTGCAGAGCTAAAAGCAGGAGATTCAGATCAGCAGAGTACTACTGCTGCACACGAGAAATCAGGAGAGCCGGCAAAGAATGAAGCCGATCAACCTAAGAATGCTGCTGCAGATGAGAAAAGCGGAGGCGACCAGCAGAAGAATACTGCAGAGGAAAAATCAGGAG

>a11761_g1_i2	lncRNA
ATCAGTAATGTTATCCCGATGGGTTCGTTACCCAGCACCTCCCTCTGAGTTGCGATTTGGCTGTTGGATCAAATAAGTGGAATTCGCTATTTTGTATACTAGTTTGCGAAGATACTCTTCATTTGTTGATTCTTGCACACAGTCACACTTGTGGTACTGGGTGTATTTTTTGTAAAGTGAGTTTTAGAATAGAGTATTGACATGGTTATTCATCCAATCTGTATACACAATTACAGTGTTTAGTTGTAAACAAGCTTTCAATATGGAGTTGCTCATGCATGTTTTTA

>a11762_g1_i1	lncRNA
ATCATTTTCCAATGAAAATTTTACGACGCACCACCCTCATCAACATCCTAGATTGTGTTGTTTGTTGTTCATGATGAATAGGTGATGTGTTGTATTTGGCTTTGCAAAGCAGATGAAGAGGCTGTTGAGAAAGTTTGTGGGTGGATAAGGCATGGTGTTGTGTTGCAGAGGAGCGTCAATGGCGCTTATGCAGAAATCAAGCACCAAAGCAAGAAGCAGTATGGAAAAGGGACTAAGCTCAAGGAGAAACTGTGAGG

>a11766_g1_i1	lncRNA
GTATTTACTGTTTCATCTCTTTGTTGATATTTGAGTTCTGAAAGCTCTTTTTCCTGATATTTATTATTGATAATAATCTTGGAGGAGTTAGGGTCTGCTAAACTATAGACAATACACTTATTTCATATGTTTCATAGGACTTACCTTTCTTATTTTGGGCCTCTGTTTTTCCAAACTGAAGTTAATATATTTTAATTTTTTCTTTTGTGGGTTGTTTGATTTTGGTAGTCTTTGCTAACATCAGATTACCTAATTGTATTTTCTATACAGGTGTGCAAAGGAAGTTGGATA

>a11768_g1_i1	transmembrane protein 56-like
TTGGTTGAGAGTTGATAAGAATTGATATTGACATGCCTGATGAGAGTTGATGTAAAAAACTATTGACTGTGTCTAGCCTTGCTCAACGTTCTCACCATACCTCTCGCAATTTTCCAAAACCAGAATGCGTTCATCATCGCCAACACAGGGGATACTGTAAGCAAGCTATAAAATCCTAGTGGGTACACTAACTTCACCTGATCAAAATGGATGTACATGTGGTAAAAGAAGTAAACAAATAACACAATCCTTGCAACCAACCAACCCAAGAACAGAGCAACACCATTGTAAATATAAAGTTTGGAATTCTTCATGCCAGCAACATCAAGATACCATCTTAGATTAACAAACGGGGTTGTGATTTCAGTGAAAAGAACCATTAGTATGTAAATTTGCGCTTGACCGCTGAAAAGTGATTGAATAATTGCAAACATGGAGAGTCCGTGATGCATGACATACTCCACTCCACCTAAGGCAGGATATTGATATAATATCATTGCCAAGTCTGATAAAAAGTACCCAATTGAGACCCCGAATGTAGTGTTCGATAAACTTGATGACCTATTGATGACCAACTGATCTCGAGAATCATAAAAAAGATCAGAGATGAGCAGGAGATACAGAGCGCAAGCTGCTGCAGCGATGGCATGGAAAGTGGAGAACCCCCTGTTGTTCCATTCTAGTTTCTGTTTCCTGTTAAGTCTTCTGTACTCCTTCACTAATGACGCACTAATTATGCCTGTTAAGTCGTATACAACTTTGCACATCAAAATACCAGCCAAAACCGAGGAGAGCCACCCTAACTGCTTGGTGGAAGTAGCGTAAGCGGCCACATTCATCAACCCAGCACCCATCTCCAAACCCCTCATCCCTTTTTCCTCTTTCCCTGCAGAAGTCGCAGCCCATTACAGCACAGAAACATACTTCAAAAGGGGAAAGCAAATAAAAAATTCAAAAAAGCAATCCATTATTAAATGCATATTGTTCGTGTCATCTGTATCACACCCATACACCATCTTTATTACTACCACAAGAAGAAGAAGAAGCAACATCTAGCTGGCAATATTAAAA

>a11769_g1_i1	lncRNA
AGTTGAGTACAAAATTTTGTAATATGATTTTGTTATACTGCTTAAGTATGTGTCTGGGATAGGCTGTTGGCATTTAAGTTCCTTGATATTACCTGAACCAGGTTTATAATTTATAACTTAGTTTTCTCATTGTAGTAAGTAATTAATGAAGTAATGTTCATTAAGATTCTCGGTATTGAAATTTTTGAAGCCCCATTAGAACCACTCAAGATATTTGACCTATCGACTTCTGCCGCAACTCTGTCTGTTGATATCCTGTTTAGTAAACATGAAACTTGAATAGTTAGGATAAAGTTGGGGCCAACACGTGTGACTAAACATCAAATAGCCGTCTGAGTAAGTCACTCAACTGTTTCATTTGGAAAACTATATGATTTGTGATAAAGGGAAGACGTTGGAGTAAGATCACGGTTCTTCAGTTTTGCACCAAGTTCTGAGTCCCCAAATGAAAGATTTTCTGAGAGTTTTTGGAGCGAGAGGAAAAAGGCTTCAGTGTTTGAGACAGATGAGACGGCCCAACTTATACCCAATTAAGAGTGTTTGCCAGTTTCTTGATAGTTGTGCTTCTGTGCACTTTAACAGTGAACACAAATGTGGAAAGTATCCCTTGATGGTCACTGAATGTCATGCCCCCTAAAGAAGAGTAAAGGGTGGAAACATAGATGTCCTCTCCTTATCGACTTTGTGAAACTGGTTTCAACTATTCTTGG

>a1176_g1_i1	lncRNA
GTTTCAATTTTATGGATCATCTATCAAAGTATCCCGCGTTACGCTCCAATATCATCACTATATATATATACTCACGTAAAATGTACTCTCGAATAAAAAATCCTCTGAATATATTATATTCTATAGTTGTATAGCAATATTGAGTTCCCATAGCAGAACTTTAGAGCATCCCTGCGTTGGAATACCCTTCAACGTGCTTTCCTCCTCAACA

>a11773_g1_i1	lncRNA
ATAGAGGCTTTCTATCAGTGGAGGAGTGTGATTATCTGATTTCTTGGGTATTTTCTTCTCTTTCACTTTTATTGGACCTGCATTTTTCCTTTGACTGTTGTTTTCAAACTCTGTTTTGGATTTAGGTTCATACCATGCGAGGCAACAATTTACCAATTGTTGACACGAACAATGTACGAGATGATATTGGCATCTCAGTGGATGCAGATGATGAGATTGCTAGAAGGA

>a11774_g1_i1	lncRNA
AAAAAAAAAAAATAAAAAAAAATATTTTTTTTTTTTCTTTTTTTTTTCAACTGCACATATATCCTCATAGAATCAATGAATCATCACTCAACACACTAAAATGATAGGAGTACTCATCTCTCATCTCGTCATGACCTAATGCATTCACATGTTTTCAAGGGACAAAAGCAGGCTAAAAATAGGCTAAGGCTCAATATATGTGGCTTTTAATCAAACAAAACAGGAGCAAATTAGGCACAAACGGGCTCACTAAGGGAAGAGTGAAGGTTCGGATAATATGTTCAGGCCAAACAATGGTTATTCCTAAATG

>a11776_g1_i1	pentatricopeptide repeat-containing protein at1g50270-like
CAACGGCGTCTCTGTACGGCATTTCATCGAACACCTTGCAAGCACACTCGATGAGCCCGCCGTTAGCGCAGACACTCAACAAAGTGTTGCACAGGAAGTGATCAGAGCCGAAGCCGAACTTGATGGAGTGCGCGAAAATCTGGAAAGGGATGTGGGTTTTGGACTTGAGGAGTAGAGGGAAGGTGTGCTTGTTGGGGGAGATGCCCTCCCGGCGCATCGTAGCGTAGATGAGAATAGCGGTGTTTTGGTCGGAGGTGAAGGCTCTGATGAGAGCGTTGTAGGTGTAGACATTGCGGCGGCGAATCTGGTTGAAGATGGAGAGGGCGTAGGCGCGGGGAAAGGAAGGGAGGGATATGCAGTGAAGGAGTAGTGTCGACACCAATGAAGACTCGTCGGAGAAACCGGAGACAATGAGAAGTGAGTGGATTTGCTGCAACTTGAAGAGTTCCGGCGAAGAATTGTTGGCTCTCAGATGGAATTTCTGCGATAAGTAACGCACTGCA

>a11785_g1_i1	lncRNA
GTGGGTGTGTTTTAGAGCTGTGGCGGGGAGTTACAGATGAAGAGAAGGTGTGTGAGAGGCACCATAGCGATTCAACTTTTATGATTTAGGTTCATATATATAAAACTGAGAGATTACAGATGGACAGAACCAGTTCCTCTTAATGACTCATGTCCATAAAAGTAAACTGTTGAATGGGGGAAAGGGTCAAAGAACCACAGGGGGAAAGAAATAACCATTAATCTAGCTCATTTAAAACTTAA

>a11786_g1_i1	lncRNA
TATTAGGCAGTTAATTAATATAGGTCTTTGGCTACTTGGCTAAACTAGCAGTGTTTTGTTCCCTCATTGGGGGTGGGGGGACGTGTGTGGGATCATAATTCCCTACTTCTCTTTGTTGTTTGATATCCTACACTTTTCTGCCATGCTTTACAAATTGATCTGAAATGCTGTTTTAAGCAGTGGCAATCCTTAATTCTGTGCCTAACAAAAGAAGAATAAGCAGTGGGATGAATTTGATTTGTGTTTATCTGCTGATAAGCCTTTGGTTGGGGAGGCAAGTTTCATTTTTATCCCTATTTATCTGATTTTATCTTTCATGCGTCTCTATCTTTTGCTAGTGATTAGCCACTTGAGGATCCTTTGGTATTGAGATAAGGCTGGAAGGTATTAGATCCCTTTGATTATTTTCTTGGTAATTTTGCTGGCCTTGGATTATTTCGAGAATGGAATAATTTCCAGAATGGTTACTTTAAATTCCTAACCTCCACCCATCCCCTGCTTGTGTGA

>a1178_g1_i1	lncRNA
GAGAAATTCACAGAGTGAGAGTGAGAGTGAGAGTGACAACAGTTTGGAAGCAATTCCAACTCTGACCATAGACAACACACTTGTCATCATCTGGATTTCTATCAACCTCAGAATTCCTCGAGCGGGTTGCGTGCATCCATAAAATTTCATGTAATGTCTCAGCTTAATTAAAATTCCAGTTTGCATCATTGACATTTTAACATTTCAGTTTGCATCAAACACATCCAAACCTAGGTTTCATCCTAGGGGATGCATGTCAATACAAACAAACAACCAATCGAAAACCAACTAATAACCCACAATCATAACCCCAAGTAAGCATCACAATGCCTCAGCATCCAAATATGAAACAATCAGATTGCATCATTGACAAATTAACCAACAATCAGTTTGCATCAAACACATCCAAACCTAGGTTTCATCCTAGGGGATGCATGTCAATACAAACAAACAACCAATCGAAAACCAACTAATAACCCACAATCATAACCCCAAGTAAGCATCACAATGCCTCAGCATCCAAATATGAAACAATCAGATTGCATCATTGACAAATTAACCAACAA

>a11790_g1_i1	lncRNA
ATGAAGTTGATCGAGATGCCGCTGATGTGCCTAAGAAAACTGGATTCTTCGGGACTCGCTTCATTTTCCTCACCACTTCTGCGAGAACGTGGTGCTATGAACACTTTGAAGAGTGTAGCTAGCAAACTCCCTTTGCGCTTGGGAGGAGCCTTTTTGTACGACGACCACCACCCCAAAAAGGAAAGGGTTACAAAGGTGGCAAAGATCGCCGGAAACCCAAATCGGAAAGTCCACGATGATATCACCGATATGATAACAAGTCCAACCGCATACA

>a11791_g1_i1	lncRNA
GCTCGAAGGGATCCCTCGATAGAGGTGCGTTTCTCGTTCGAATTGATAGTTTTCCACAAGGGGGAGTTAAACATGGGTTGATGTATTATATCAGGAAATGAGAATGAATTGTGAAATGAATGAGATTGAAATGATTTGGGGAAATTACTAAGTGAAGAAGTTGGACTGTCTGAATTTTGTAGATGTTGCTCTTGCAAAGCTCG

>a11797_g1_i1	lncRNA
ATCTGAAGAAAAAGGTATGGTTCTAAAAACTATTTCTAAATTTTATTTAGTTAATTAAAGATGTAATCTCACAAATACATCTGTTGTATTACATTCACCCAATTATATATAAATACTAAATTAATGAAATAAAATCATAAATAAATGTATATATATCATGTGTACGTCCCTTGCATGCAGCACAAGGACCTTCAGGAAGAAA

>a11798_g1_i1	lncRNA
GTGTTGTGTGCACATTATCTTTGCTTTCAAGTATGTGCGTCTCTTTATAAAGCTACCTGCTGCCTAGTTATTCAATAAATGGTGCAAATGCCAACATCAAAGGATCTATACAGAACACGTCGTGGAGGAACTAAAAGAAAATGATCAAATGATAGCAGGAGATGGTTGAAGGAAGCGGCAGTCAGTGAGAAGAAATCGTGAACCAGGTGATGACAGCAAAATACCAGAATGTTTCTCGAGATATTATTAGGGAGCCAACACACAAAATGTGGAACTAATGAATGATTAGAGGATAACATGAGTTCTGAAGAGAAATATGCTCACCGGAAAAGAAAGATAT

>a11800_g1_i1	meiotic recombination protein spo11-1-like
GGTAGAGGGTACCCTGATATTCCCACAAGAAGATTTTTGCACCTCCTCGTTGGAACTTTGCATCTGCCGGTGTATTGCTTGGTGGATTGTGATCCATATGGCATTGATATCTTAGTTACGTACAGGTTTGGTTCTATGCAAATGGCTTATGACGCCAAATATCTACGCCTCCCTGAGATTCGTTGGCTTGGAGCTTTTCCATCAGACTCTGAGAATTATCAACTCCCGCAGCAATGCCTGCTAAATTTGACAGCAGAAGATAAGCAAAAGGCTGAGGCCATATTACATCGGTGTTACATGGAAAGAGAAGTCCCACGCTGGAGGTCTGAACTCCAGTTGCTGCTGGATAGAGGAGTCAAATTCGAGATTGAAGCATTATCAGCACGGTCGCTCACATTCTTGTCACAAAAATATATACCATACAAGATCCAGAGGGGACTGCATCTATAGTTTACTTTCTAATGCATAAATAATATGTAGGCAAGCCCATTAATATTAATTTACTTTCTAATCCAACAAATTTCTCAAGGCCCT

>a11801_g1_i1	lncRNA
CTTTTTTCTCTCACTGGACACTGCCTCTTGCTATTTAATCAGCGCTCTTCTAATGCAAGAACTTGGAATGTCTTCTAGTCCAAGACTCCAACTTTTGGCTCATCACTTGCCTCTTTTCTCTTCTCACCCATTTTATTGAAACACCGAATCTTGCAGCTCCGTTTTTGTTTTCTCAGCTGTTTTATGGGCATTTACGGTGACTTTTACTAGCAAGAATTAAGTGGGCCGGGGG

>a11802_g1_i1	lncRNA
GCTGCGTTCGGCAGTAGGAGATCCTTAGAACAAGTGAATATCCCAGGATCAACACCATGTGCATTTATACTTTCTTATTATCGGCTCAAGTAAACAACAAATAACATGAGCATCTTGTCACTAGATGCCTGTGGTGTGTTGGACTTGTCTGTCACTGACTAAATACAATGACTCTACATGTTAACAGAGAAAGGAACTTAAAATATACACATGACAGAAAATGAGAATAGTTTACCCAATT

>a11805_g1_i1	lncRNA
TGTGCTTCGGGAACTACTATTAGCATGAGGAATACTGCTAGAAATCATCTCGATGGCCTCTTTGCTTGTTACATCTTCACTCGATGCTATATTTTGGTCCTTGTTAGTAATCCTTGGGGTACAGTAGAGCTTTTCCTTAAGACGCATACTCAAGCAAATCTGTATATTACAGTTTAGGGTATGGTTTGAGATCTATAAGTTTCCTTACAATCATAAGCTTTGCCAGGAAATCAGGAGAAGGAAACAGCTA

>a11809_g1_i1	lncRNA
GTAGATTGGTTAAGAATCTTGGTGGTCTCATCAGGATTCTGGATGCTAGACTCCTACAATAATTCTTGATACAACTTTTTCTATCTTTTGTTTTAACACCATAAAGTCGTACGTTTACCATTTGTGATATTTCGGTTATATGCTGCTGTACATCACATGTCTTTATATCATACACCTTTTTATCACAGACAAGGGCTTCTTGTTTACTTTGGCATATATTTATAGTTTGATCTTTTCCTCCCA

>a1180_g1_i1	lncRNA
AGAAAAATGTTCGGAAGCAACCGTAAGTTCTGTTTCCCTTAACTTAGTCGGTTCTTATTTGATTGTTTTGTATTGCCACATTGGTTGTTCTCCTCTATTATCTTCCTGTGGATAACTCTCCGCTTTTTACCTTTGAATATATCCCTTGACAACAAATTCCTAAATTAAATCTGTTATATGGTTAGGTAATGATAATAACATTGGCTACTTGAGATCAAATGTTTAATTTTTTTATTTG

>a1180_g1_i2	lncRNA
AGAAAAATGTTCGGAAGCAACCGTAAGTTCTGTTTCCCTTAACTTAGTCGGTTCTTATTTGATTGTTTTGTATTGCCACATTGGTTGTTCTCCTCTATTATCTTCCTGTGGATAACTCTCCGCTTTTTACCTTTGAATATATCCCTTGACAACAAATTCCTAAATTAAATTGGCTACTTGAGATCAAATGTTTAATTTTTTTATTTG

>a11816_g1_i1	lncRNA
GTAGACCCGAAACCAGGTGATCTACCCATGTCCAGGGTGAAGTTCAGGTAACACTGAATGGAGGCCCGAACCCACGCACGTTGAAAAGTGCGGGGATGAGGTGTGGGTAGCGGAGAAATTCCAATCGAACCTGGAGATAGCTGGTTCTCTCCGAAATAGCTTTAGGGCTAGCCTCAAGGTAAGAGTCTCGGAGGTAGAGCACTGATTGGACTAGGGGCCCCTACCGGGTTACCGAATTCAGTCAAACTCCGAATGCCGATGACTTATCCTTGGGAGTCAGACTGCGAGTGATAAGATCCGTAGTCGAAAGGGAAACAGCCCAGACCGCCAGCTAAGGTCCCA

>a11817_g1_i1	lncRNA
GAGACCAAAGAAACCGTAAAGGAGTAAGTATATGTTCTTGCATCCCATAGAATCGCAACTTGCTGCATATTTATTGATAACAAAAATTGATGATTAAGATCACTGGACACGTTAATTAGTTTCTGCACGATGGCTAGGATTCCTCAATCGGTTGCGTCTGTGGCAAGGGTATATGACATTAAGAATAGTTTTCTGCGTCCTTTCAAAAAGAAAAATGAATAGTTTTCTGTGAAGA

>a11819_g1_i1	lncRNA
GTCTTAATCAGAGCAATGCTTTGGATTGGAGTTGAGTTATGGAATTTGAATGCTATGTTGTCGACGTTATGGCTGCTTCAGTATAAGCAATGCCGTATTTCTGTGATTTCGACTTCACTACCTATAGTTATTCGCCATAATCAGTTTCAGGTGGATGTTATAGATGCTCCATGTTACGGTTAGATTAGAAGCCTTATAATTTGAAATACATTTGTTGATCAAGAGTAATGCCATCATCCATGAATAGCATTTGAGCTGTGAGCTTCCATTTATGTTTTCCTCATCTGTGTAGGTAGTCTTGATCTTAAATGAATTAATGCTTTCGGCTTAATATTTAGGGGGGAA

>a11822_g1_i1	nucleoporin nup53-like
GGAGATTAAAATAAAATTAGGGTTTTTCATATCAGTGCTCTGCTTTCTGCTCACTACTGTTTGGGGAAATCTTCCTTAAAACCCTCCAAATTCAAAATTCCTGTAGCTCATCGTTGCCGTCACTATATTCAGGGAGGCACAAAGACAAAATGAGCACAAGTGTCCGCAGAACCCCCAAATCTGGGAGGCAATCCCTGTTTTTCCAAGATTTAGCAACGCCTGTGTCATCTCGACGGTCTGGGGGAAAGTTTACAACCCCCGGTCAGGCAGCTGCTGTTTCTGCTCTATGGCGTGAAAATTTTTCCAACTCTGATCTTCCTCCTCCCCCCGCTTTTACCCTTGAAGACCGCTTTGATCAATCTCCAGAATCAGGGATACCTGACTATCCAGTGTCTCCAGAAGTAAAATCAGATCCTAGAACCCCACTACAAAGTTTTGGCAGGGAACTTTCAACTCCTAAGAGCAAATCAGATGCGAGCACTTCATATGCTGGAGCTAGCAAGCAGTCACAGCAGCAGAGTCAGCAGAGCCCTATGGTAAGTTCAAGCTGGTGGTCCCCTGCCAAGACTGGAGGTAGTGCCGAGCAAGAAGATAAAGGGAAAGGCTCACCCGTTGAAGGTGTGGTTCAACCTGGTGCCTTGATAACACTGCCGCCGCCTAGGGAGGTTGCAAGGCCTGAAGTGAAGAAAAGTCTACTGCCTGTTGGGAACATGAATGAGGAGGAATGGGTCACTGTCTATGGGTTCTTGCCTGCTGATACAAATCTTATATTGCGGGAGTTTGAAAAATGTGGGGTGATTTTGAAACATGTTCCTGGCCCGAGAGAGGCTAATTGGATGCACATTTTATATCAGTAACTTGTTGCTGCAGAATCGGTCAGATGCTCAACGAGCACTCAGCAAAAATGGCATGGAAGTAAATGGAGTTCTCATCATTGGAGTAAAGCCCGTGGATCCAATGCAGCGCCAAGCACTAAATGAGAAACTCAACAATCAAGGATTTATGACATTACCACCGGCCCCTTCCAATAGAAACCTGGAGTCAAATGGTTTCAAAA

>a11825_g1_i1	lncRNA
GTCCGTGCCAAATCCAAATAAGGTGCCTTGGAAGATGTTTTTAATGCCTTTTTACTAGAATTGGAATGAACACGTTCAATCTGCAAAATGCACTCATTAGTCAGCATATCATCCTTTGTGGGGAAAACGAACTTGTTGAAATTTATATATAGTAGTCGACTTATGTGTAGTGTACCAGGCTGACTTCATTTCTTCTTCTAGCATAACGAAGGTCCCAGCATTCG

>a1182_g1_i1	lncRNA
ATTTATTTCTTGCTAGTTAGTTGAATATATTTAGTTATTTACTGTATTTGTACTCTGTAGACTTGTAGTTAGTGTTCTTGAATTCTTGAGTTGCTGTTATTTGCTAGTTCTTGGCTTCTTGCTGTCCTGAAATTTGCTAAGAACCCAAATTTGGCTTCTTCTTCTTGGTTTCTTAAGAACAGATTGGGAACAGATTCACAATTCGAAATGATGGGAAGTTGGGAACAGATTGGCTAGCAAATTCATTAATTAATTAATACTAGTATTCTGAAATGGATCTTCACTAACTACATCATGTATCCTTGTTACCTTGTATTAATTCAAAGAATTCTCATATCTTACGTACACAATAGGAATAAAGAGAGAAGACTCACAGATATTCAGCAACCCAAACATTATATTTCAATTCTTGACTAAAGCATTATAATTTCATTTTTCTGTAAGAAAATTAGATGAAGAAAACTTCAATAACAATGTAAGGGTTTACCTGAGATGAGAAAGAGCAGGGGT

>a11838_g1_i1	lncRNA
TCTCTCATCAGACACAATTGCATAATCATTAGAAAATGCAATAAAACAAAATTCAAATTAACATTCCCCCTCATTACCAACAGCAGCTTCAGAACGTATACAGAGTGCGACGCAGACACCAGCATTAGAAATTTATCTAGCACGAACACTAAATCCAATCCAACTGATTAAGGTAAGTGAAGACCTGATCCCTGATCCCACCAAAACGACTGAAAACAATCGCACGGTGCCCTCCCTCAACATTG

>a11839_g1_i1	lncRNA
GTGTGTGTGAGAACTTTGTCGTTTTTGAAGTTTGTTTGTAGTTGGGATATATCAATATTGGGTTAAGTGCTACTTGTTTGCTTTTCATAGTTTTTTGTGAAAGTATTTGCAGCATTTATGACCATGCATGATATATTTGAATGATCCTATGTTGATTTAATTTCAATTGTTATGGAGAGATTGTTTTGCTTATATTGATGTGTGATCTTGTGGTTTTTTTGAAGTGTATAAACTATTGGCCAGA

>a11842_g1_i1	abc transporter b family member 9-like
AAACCTCTCCACCAAGCTAATCACTGTTGATTTCCCGCTTCCACTCTGTCCAACCAATGCAGCTGTCTTCCCGCTCGGTATGGATATTGAGAATCCTTGAAATATCTGAACTTCTGGCCTTGCTGGATATCTGAAATATACATCTTTGAGCTCGATCTCACCTTTGATATCTTCCAAAACAATCCCACTACATTCAGCATCAATTTTTGGTTTACGATTGATGGTCTCAAACATCTTGTACGCAGCAGCTTGACCTGATGCAAAGGAACTTACACACGGAAAAGCCTGACCAATT

>a11849_g1_i1	lncRNA
GCAAGGGTGGATGAAGCTTACAAGTAAGTAGCTGAAAATCTTCTTTATTATAATATTCTGCAGTGTACGAAAATTACTACTCTTTTAGTTGAATGAGGAAATGAGTGAAAATGGTCCGACCTTTTCCCTTTCATTGCATGAGATAATTCATCTGTTTAGACTTTCTTACTTATAATATTCACTTTGCATGCAATCATAATCACTACTGAAGCTACTGATATAAATAGAACAATCGGGGGGC

>a1184_g1_i1	lncRNA
TTTTTATTAAAGTTTTTTTTTTTACTAAAGTTCGAATATGATATTTTCTTTACCACATTTGGTTGCACCTCCTAAATTTGCCAGGCTAATATAACCGTGCCGGTGCCGGCGCCGCCGCAGTCCGAGTAGAATCGTCAGCCACCGCCCCGGAGAAGTCGGCGGCTGACGGTGTTGCTGCTGATCGGGCTCAATTGAGACGTGGCCGGCGGAAGCTTCGTCATCTAGGGCTTCGACCTCCGCCCCTCTCAATCAAGCTACTCAATCTAGTTGCTCTGACTGATATGCATGTAAATTTACTACTCAAAATAGGTGAATTAATAAAGAATTATCAAAAAA

>a11852_g1_i1	ring finger protein b-like
GCCAGGGAAGGTGATGGTGAGGATGTCGTCGGTGGCAGTCGTGGCGGTTACGCGGCGGCGCTGCTGATAAAGGGATGCGAATCGATGTTCCAGTCTCTGTTGAAACAGAGAGACGAGGAAATATGGAGAGCGGCGAGGAGGAACGCGAAGCTGGAGGAGTGCGTGAGGAAGATGGAGATGGAGCGGTAGAAGTAGCTGAGATTCGCGCAAGAGAACGAGGCGCTGGCAGCGTCGCTGAGTGGCACGATCCAGCTGGTAAGGGCGGCGGCGGCGGCGGAGGAGG

>a11853_g1_i1	lncRNA
TCCTCACTACATTCACAACCAAAATCCACAACCAAGGTTTAAATCCATACATCTCATACAACCGGCAAAAGTCCCAGTCTTAACACAGATTCAATCATAACGCTTCAAACTTCCCAAGCTTATATGGAGAAGATGATTCTGTCTCAGCTAAAAAAGTTAAATACCGATGGGACTGAGTATATACTTCATTAGGAGATAATCAGGTCAACAACAACCTACATGAAAGAAGATATTGATGCA

>a11854_g1_i1	lncRNA
CGCCGATAAGATCAGATCGCAATGATCGCACTGTGGGCGTGGGTTACTCTCTTCCCACAGACGGCGCCAAATGTAGATTGAAAGAAAACCAGTTGCACTCAATCGGATTTCTCACACCACCAACGCAACAACAAGCAATTCAATTAAGCGAAATGAATCAAAACAAGTAACAACACAAAAGAGTTTACGTGGTTCGGATAATTTCTTATCCTACATCCACGGGAACTGAATCGAAGATTTTATTGCCAAGGATCAAGAGAGAATACAATACAAAAAAACAGA

>a11862_g1_i2	zinc finger protein 346
ATCGACATCACAAGAGGTATGTTGTCTTGTCTCAATCTCAATATAGTTAATACTAAATTGGTTTGCTATAGTCCCATTCAAGCTGTTAAACTTTTGAGCAAGCATGTTTCTCCATATCCATTCGCAACTGCATCTGCAGGTGCAGTATGCTCAATCAAATGAGATTCCCAAAAGAACATATGCCAATGCTGAGGTTAAAGAGACAATGCCACCACCAGAAGCAAGACGCGCAGAAACTCCTCCCCTCAAGAAAGAATGGCGTTGTGGTTTATGTAGGGTGAAAGTCACGTGTGAGAAAAATTTGAATGATCATCTTCAGGGAAGCAAACACAAATCCGAGCTAGAATCAGTAAAACAATGGAAAGAGTGGAGCTGTGGTTTATGTAGTGTGAAAGTCACGTGTGAGAAAAATTTGAATGATCATCTTCAGGGAAGCAAACACAAATCCGAGCTAGAATCAGTAAAACAATGGAAAGAGTGGAGCTGTGGTTTATGTAGT

>a11863_g1_i1	lncRNA
TCCCAGTCAAGTATCTTAAGTAGTTCAAAACTCTTCCAATAGGAGGGACTAGTGTCGAAGTAGCCACCTCCATGGAAGAAGAGAGAAACAAGATGCTTATCTTGATCCGTGGAGTAGTTGAACTTGTCTCTGCTACAAATGATAACACGATGATGACGAGGACTCTCAGAGGGTCGATTATTTCCATTGTTCCTTAGGATCTCTAAACTGAATTCCTCCTCTGCTTTTTGGATGGATAGCATGTGTAGCACAACATTCATGCGATACTTGGTGCCCTTGTCATTGACATCAATAACAGATTCATTGACTAAATTCTCTAAATATCGTCCACATTCATATTCTGAATCCTGTACTGCTCCTCCTGTGACCCAAATCTGTATCAACTTTTTTTCCCTCAAAGTTGTATTTTCCTTAAAGAAGGCCATACACAAGAAACATGGCTTCACTTCGGGATCTAGTTGATGATAAAATGGTTCCAATAATTTCAATGTTGAACCAAAATCAACAGATTCAAGAAGTTGTTCCCATTCGCTCTCCCCTGAGA

>a11864_g1_i1	lncRNA
TTTGACTTGCCATCCTAAATTTGTTGCTAGCCCAGATTTAATTGAGTAGTGGCGATTGAGGTGTCACGAACTCATGCTGGTCATAATCAGCAAAAGCTTTTGTCAGAGTGGATATATGGTACTGTTGCTCTTGATTTGTCCAAGTTTACACCCACAAATAATGTAGAATCTGATTTTTTTATTTTTTTCATTGTGTTATATCTGTTAGGCAATTTTAACAGTAGGTAAAACTTTCTCAGTAACTCAATGCTTTTGGAACACTTTGGCAC

>a11869_g1_i1	lncRNA
TTTCTTTAGTTCTGCATCTTGATCCTTGGTAGACCAGAAATATTTTTCAATTCATTCTATGCTAACTGTTTTGATTTTGTAACGCTACTCTTGACATTCTTTTGGTTCAGATTTATTTTAGACAAAAAATTGGTATTGGCCAACCAAAGTGGATCGAAAATGCGAAGATATTGTTAACTGCAATGGATACAGATAAAGTGAAATTTACGGGGGAAAAGGAAATATGAGGGGA

>a1186_g1_i1	lncRNA
GTTGTGAACTCCACACATAATATGTTTCAATGCATCAATGCATTACACTGTTTCCAGGTAAATCAGATTGCAATCTTCTACAATGGCAGCTGCTACCATAGGATTTAGCAGTTTCATTTCAAGGCAGTTTATACCAACAAAAGGAACATCAAAGCATTCCATTCCCACTATCCCAATGAGAAAATCGAACCTATTTCAACCACTAGAGATTAAGACAGCGCCTCAAACCCGCTCAAACAAGGC

>a11870_g1_i1	lncRNA
TCCACGCCATCGAAGGAGTCGAGCTGGCTGAAGTCCGAGTCGACAAAAACTGAGGATTGTGTTCATCTTTTTGTTGCTGCATGGAAATGAAAGGAATGGAGGTTGAGTTGCAGACTACTCAGATTTATTTGTGGCTCTGCTCGAAATTGTGTAAGCTCGACGTCTTCTTTTGCTTTTGCTGCATCAACTGCTGCGTTTTTTCATGCGCTCAATCTAATTGTGTAGAAATTGAATAGCAAGATTTAAGATGATTGTTATATACTTCATGAATATTATATTTTCGAATTGTAACATTAATCTCATCGCCAA

>a11871_g1_i1	lncRNA
ATGATGGATTCTTGCCTTGATTAATCTCTAGCTCATGCTATGTCTAAAAGTTTGTTGGTAGATTCTGAATGGCATATAATCAGCCACATGGAAGGCTAATCTTTTTCTATAGTTTGTAGACCAATTTTTCTTGCCTCATTAAGATGGAGATGGGATTTTATGCATTACATGGTAGAGACTGCCTGCATTAGGCGTTTAACAGAGACTGGTGTATTTTTTTTGTCGAAGACAGTGCTA

>a11875_g1_i1	lncRNA
GGCGGTCTCAGCTCTCAGGAATCTAGGCAACAAGGTCAAATGGCCGGAAAAGATGAGGGCACCAGCCGACCAGAGAGATAGATCCAAGTGGTGCGAGTTCCATGCCGACCATGGACATCGAACAGAGGACTGTATCGCACTGAGATTGGAGGTGGCGCACTTACTCAAAGGAGGTCACCTCACCGAGTTTCTAACAGATAAAGGCCAACACACCTTGAACCAAGGAAGGGAGAGACGGGACGAACACAGAGAAGCCACTCCACCAAACCCGCCTAACCATGAGAGGACAATCAACGTAATTTCCGGGGGCTCAGAAGTTAGTGGAATTACACACTCTGCTGCAAAGAGGCACACCAGACAAGCAAGATCTAACA

>a11877_g1_i1	lncRNA
TCCTGCTGTCCGCGGTCGAGAGAGAGAGAGTGGGGGTCCGCTGCTGTTCAGCCGAAAGGGAGGATGGAGGCTGCAGATGTCGGCTGAGGCAGGAGAGGAGGGAGAAGGTTTTGGTCGCGGCTGCTGTTGTCGCGGACAGTGGCAACTTCGCCGGAGGAGGAAGGCGGTGGATGAGGTGTAGGCAGGAGCTTAGGGTTTTGACAATTTTTGGGGATTTTTCGTGTCTTAGAAAGAGAAAAGAGAAGAGTGAGGGGAGGGAAACACCGAAGGGTGGTTGCTTGATTTTCACGGCGGCAGGCGGTGGTGGATTGAAGGGAGAGATGAGGGAGATGGGAGGTGAATGTCTACAGAGAGAGAGGGTGGAG

>a11879_g1_i1	copia-like polyprotein
CACCCCCCCAATTTTATTGGATTGCTTTTAACTTGTAAGGAAACTGTCTTTCTACGAACTTATAGAATTTTTGAAAAACAGATAAAACCAGATTTTGCAGATAATGGAAAGATCCAAGTAAATCTTGTAAAGTCATCAATAAAATGAACATAATATTTGAAACCATCATTTGAAACAGTGGGGCTGGGTCCCCAAACATCTGTATGAACAAGTTGAAATGGAGCA

>a1187_g1_i1	lncRNA
TAACGTCTCAACGATCTGCACTAGTCTGAGTAAAGTTTCAGACACAGAATTAGTCGAGGAAAAGAAGTCTGACATTCAGTTACTAAATTGCAGAACAAAAGACATATCGACAGCTGATTTACTCGTGAGGAGTTTTGAACAGCCAGTTATAAACGATGAGTTACTCTCCACCAACAGAAATTCTAAACAGGTACTTTGTAAGCAAATACTGTCGTTAAGTTTTTGATCTGCACGGATCCTTTAATAGATAGTGTGATTGCTTCTACTGCTTATTTCAATTTTTGTCTAGACAATGGTTGGATTTAG

>a11882_g1_i1	lncRNA
TGTGTGTGTGTGTGTTTTTGTGTGTGTGTGTGTGTGTGATCCAGGGAGTATGTTTTTGGGGCTTTGATCTGCTTGTGCACGTCTATTTCCCCATTGGATATAGTTATCATCAACTAACATTCTACATTTAAGATCAACAACCCTGCCATTTATCTCCTTCATATCTGAATTGCTATTGTATCACATGCTCTCAGGCTCGTTCAATTGGTAGTACAAGTGGGTTGTTTTTATAACATTTATATGTGGTATTGTGATTCAGTTCATCAGAAGAACTAAAAGATATACTATGGAAGATGATGA

>a11885_g1_i1	indole-3-acetic acid-induced protein arg2-like
ACTTTTTCCCCTCCCAATATTTTTCAAACCGCCCCTTTCTCTCACTATAAATATGGCCGCCCCCTCCCTCACTTCTTCATCCATTCTCAACCCTAGGGTACCTCCAAACTTTCTACAAACACAGAGGTCCCCTTTTATAAAAAAAAAAAATCTGCACCTGCAGCTCCATTTCCAGATCTTCTCATCCAAAAAAGAAAAAAAATGGCTCGTTCATTCTCCAACGTTAAAACCGTCTCTTCCTTCATCGGCAACCAAATCTCTGCCGCTGTTACCAGGAGGGGATACTCTGCTGCGTCGCAGTCGCAGGGGTTGGGTAGCACTAGCAGGGCTGCCGGGGCTCCGAACATGATGCTGAAGAAAGGATCCGAGAAGGCCGGGGAGAGTGCATGGGTGCCCGACCCGGTGACCGGGTGCTACCGGCCGGAATCGAATGCGAAGGAGATGGATCCGGTGGAGTTGAGGAAGATGCTTATCAGGAGCAAGAACAGGGCGAAATGAACCGCACCGGCCATGGAAACGGGCTTCCAGAACGTCACCGCGTTCGGCCCGTTGCTGGACCCGGAGCAGTCGGCCAGCTAGGGAGGCGATAGATGCAATGCATTAGCGCGTAGAATTTTTTCAAATTCTATTTGTTTCAATTAATTTGAGCAGAAATATAGA

>a11885_g1_i2	indole-3-acetic acid-induced protein arg2-like
ACTTTTTCCCCTCCCAATATTTTTCAAACCGCCCCTTTCTCTCACTATAAATATGGCCGCCCCCTCCCTCACTTCTTCATCCATTCTCAACCCTAGGGTACCTCCAAACTTTCTACAAACACAGAGGTCCCCTTTTATAAAAAAAAAAAATCTGCACCTGCAGCTCCATTTCCAGATCTTCTCATCCAAAAAAGAAAAAAAATGGCTCGTTCATTCTCCAACGTTAAAACCGTCTCTTCCTTCATCGGCAACCAAATCTCTGCCGCTGTTACCAGGTTCGTTATCAGATTCTCAAAAAACTAATAAACAATCATATAATCTGCACCTCATTCTGTAATAATCTCGCATTTAAATTGGAACATCGTTTATTAAATTAATTTTTATTACTCGATACAGGAGGGGATACTCTGCTGCGTCGCAGTCGCAGGGGTTGGGTAGCACTAGCAGGGCTGCCGGGGCTCCGAACATGATGCTGAAGAAAGGATCCGAGAAGGCCGGGGAGAGTGCATGGGTGCCCGACCCGGTGACCGGGTGCTACCGGCCGGAATCGAATGCGAAGGAGATGGATCCGGTGGAGTTGAGGAAGATGCTTATCAGGAGCAAGAACAGGGCGAAATGAACCGCACCGGCCATGGAAACGGGCTTCCAGAACGTCACCGCGTTCGGCCCGTTGCTGGACCCGGAGCAGTCGGCCAGCTAGGGAGGCGATAGATGCAATGCATTAGCGCGTAGAATTTTTTCAAATTCTATTTGTTTCAATTAATTTGAGCAGAAATATAGA

>a11886_g1_i1	lncRNA
TTGGGTCTTGTATTTCCTTACAGTTAATGTTCATATGACAACAATTGTTTATTCTATACTTGGAATCTGTACCATCATATAATAATAGGCTAATCAACCTGCAGTTTGTCTCTAGTCTGTTCTGTCATGAATGTTCGCATGTTGTTAGATGTTCATAGGTGTACCCAGCCCAGGTTATGATAACTAAAGAATAATAATGATAA

>a11888_g1_i1	lncRNA
TTGTTGTTGGCAAATTAAATGTGCAGCGTCATGTGTTATGATAGTCTAACTAATAGTTGGCCTAGTTTACCACTTCACCTTTGTTTTTATGCATTTTAAGGGGAAATGGGTGAGGTCGGCTGTGTAGTTGCAGTTTGGCTGTATGTTGAAGAGAAATTAAATTATGTTATCAACTTATCATCATTGTTACTAATGCTGTATATTACAATTTTGCCTCTTCGGTTCTGAGATTAACTTTTCATTCTTTGATGCTTTTACCTGTAGTTTGGACTGTTAATTTGGGAAGTTCATGTGAGGCTGTTCCAAAGGGGAGGGTCACAATGTTTAGATGATGCTAGTTCTAAAACTACAACTGTCCAAGTTCATCATATGAATAGTTTTCCGGACTTAAATCGACATAGTAGAGTTGGCACAG

>a1188_g1_i1	lncRNA
GTCAGAAACTATGACACTACTTCGCCATTAACGCCACCTCCGTTACTCCTCAAACTCCCCATTCTTCCTGCATTCTCTTTCTCTGCCCAACTTCCCGAAATTGTAACGATTGGACTCAGCTGAGAAATGGCCATTTGATTTATTTATTTTGCTTCTTTTTGTCGAGACAGAGACTACTCCGTTTGTTTGTTTTTTCGATCGATTACTGAATTAATCGGCTGTTTGCATTTTCGGTTTGGTTTTCTTCTGATTTTAGCGATAGAATGTTGACGTGCATAGCTTGCTCGAAGCAGCTGAACGCCGCCGGATCTCTCCCGGAGCCGCCTGAGGACGACGGAAGTGCTGCGGCTCCTTCCTCCAAACAGGCCATCAAAACCCTCACTGCCCAA

>a1188_g1_i2	lncRNA
AGGGAAAGTATTGTTGGGCTGGATTCAAACACCCCACACTGCTGAGGCCCGCCTCCACACTGCCGCCGTCTCTTTCTCTTCCTCACAAGCCTCATTCCCCTCCATTTCTAGAGACAGAGAGAGATTTCTTGTTGCACTCACCATGTCCATCTCCCACACATGAGCTGTGGCTCAAAGAGAGCGATAGAATGTTGACGTGCATAGCTTGCTCGAAGCAGCTGAACGCCGCCGGATCTCTCCCGGAGCCGCCTGAGGACGACGGAAGTGCTGCGGCTCCTTCCTCCAAACAGGCCATCAAAACCCTCACTGCCCAA

>a11898_g1_i1	40s ribosomal protein s26e
GATAAGGCGATCAAGCGTTTCACCATCCGCAACATGGTCGAGTCTGCTGCTATTCGTGACATCTCCGATGCCTCGGTCTTTGCCGAGTACACCGTGCCCAAGATGTACCTTAAGCTGCAGTACTGCGTCTCTTGCGCCATTCACGGCAAGATTGTCCGTGTCCGATCCCGCGTCGGCCGCCGCAACCGTGCCCCCCCTCCCCGTGTTCGCTTCAACCGTGACGCCAAGAAGGTCACTCCTCAGGCCCCT

>a11899_g1_i1	probable rhamnogalacturonate lyase b-like
TACATTTTATCTCACTTGTGACGTATTTTTGTCTTTTTAAAGTGCAGAAAGATTCACCAAAATGAGGAGGACGACGAAATATACTACCCTCCAGTTCAGTTGCATGATTTCGAAGACCACATAGTGTTGGACAATGGCATCCTCAATGTGACTCTGTCGACCCCCGAGGGCATGATCACTAAAATAACCTATAACGGTATCCACAATCTACTCGAACAACAGTACAATGAAAACAACAGAGGGTATTGGGATCTTGTTTGGAGCTCACCGGACCACCCTACAGACATTTTTGACAAGCTTGATGGAACAAATCTTTTTGTTATACGAGAAG

>a11899_g1_i2	probable rhamnogalacturonate lyase b-like
TGAGGTGGTTGGCCATTCTTCTTCAAACCTTCTTGCTTGCACAATGTGCTGCATCAAGATGGCAAAAGATTCACCAAAATGAGGAGGACGACGAAATATACTACCCTCCAGTTCAGTTGCATGATTTCGAAGACCACATAGTGTTGGACAATGGCATCCTCAATGTGACTCTGTCGACCCCCGAGGGCATGATCACTAAAATAACCTATAACGGTATCCACAATCTACTCGAACAACAGTACAATGAAAACAACAGAGGGTATTGGGATCTTGTTTGGAGCTCACCGGACCACCCTACAGACATTTTTGACAAGCTTGATGGAACAAATCTTTTTGTTATACGAGAAG

>a11902_g1_i1	lncRNA
GGTCAGGCATCATTTATTTTATTTACTGTTCAGTTTTCTCTTACTTCACGTCTCCTCATTTCTTTCTCATGCTTTCATTTTTTTTTTCTTAACAATGCTTCAAAATTTCTGTACATCTATCTTCATTCTCTCTCTAAGAAATTCTCGACTTTTTTTTCTCAAAATTTCTCTCCCACCCTCCTCCGACACCAAGATAACGTGAAGTCTAATACTGCCGCCACCATCGCCTAAGACCGGCGAGTCTCGCCACCCTCAGCGGGTAGCCGCCTGAAGCCGCCGCCTGAAGCCTCTTGGAGCCGCCGCCATTGCTGCTGCCTGAAGCCGGCTGGTCCGTGAGTTTTCTTTTATGTTCAATTTTTTCTGCCAATACCTACTATATTTTGGATTTTATATGTTACCCACACAAAGTTATTTCAGATTTGTTTGAATTTATCGCTGAGATGCAACCAGATCTGAAGAAGAACAAAATAGAGGTAATATTGAATAGAAATCGAAGAAGGGGA

>a11905_g1_i3	8-hydroxyquercetin 8-o-methyltransferase
GGTGGGAATAGTGCATTTTACTGCTCAACAAAATTCGAGGCCTTAATGCATGTATATATAATAGCCATCGAGTTGCATATATGATGCACGAATAAACTTGTATAGTGAAGAAATGGCATTTCAGATTGGAGAAGTGTCCACAGATGAACTTATTGAAGCTCAAGCTTATGTTTGGAACCACACATTCGCCTTCGTAAACTCCATGTCCCTAAAATGCGCTATTCAATTAGGCATACCCGACGCCATCCACAAACACGGCAAGCCTATCACGCTTTCCCAATTAGTCGAATCATTACATGCCGACAACACCAAATCCCAATGTATCCACCGTTTGATGCGGGTCTTGGTCCAATCCAAGTTCTTCATTGAAGACACCAGTCAAGAGGAGGCGCGCTATTGGCTCACACCAGCCTCGCGCCTCCTTTTGAGGGAGGCGTCTCTGACAGTGGTGCCTTTCGTGCTGCTCATTTTGGACCCCAGTTTCACAGAGCCATGGCACCATATGAGCGAATGGCTCACCAACAAGCGCCACCTCACGCCGTTCGAGACGGCGCACGGGTCCATTATCTGGGAGCACATGGCACACGAGTCCGGCTCTGATGGTTTGTTCGAAGAAGCTATGAGCAGTGACTCGAGGCTCGTGGCCCATGTACTTGTTCGAGACTACAAGCACGTGTTCGAGGGAATCGAGACGTTGGCCGACGTCGGGGGAGGTACCGGGACGATGGCTAAGGCCATTGTCGATGCATTGCCCGACATAAAATGTGTAGTTCTTGACCTCCCACATGTCGTGGCCGGCTTGGAGAGCACCGATAAATTGAGGTATGTCGGGGGAGACATGTTCGAGGCTATCCCTGCTGCCGATGCTGTTCTTCTCAAGGTATGAACAAGTTGGTAATCTCACCAATGTAACATCTTTTCCTTTCAAGATCAATCTTCACGCCCAAACCCGAGAACAATCGTTCCATCGCAGATCAACTGTAACACATTGCAAGTAAAGTGAAGACAAACCATAATTGCAATACATATCAGCAAAGGCCATCAAAATTTCATTTAGCATCATCACCAAACAAAACTTTGTAAAATCGTTTCCTTTCCTCAGCATCCA

>a11910_g1_i1	succinate dehydrogenase assembly factor 2
ATCTTGGATGACCCTACATTTAATTGGAAGAATTTACAATAAAAGTATTATATACCTTCTCATAGAAGGGCTCTTTAGGTACTTTGGAATAAATAAACAACATATTACTATATATTAATCAACCAATACAAACCTACATCAATCAATCCAAACATATAACTAATTATACAACCCATATAGAGTTGTTTTCTGCTGTGGATGACATCTTGAGCTTGTAAAGCTACTGGTTCCCAGCAATAGGGCTGTCACGACCCTTCTTGAAATCATCCCAACCTCTCACCCAAGACTGGCCAGGCGTAGCACGAGTTCCAGGTGCAGCGTGATTCTCCAGATTGCTAGTCACCTTTTGCCACACAGCCACAAATACTGGATTTACTTTCACTGCCTCAGGGGGTTCCTCCTGGCTGGTCAGCCATTTCCACAGATCGGGATTTTCCAGGTCAAGGAGATGAACTAGGGATTTAATTCCATTTTGATCAAGAGAATGAATGTGAGCTTCCACCCATTTCCCCAGAATCAAGTCCAGCTCAAGGTACCCCCTCTGTTTACTCCTATACAACAACCTGTTAAACAAGCGCCTTTTGCTTTCTTCATTGGAAAGATCGATATTAAGACATTGGGCGGTTCCATCTGAGGAGTAGAAACGGGCCAAGGAACCCCAAATAGGCCTGTGAAGAGATTGGGGGCTGGGGAGCGGCGAATGATTGGAGCTGAGGATGCGAGAGACGGTGGAGAATACGACTCTTCTCAAACTCCCCATATCGGTCTGTGTGTATGTGTGAAATCTATGGAGCTACTCTATATGTAAAGATTAGTGCTAAATAATGATTAATTGCTTAGTTATTAGATTTTGATTAA

>a11910_g1_i2	succinate dehydrogenase assembly factor 2
ATCTTGGATGACCCTACATTTAATTGGAAGAATTTACAATAAAAGTATTATATACCTTCTCATAGAAGGGCTCTTTAGGTACTTTGGAATAAATAAACAACATATTACTATATATTAATCAACCAATACAAACCTACATCAATCAATCCAAACATATAACTAATTATACAACCCATATAGAGTTGTTTTCTGCTGTGGATGACATCTTGAGCTTGTAAAGCTACTGGTTCCCAGCAATAGGGCTGTCACGACCCTTCTTGAAATCATCCCAACCTCTCACCCAAGACTGGCCAGGCGTAGCACGAGTTCCAGGTGCAGCGTGATTCTCCAGATTGCTAGTCACCTTTTGCCACACAGCCACAAATACCTAACATAGATAACAAATTAGGGAAACGAAACATCTATCGGAAAGTACAAGGGAGAAAAAGAAAAACAGCTAGCTCAG

>a11915_g1_i1	unknown coding RNA
AGATGGCCTTCTTTATGTTGTGGAGTTCTTTCTCTTGCCGGGTCCTCCAACATATGAATATATTCGGTCCTTCTTGAACTTTCTACTGCCAATAATACAGCATGAATTCAAATCATTTAAGTTGGCATGTGGGAAACAACTAGGAGAGGAATTGGTGGTTGAAGTTATCGAATTTTCTGATTCAAGCAAACTTGATTCCCCTGAATCAGAGCAGGATCATGTGTTTCCAATCAAATTTAAAAGTGTGCAGTATGAGCATCAACATACTCAAGAGCAAAGTACACAAGAATGCAGTGTGGCTGCTTTAGATTCCAAGAGCAGAGAGAA

>a11918_g1_i1	lncRNA
GTGCTGAGCGGATCTAAAGCCTATCGAGAATCTGATGGTGGAGATATCATTATAGTCTCTGCAGAACAAGACCCTGTCATCTAGTATCATTTCATAGGGAAGGGCACGGAGAAGAGTCTTTTCGAACGAGGATGAGGGTAGTATGTGAGAACAAATAATGTCAACACATAGATTAGAAAGAAAACAAGTTAAAGGATCCAAAATCTTATTTAATCAATGAACTCAATGCACGAGGGAGTGTAGATTCACTCCTTACTAGTAAAGAACTAGTTTAATGTCTCGATTCGATGAGCTAGGTCTGATCTT

>a11919_g1_i1	dead-box atp-dependent rna helicase 46-like
GTGGGGCTCTCATTATCATGCATGTGTTGAAGTCTATCCTAACAACTGATTTATGCCTATTGCATATACCAACATCAATTTAACAGCTACCAACCTAATATCCTTAACGTCCAATCCACGAGCAGCAACATCAGTGGCTACAAGCACTGGGGACCTTCCAGTTCGAAATTGACTCAGCACATGATCCCTATCATCCTGAGATTTGTCACCGTGAATAGCAGCAGCTCCAAATTGCCGGTTTAGGTTATCAGCGAGGATATCGCACATTTTCTTAGTAGAGCAAAAGATAATTATCTTTGATCCTGGTTGTTGAGACCTCAATATCTGTTCCAAACGACGACGCTTATCCATTTGGGATAAAACTTCAATATGCTGGGTTATTGACTTGTTGGCAACAAGCTCATCAGCATTCCCAATGTTAACCTGAACAGGGTTCACCAGTAAATCAGCAGCAATTCTCCGCACCTCCTTTGGCCATGTTGCT

>a1191_g1_i1	lncRNA
CAAAGCGTCTAGGCGGATCTGGGCTTCAGATCTGTGGCCGCCTTCTTCATTCTTCAATTTCTGATTTGGAGGCGGCGAGGTTGTTGGGTATCTGGGACGATGGAGGTCGGAAGTCCGGCGAGTTGTTGGGAATTTGGGGGCGGCGACCGTTGCTGCAGAGGTCCTAGAATTCAGGGAGGAAGTGGCGGGCGATGGAGGAATTGAGACAGAGGGTGAGAGCCGTCGAGGAAGAG

>a11920_g1_i1	lncRNA
ATTCTTTTCTACGTGCTGTTTCTTTAGATGGCTACTCCTTTTCCTATTCTGGCGTTTTTTCCATTGAATTTTCACCATAAAGGTTTTAATGAGTTTTGCCGGATCTTTTAGGTCTCTTTTTTTAGGGATACTAGGGAGCTTTCATATATTTTTGGTTTTACACAATTACACACAAACTTAAAATCTTGGCTCTAAATACACGAAGTTTTAATTCTTTCTTTATTTGGTTTTACGCACG

>a11924_g1_i1	lncRNA
ATGCCATAACTGCTTTTTCTCCAACATCAGAACTCTAGTTTTATCAACGCAAAACAGAACCTCCGCCCCCACCTGGAGCCACGCCGTCGAACCCCGCTTCTTCTCCCCGCCGTCATTCCAGAACCGCCGCCCCGCTCCAAGCCACGCCGTCGATCTCCATAATCTTCTTTCCGCCGTCGATCTCCGCAATCTTCTCCTTGCCGTCGATGCGAAACCGCCGCCTGGTCCAGAACCGCCCATATGCCGTCAATCCCGCGCCGCCGCTCACCATGGATAGAACTAGCTTACAATAGCAATTGGATCAGCATTTGGAAACTATCTGAGCATCATCCGTTCCGGATTCTATGGGGGAAG

>a11924_g2_i1	lncRNA
TTTACTTGTGACTTTACGTGAGGTAAAATAGAGAGAAATCTGTGAGAACACAGAAACTGAGGCGGCGCGTTTCCCTAGGAAAAAGAGAGGACTTGAAGATCGTTGCCACCCAACGTCAAGTCTTGCCGTGGGAACAAGTTGGAAGATCAACACTGGAGTCGATCATTGCCGGATTTGCAAGATCAGCATTTGGAAACTATCTGAGATTCATCCGTTCCGGATTCTATGGGGGAAG

>a11926_g1_i1	beta-galactosidase 16-like
TTGGTGCCCCCATGATACATGTAATAGTTTATGTAGCTTCCATTCATCTTGACTATGAATAGAGCAACATGGTATGCAATGTCCTGAGCTGGTCTCACTTTGGTGGTATTGCCATAATTGTCATAAAAATGTGTCCAGTCTTCTGTCCACATTGCTGGCTTATTTGGTGAATTTGGTCCAACAAATGTCTCTCCGCACATCATCCCATTGCAGGAATTAATCACTGGATCTGGAGCATCATCTTGCTTGCACATG

>a11931_g1_i1	brassinosteroid-regulated protein bru1
CTGTCACCACAAAAAAAACAAGTTAGTATATTTTGAGACGACAAAGGTATATTAGTAAGTTGATAGATGTACATAATATGCAGTAACAGTGCCAGCGGAGTTGCCAGCAACAAGCTTGAGCTGCATATCAATCCTTCCAAACAAATACTCTCTCTTGGACTGAAATCCAGAACCAGAAATCCTGTCGAGAGACAGCGACAGAAGCTGCCCTCCGCCGTAGATCTTGGCGCGCCTACTGCCCCAGCTCAAGTCGAAATCTTGGTAGAAATTTCCTGCATTTGCTACTCTAATCAACAGCAACGGCAGCAGCAGCAGGCTGTTGTGGAAATTAGAAGCCATGGCTTTTTTGCTTAAATTAGAGAGACGTTGCTATTTATGAGTGTGTGTGTGTGTG

>a11933_g1_i1	lncRNA
TTAGCTAGATTAGTGGAGTTCTATTCAAATTTAGACTATCATGGTAATTTTATCTTTTCCTATTTCGATATTTATAGTGAACATTAATAGCTTGGATGTTGCTTTATTAGGTCCAAGCTTCTTTCACAATGCATTTGACTGTAAAATATTTTAATTGTTGGTTTAAGTTCTAATCATTAGTTTGCTCTTCTTTACTTTGCTCCTCCACA

>a11935_g1_i1	lncRNA
TTTCGTTTTCGTAGCTCATTAAACTCAGATACTGCAGAACTTGCTTACTTTTAAGTTATTTTTTCATCATATTTACTGCAACAGGTGATCGCGTTACTAAGGTCCTCCCCTGGTCTCATGCGTCCCGTGCCAAATTTGATGCCAACCCTACCGCCCGTTATGCCCATGTGCGCTGGGCATCTCAACCTGCAGTAGCAGAAGACGACGATAAGATTAGTATTGGACCTCGTAAAGGAAGAGAAGATGGAAATGAAGAAAAGGAGAGGGA

>a11938_g1_i1	lncRNA
AATCTAGATTGCTTAGATGGCAAGCCGAATGTCAATATTATGATTATGATATTGTCGTTTTGAAATCTGATCAGAATGTTCTTGCAGATTTCCTTACAAGAGATGGAGCTCCCTGAAGTGGAGGCCATCGAGGCAATACAGGGGCAGCTCTTTGAAAGTCTAGAGCTGCTACAACAAGAATGGCAAAAGTGTGTTCTACACACTAAACAAGCGGGAA

>a11940_g1_i1	lncRNA
ATCCCCAAAATCAGAGCAAAAATGAAACAAGAATTGCAAAAATCAGATCAAAAGCAATATCAGTCCCGGAATAAAAGCAAAACCATTATTCTCTGATTTCCATCCTGTATGTACTATTTCTTTTCTTCCTTAATAAATAAACAAATTCCTTTTCTACTCATTGCATAGTGCCAGCAATTTCCAGATTTAAAATAAAGCAGCACAAACCGAAAGTATCTATCTGTGGTGCATTTCTTGAGTTGATGATAGACCCCTCAAGTAGATATAAAAGTTTTAGCAGGAAACAAACACCATAGATGAAAATATATAACGCAAAGACATTCACAAATCAAGTCATAGTAATTTACTAATTCAAAGTTTGATCCCGACATAGCATCATAAATCACTCGAGGAATTAGATTTCCTTTTATACTCCACAGTGAAAGGTTTGAATTCAGTAAACTGCTATCCGAGG

>a11941_g1_i1	lncRNA
GATGCTAATGCCTTCGACATTGCATCCAATCAATCAAATCTTCAAACCATTTCTTCCGGCTAGGCTGTTTATCTTATTTAATGCCACGGACGCAGTAGATGTATAATCACCTTCTAATCACGATCTCACTACACAAAGAGCAATCCTTTTTTTCTGATTAATAGATGTTAAGAAGAAGAAATTAACGAAATCAGCAAAAAATAAAAAATAAAAAACAAAATAATCT

>a11945_g1_i1	lncRNA
GCGTAGAATGCGTTGTTGTAGTGTCTGCAATATTATAAATTGTTTGTAATCCAATATTTCTATTAATAAACAAAAAATAACATGAGAAAAAGGTATTAAATTCAAACATAAACTATATATTTAGAAGAGGATAATTGGACCATGGAGTGAAAGTATATGTATTTATGTAACTAGTATACCATCTCGTGCTATGCACAGTTCA

>a11948_g1_i2	lncRNA
GCTAGAGAGAGATTCATGTGAGAGAGACACTAGAGTTTTGTCATCTCTCACCGAGGAGCCTCCTCCGAGAGAGAAAAGGGACTCCAATTTCCTTAGGGTTTTCCTTTTCTTTTTACTTATTTATTGAAAAAACAGTAGAAAAGAGTGAAGTAAAGCGAGAAACAAATTTGTCGAACAAATGAAGGGGATTGTTACGTGGTATCTTACTAATCGGGAGTAGATCTCTGGTTCCTTCAGGGAAAAGGTGCTGGTGAAGCTGTAAAAGAGTTGGTGTTATTGGAATTCATGGAACCTTTACGTTATGGCCAAGACTCGGACACCAGGAATGAACCATTATGATTCTGGAGGCTTAACTCTGTTGGTTTAGATTCGTGTGATTAATCACAGAGCAAGACGTTCAAAATGGGTTCCTCCCGTGCTAATTGTGAAAT

>a11950_g1_i1	lncRNA
GGCCATTGAATACTTTACCAAGCAAAAGATCTAATAAACAATTACTGTTCGGATTCAGACAGTACGATACCCCCTTTTCCCTCCAATCATTCTCCATTGTGTGTGCTTTCTCTCTCTGGAATTGTTCTGTTTCTCTCTCTAACCCACTCCACTGGTGTTACGGCGGGAGACGAGGAAGTGAAAGAGTAGAAGAAAACAATTCCCCTGCTTCTACGAAACTGTTTGAGGGTTTTGTGTTTCTTGTAAATTTTATTTCTTTACTCCCTTCGACCTATCTTTTCCACCCAGCCTTAGATTTTTTTTCCTTCTTTTATTTTTGGGGCCTCTCTCTCTCTCTCTCTCTCT

>a11953_g1_i1	lncRNA
GATCGTCGCCTGCTTCTTTGTCCTGCACAAACCAAACAAGAGACTAGTGGAGTGCCTAGTTTGTGTAGAGACACTAGTGAATCAACTCTCGAAACGGATGAATAAATTGGAACCAACTACAGGAACAGGAGGTTCTATCTTATGTTCGAAAATTTCAACTCCAGTAACAGAACTTCTGTTTCAGTGACAAAGCTGTATATATTATGGAGGATGAAAGGGGATTAACCTTGTGGATATATGAGATGTTAT

>a11954_g1_i1	lncRNA
GGTATGTGAGTGTGCGTATGAATGTGTGGTGGTTCTCTTGCTTTGAGAAGCTGTTGGGTAAATTTCTAACCAGACTAACTGGTCTGCTTGTGTGACATGCAACTTCATTTGCAGCGATGTCTATTATACTGAAAAAATACCCCACCTGTATATTTAATGTTTTACTATTTTGCATGAGGGTAGTGCATGTGTGGATGATTAAAAGAAAAAAGAGATTTCAACCTTTTCAACTATTTGCGCACG

>a11956_g1_i1	lncRNA
AGGCCGGATTCCAATCTAAATTGTCGTTGTTTTCGACAAAAATTGCACATATAATTAATTGAAATTGATCTAAATATGATGTGGGGATCCAAATCGGTAGTAAAATCAAATGAATTTAAAAGTTGAGTGACATATTTTTAAGTTGGTGTGCATAATCAGAATTTAGCGATCTCTGGTGTCAAGTACAAAATTCAAACCTGGGTGCAATTAGGTATGAGGTT

>a11956_g1_i2	lncRNA
AGGCCGGATTCCAATCTAATTTGTCGTTGTTTTCGACTAAAATTGCACATATAATTAATTGAAATGGATCTAAATATGATGTGGTAGTAAAATCAAATGAATTTAAAAGTTGAGTGACATATTTTTAAGTTGGTGTGCATAATCAGAATTTAGCGATCTCTGGTGTCAAGTACAAAATTCAAACCTGGGTGCAATTAGGTATGAGGTT

>a11957_g1_i1	lncRNA
GGGTCTGGGAGGGAGAATTTTACAAGCATTTGCAGGCAATAAAGTGGTTACTTGCTAAAAATGTTACATAATACTGTAATTAGTATCAGAAACAATTAAATTCTTTATAATAACAGTGGGTCTGATATCTTGGGCCTAATTATCTACTATCAAGTGAAAGCATCTTAATTCCATAACCAACATATTGGCTAAACTAACAAAATGAGAGAATATAGCGCCAAAGATGCAACTAATCTACAAAAGATCGGGGAATACTAATCCAACAGCTCCATGAAGAGCTTTCTTCGAACTTATCATATCAATGAAAACGAAGGACACCAATTTTTGGATGGATAGTTAAATCA

>a11961_g1_i2	dihydrodipicolinate reductase 2
TTTTTGGTGAAGAGTAACATTTAACGGGGTGCAAATGTCAGTGAGTTGTAAAAGGATTGCGAAATCATTGTATACTCGTCTTAAACCCTAAGCCATCCGCTACCTCGTGGTGCTCAGCTCAGCCGTTGTTCCCCTGTCACCGCCGAGCTCCGTCGTCGTAGCTTCCTTGCAGAGTCCAGCCGAAGCTGTACTGTTTTCTTTTTGTAAAAAATTTATCGGGAATTATCGCGATATTATCGAATCCTATTTGTTCGCATTCTTCTTTGAATGGCATTTGTTGCTAGAGCCTCGTTAAATACCAGCTACACAACTTGGAGAGAACACATTAATCTGCTAAATCCGTGCTCTGATTTGAGAATTGAGAAAACGTTTGGTAATCGATTAAGTAGCAGAACTCCCATTCCGCGAAAATCTCTTGTTGCAGTGGCGAGCAACTCAGTGCAATCTGTCGCGCTGGTGCCTCCGGTTCAGCCGAGTCATGTTGGAACATCGATAATGGTGAATGGTTGTACAGGGAAAATGGGGCGGGCTGTGCTCGAAGCCGCCATGGCTGCTGGGCTTAACCCGGTTCCTGTAGCGTTAGGCGGTCCTGAAGATGTTGGGAAAATATTGGATTTCAGTGGGACACAGATTGAAATTCACGGTCCCTCCGACAGAGAATCTATCTTATCTTCGACGTATAAGGATTACCCGGACTTGATTGTAGTGGACTACACAGTGCCAGCTGCTGTGAATGATAATGCTGCCCTTTATTGCAAAGTCGGGGTACCCTTTGTAATGGGAACTACTGGAGGAGACAGGGAGCTTTTGTATAAAACCGTGGGCGACTCGAAAGTTTATGCTGTGATATCTCCCCAAATGGGTAAACAGGTGGTAGCATTTCTCGCAGCCATGGAAATTATGGCAGAACAATTTCCTGGTGCCTTTTCTGGGTATGATCTACAGGTAATGGAGTCTCATCAAGCTAGCAAGTTGGATGTTTCTGGAACTGCTAAGGCTGTCATCTCATGTTTCCAGAAACTGGGGGCCGAATTTGAGGAAGAGCAGGTGCAACTAATAAGGGACCCTAAGTTACAAGTTCAGATGGTGGGTGTCCCTGAAGAACATTTGGCTGGTCATGCATTCCACATGTATCACCTAACATCACCTGATGGAACTGTCTCCTTTGAGTTTCAGCACAACGTATGTGGTAGATCAATCTATGCAGAGGGTACTGTTGATGCTATTCTATTCCTCGCCAAAAAGGTGAGATCAAAAGCTGACAAACGGATTTATGATATGATTGATGTTCTCCGTGAGGGTAATATGAGATAAAATAGTTCGTCAGGTTTTTGTAGTTTCTTTCTCATGAAATAGTATGCCAATGGAGCTTTTGTTGAAGGAATTATTTGTCGGCTTTCACCCTTTGTTGAAATTCTCTCACGTGAACTTCTCAAACTAGTAGTTGCAATATGGGACAAGGATCCAGTTTCCTCTCTTATTTTGCGAGAAAGAAGAAGAAAAACAGCGGATTCTTTACATAACACACAACTATGATGTAATAACAAGATACTAATAATGGTCAGTCTTTGAGCCTCTTAAGAGGCTTCCGCAACTCCTCACAAGATCCCTCGGCTGCAGACAGGTCCTCGTCTCACCGTGTTTGCCCCGAAGTCGTATCATTGTCGCTCACTTATGGCGACTGAGGAAGTTAAGGATGAGGCTATTGACCTCATGAGGTGATTGCTCTTGAACAAAATGGCTTCCTTGAGGCATGAAAGTGACCTCCAAGTTAGGCACATATGACTTAGCTGTTCCACTCCTAATGTAGTCCTCGATTCCTGGAAATTTCAGCACATAGTCTTTCTCCCCCATTATCAGCAGCGCTGGAACCTCGACTTTAGGATCTGGTATATCCAACTGTGTGCCCATCGACCTAGAATATGATGTACCAGAAATCATCATTTCAAATTTAGGATGAGCTGATACAAGTGTTTTTATATTTAATTTCATGATACCTATAAGGAACCTGCAAGGCAGTCCTGAAACCTGATTTCTCATACAAGGCCCCGTAGGTAGCAAGGTCGTCTTCGGTGAACCATGAGGGGAGAGGCGTGGACGGCTCCACCAAGTCCATGATCTCTTGGTTCTCGTTTGCTATCGGTATTTCACTCCGGGAGAACAAGATGTACACATTTCTGACTACCGTCTTGGCATCAAGGCGGGCGAAATCAGCTTCAGCGCGGCCAGGCT

>a11964_g1_i1	ubiquilin-2-like isoform 1
GCATACAGTTCTTCTGGGGGCACTGAGGAGCAACAAACAGTTACATTATCAGAGTGGCCCAGGTCGGGACAGGAGAAAAGAAAATAAGTAAATTCGGATCAAAGTTCAGAGAGTTCAACCGTCAGGGGCATTAGGAACAGCGAAGCCACCAGCTCCGAGCCCACCAAACATATTCATCAGCATGTCCAAACCCATATTGTTTTGTGGTCCTCTATTTTGATTAGTCTGGTCTCCTTCAGGGGTTGACTGCTGCCGAGTAAGTTGTTGCTGCAAAGCCATCATTTGCTGCATCATATCAGATGAGGTCAACTGTCGAAGAAGTTCAGGGTTTTGCATCATTTCTCTTAATTGAGGGTTCATGTCAAGCATGCTGCGGAGTTGAGGGTTCAGGCCCATGAGTTGTTCCATGTACTGAGGGTTGGAAAGCAAGCTCTGCATCATCTGTGCCACAGCCGGATTTTGCAACAACTGACCGAATGCAGCAGGATCACCCATGCCTGTACGCTCTAAATCAGGAAGACCGAGTCCTCCCAGTCCGGTAATTGGAGGTGGCCTCACATCACCAGTTGGATTAGTTCTGGTAGTATTGGTTGTTTGAGAACCTCCAGTATTGCTCCATGGATTGGGAAGTGGATTAACATTTGGAACAGCTGTTCCTGTTTCAGTTGCAGTTGTTGAATTAGCTCCCCCTCTAGTTTGTACACCCCCTTGGTTCCCCAGGAGAGCTGCAAATGGATTTGACCCAGCATCAGTTGCAGCATTACCACCAATGGTTGTTGCATTCAGGAAGGGTTCTTGGACATTTTCGTACATGCGCCTGAGCATGTTGAATCCCTCAGGAGACGATTCAATGTTGCTCATTGCCCTGTCAGTGTTCCGCATCATTTCACGCATTAGCTCAGGGTTCCTTGCCGCTTCTAATGTTTGCCGAAGGACACTAGGATCGTTCAGAATGTGAGCAAGTTCAGGGTTCCGATCAATTATCTCGCGCATTTGAGGGTTACTCATAATTAGGCTGCGCATAATCTCAGGGTTGTTCATTAAGCTCTGAATGGCAGGCATGTTCATTATGTCCCTCATCATGTTAGGATTCTGAGTTAGTTGTTGCTGCACCTGTTCAAACTCCGGAAGTCCAGCTCCAAATAATCCAGATGCCCCAGTCCCACCTAGTCCACCTAAGCCAAGTCCTGGAAACAAGGATGCACCTGTACCAGCCACCCCAGTGCCCCCGGGATTAGGGCCACCACCTTGTGTGGCAGCAGGAGTTGTGTTGGTGTTCCCAGCACCAGTAGGAACAGGAGCAGGAGAAGATGTAGCAGCTGGTGCAGAACCACGAACCATGTGAATAGTGTGATCTGCCTGCAAACCATAGCTGACTAGGGTTTGGTCGTCCTTCAAGATCCGGCCTTTGTAGATCAACCGCTGTTGTTCAGCTGGCACATCGCAATTCTGCGCCAAAACACCTTTGAATTCCGCCACCGTCGATTCGAGGCTCGTTTTCACCGAAAATTTAGAGCCGTTTGAGCATCGGATGTTTACGTTCACCTCCTCAATCGCCGCAACCCCCGCGCTGGAGTCCGCCTCCGCAGCCATTTTTTGCGGTTTAATTTATTTTCGTCGTCGATGAAATCAATCAAAAACCCTAACACTAAATCGAAACAAATCAGAGCCTAGAGTCCTGTCTTGTGTTGAAATGCAGGGAAGTAATTAATAGAGAAAGCGAAGTAAATAGGATTTGAGAAT

>a11964_g1_i2	ubiquitin family protein
GTGTTCAGAAGTAATACAAGATGTCAAGAGGAACATAATTCTTTAAGTATGTATGTACACAGGCACAAATCAATATTACTATGATGGTAGAAATCTCCCATGGCGACAGAGCATAAAAGCCCCAACACAAAAGTGAGTTGTATTTTTATTCTCACGCTCAATTGCTCATGTGGTCTCTCATGTAAATATGCCTGTAACCAAACTCGACTAGTTTCTTTTACTTTCCTTTGCGTCCAAAAAATTGTACACAATTTGTCCACACTATTGCCCGAGGTTTCCTAGGAGGCGTTCGACAGCTGCGTGCACGTTTCCTGAAGTGGCGCGGAGAGCTCTGATGTTCTCTTGAGTGTCGAAGAAGCCCATCTCTTGTAGCTGCGATAGCTGAGTTGCATACAGTTCTTCTGGGGGCACGTCAGGGGCATTAGGAACAGCGAAGCCACCAGCTCCGAGCCCACCAAACATATTCATCAGCATGTCCAAACCCATATTGTTTTGTGGTCCTGCACCCATGAATAAAGAGACAAACAAGGTTGTGGCATCGGAACTTATATTGTACACAAGGAGAGATAAAGAAGTGATCACCGAGTTTAGATTAAACAAAAGTGTCCAATTACAGGATTAGGTTGCTTTCATA

>a11964_g1_i4	lncRNA
GCATACAGTTCTTCTGGGGGCACTGAGGAGCAACAAACAGTTACATTATCAGAGTGGCCCAGGTCGGGACAGGAGAAAAGAAAATAAGTAAATTCGGATCAAAGTTCAGAGAGTTCAACCGTCAGGGGCATTAGGAACAGCGAAGCCACCAGCTCCGAGCCCACCAAACATATTCATCAGCATGTCCAAACCCATATTGTTTTGTGGTCCTGCACCCATGAATAAAGAGACAAACAAGGTTGTGGCATCGGAACTTATATTGTACACAAGGAGAGATAAAGAAGTGATCACCGAGTTTAGATTAAACAAAAGTGTCCAATTACAGGATTAGGTTGCTTTCATA

>a11965_g1_i2	lncRNA
ATGTGATTAAAACTTATTTCTGTTAATACTCTCTAAATATCTACCCAGAAAATATACATCTTTCACCAGCCCTAGATTTTCTCCATAGGAATAGAATCGTTGTCAAAACCTCCTCGATCTTCTTCGATCAAACCTCGCTACCATGATACTGCGGGGGTAGCATGTGAGCATGGGAAGAGAAAAGGATGAGAGCTTGGGGGAGATAGAG

>a11966_g1_i2	dna binding isoform 2
TGATCCAATGAGCCATGGAAATCGACGAGGATGCTCCCCTTGTTCAATCGCTCAACGCGTTCAAGCGAAACAGGAGACTTGCTCAGAATAAGAAACTGCCCGAAGATATTGATCCCGCCCAATTGCCTCCCGCCGATGACGCTCCGCCGAAGATTCTAGTTTCTGAATTCGACTATTCCGTCGAGAATCACTTCAAAGCCGTTGATACCATCTCCAGACTGTGTGGATATGCCGATACACTCAACGTTAATGAAGCGGAGATTGAGCGCTTGTCCAATTCTATAAATTTCTTGAGACATTGGAGAGATTTTAATTATAAGCCGCGAATTGTGAGATTTGCTTGTCAGCATAATTCGGAGAAGAAAGATGTTATAGGCGAGGTAACCTTACCTCAATTTTCAGCTGCAGCGGTTCCTGAGAAGGATATTCGGAATGGGAGTGAAGTTGGTGTGGAAATTATGTAAGCTATCCTGGAATTAGCTTGTATGATATTGTTATCTATTTAGTTACTATTGATTTCTTATAATGTTTCAGCAAAGATTTTGTAATGCATGTCGGAGGTTCAGTCTGGGCATTAGACTGGTGCCCTAGAGTTGATCGGAATCCTGAGAATTGCATTAATTCTGAGTTTGTCGCTGTTGCTGCACATCCTCCTGATTCTTCATATCACAAGATTGGCGCCACTCTAACTGGAAGAGGAGCTGTCCAGATCTGGTGTTTCTTGACTATCTATGTAAAGGATGCACCTTCTCAAGGGAAGAAAAAACCAAGACCAATTTTCAAGAAAAAAGTAACAGTCAAACCTAAAGACCTAACTGTCGTTCCGAGGCCAAGAGGA

>a11967_g1_i1	lncRNA
ACGTTCCTCTCTTTCTCACACACCGCTATTCATAAGCTTTTTTTTGAGTTTGTTAAGGTTTTCTACTGACATTCAAGGCTAGTAGTTAAAAGACACAATCTTTCTTCAGGTAATCCCTTCTTCATCAATGGCGTTGAGCTACTACACCTTTCAGCAGCCAGACTACTCCGGCGATGATCCAGAGCTCCAATCTCTGTTGAACCCGGACGGCGACTCCTTCTGCAACTCTCTTCTCTGCGACGATCTCACTTATCATGCTAATGGACTTCCCTTGGATTTGGATAATCTCACAACTCCCTTTCTTTTGCCGCACCAACAACAACAATCCCAGGCGCCCTTCCCCAAACGCCACAAGCTCTCGCTGCCGGAATTTGTCTCGTTGCCTCAGTTCCCTGCGGCGGATTTCAGCTGTGAGAGCGCCAAGAACGAAACGAGCTTATCCGCGCAGAGCATCGCAGCCAGGCAGAGGCGGCGGAAGATCACGCTGAAGACGCAGGAGCTCGGAAAGCTGGTTCCCGG

>a11967_g1_i2	lncRNA
ACGTTCCTCTCTTTCTCACACACCGCTATTCATAAGCTTTTTTTTGAGTTTGTTAAGGTTTTCTACTGACATTCAAGGCTAGTAGTTAAAAGACACAATCTTTCCTTTCCTCAGGTATCGCTTTGTCTCTTTCATTATCTTCTTTAACTGCAATTTTCCCTCCTTAATGCTTGCTTCTGCAATTTTCATCATCATGTTCTAACAATTCACAGGTAATCCCTTCTTCATCAATGGCGTTGAGCTACTACACCTTTCAGCAGCCAGACTACTCCGGCGATGATCCAGAGCTCCAATCTCTGTTGAACCCGGACGGCGACTCCTTCTGCAACTCTCTTCTCTGCGACGATCTCACTTATCATGCTAATGGACTTCCCTTGGATTTGGATAATCTCACAACTCCCTTTCTTTTGCCGCACCAACAACAACAATCCCAGGCGCCCTTCCCCAAACGCCACAAGCTCTCGCTGCCGGAATTTGTCTCGTTGCCTCAGTTCCCTGCGGCGGATTTCAGCTGTGAGAGCGCCAAGAACGAAACGAGCTTATCCGCGCAGAGCATCGCAGCCAGGCAGAGGCGGCGGAAGATCACGCTGAAGACGCAGGAGCTCGGAAAGCTGGTTCCCGG

>a11969_g1_i2	lncRNA
CGCTTTCTCGCCAAGAAATGTCAAATATAAATGTTGATCAAGAATCATATCAACTTCAAGAAATCCGGCGGCCTTCTCTCCCATTCCTCTCTTCAAACCGGCCGCCGCCGGAGAGCATCCCAATACCAAGGTTGGGTTTTTCTTTACAAATTTTCAGCTATGTGTGGTTGGTTTTCTATCACTGCAGAGGTTGAAGAGAATCAAAAAGCGGCTGAGAGAGATGAGCGAGTGGTGGGATCAAGCCTCCAGTGAAGACGATGATGACGAAAATCTTGAATCTGAAAATGTCTTCACTGATAACGATCCCAGGGAAGAGTGTGAAGAACAA

>a11969_g1_i3	lncRNA
AGAGGTTGAAGAGAATCAAAAAGCGGCTGAGAGAGATGAGCGAGTGGTGGGATCAAGCCTCCAGTGAAGACGATGATGACGAAAATCTTGAATCTGAAAATGTCTTCACTGGTCTTGATTCTTTCTCACAAATTTTTATTCAAGTTTTTTGTGTTGATTCATAATCCATTGTATTTCTGTCGATGGGAATCTTTAGTTTGTTTGCAAGTATAGACGTAAGATTTATTGATTTCTACCCTTCACAAAAA

>a11971_g1_i1	methyltransferase-like protein 2-like
AACATGTGAAGATATTGTTTGTTTCCGCTTCTGACTCCCTCTCTCTATACTGTCGTTGTAACCTGTAAGCATGAACCGGCCGCAGTGGAAGCAACTTCTACGGCAGCTACCACCGCCGCCGAGTGCGGCGGCCGCCACCGCATTGCCACCGGTTATACGCTCTCCATTTTCCTTTGATCGAACGGTTTTCCCCTTTTCACCCAACATCCAATCCAAGCCACTGAGCTGCAAAGCTCAAGCTTTCGACGACAGTGATGAGCACTACTACTGCAGAAAGTCGCTCAAATACTGGGACAAGTTTTACCAGCGCCATCAAAACAAGTTTTTCAAGGACAGGCATTATTTGGGTAAAGATTGGGGAAAGTATTTTTGTGGTGATGATGATGATGATGATGGGGTTTCTGCAGATGGGAAAGTGCTTTTAGAGGTTGGTTTTGGAGCTGGTAATACTATTTTTCCTCTGATTGCTGCCTATCCCATGCTTTTCATTCACGCATGTGATTTTTCGACCGAGGCATTGAATCTTGTTAAGTCTAATTCGAATTTTGATGTAAAACGGATGAATGTATTTACTTGTGATGTCACGAATGAAGAGCTCTGCGACAGAATTTTGCCGTCTTCTGTTGATCTTGTAACCTTGGTTAGTGAGTAAACTGCTCTTATTATGCTGTGAAGTTTCTCCAAAGAAGATGCTCTTCGTGCTACAAAATGTAAAGAAAATACTTAAGCCAAATGGTCACGTTCTAGTCAAAGATTACGGTGTTGGAGATTCTGCACAAGTAAGAGCTTATTAATATTTATTTTTATCATGTATCTGCTATTCGGATTGGCATGGATGCTAATATGTAAATGGGGGCA

>a11971_g1_i2	methyltransferase-like protein 2-like
AACATGTGAAGATATTGTTTGTTTCCGCTTCTGACTCCCTCTCTCTATACTGTCGTTGTAACCTGTAAGCATGAACCGGCCGCAGTGGAAGCAACTTCTACGGCAGCTACCACCGCCGCCGAGTGCGGCGGCCGCCACCGCATTGCCACCGGTTATACGCTCTCCATTTTCCTTTGATCGAACGGTTTTCCCCTTTTCACCCAACATCCAATCCAAGCCACTGAGCTGCAAAGCTCAAGCTTTCGACGACAGTGATGAGCACTACTACTGCAGAAAGTCGCTCAAATACTGGGACAAGTTTTACCAGCGCCATCAAAACAAGTTTTTCAAGGACAGGCATTATTTGGGTAAAGATTGGGGAAAGTATTTTTGTGGTGATGATGATGATGATGATGGGGTTTCTGCAGATGGGAAAGTGCTTTTAGAGGTTGGTTTTGGAGCTGGTAATACTATTTTTCCTCTGATTGCTGCCTATCCCATGCTTTTCATTCACGCATGTGATTTTTCGACCGAGGCATTGAATCTTGTTAAGTCTAATTCGAATTTTGATGTAAAACGGATGAATGTATTTACTTGTGATGTCACGAATGAAGAGCTCTGCGACAGAATTTTGCCGTCTTCTGTTGATCTTGTAACCTTGGTTAGTGAGTAAACTGCTCTTATTATGCTGTGAAGTTTCTCCAAAGAAGATGCTCTTCGTGCTACAAAATGTAAAGAAAATACTTAAGGTTGTTACGATTGGCAGTTGCTTTCATATCCATTTCCCTTTACTTTTCTGGCATTCATTTTCTTCATGTGAGATTATGTGTGGCTCGTTTTCACAGCCAAATGGTCACGTTCTAGTCAAAGATTACGGTGTTGGAGATTCTGCACAAGTAAGAGCTTATTAATATTTATTTTTATCATGTATCTGCTATTCGGATTGGCATGGATGCTAATATGTAAATGGGGGCA

>a11975_g1_i1	lncRNA
AGAAGTTGATCGTCATAAACAGTGTCTTTAGGACATACACATTATGGGTGTAGTATTTGAATAACAAAGTTAAAACAGCAATCAAATCACCGTTTCTGCCTTTTGTCTTTTGGTTTATGTGAAACGACAACGCTCATGGATCCCTTTCGAAAACCATGAAAACTAATTATATGAAGGATTTACAACGCGCGCGTGTGTGTGTGTGAGAG

>a11976_g1_i1	lncRNA
GGCCCAGCAATAGTCGACATCCATTCCACAACTACTCTCCCTTATAACTCTCAACCAATGATCAGGATTATAGTTTTCCATAGTTCAGCACATGTTCATTAGCTACAAAGCTAATCCAACACAGGCACAAGCACCACTTATTCATACACACAATACCGACTAATCGATAAATAGCCTTATTATAGCAAACCATCTATTAACAAAACAAGCACGAAAGCTCGTTAAGATACTAATAGTAGGTGGTAGAAAAT

>a11978_g1_i1	lncRNA
CAATATGATGATGATGAGCATTTGCACGAGCCATCCAAACTTGCATCTCGTTAAATAGATTCAAGCCATCTTCACATCTGAGACAAGACTCTTTGTGAAATTAACATCAACGGCCACCATCTTCTAACTTATCATATCAACTAACACTATTTGCAATAATCCTCATCAGCCATCATCTTCTTCAACATATCATATCAACTAAAAAAATTAACATGCCTTCAATCTCACTCCACCACCAACTTTTTTAAAATGTGTTCAGCCTCGTTCCATCTACTAAAGATCATCTTTAACATGTCTTCCGCCTCGTTCCATCGGCTAAAGATCATTTTCAAAATGTCTTGAGCCTCGTTCCTATCAACTAAAAATTGTACAATCCATCAATGAAAGAGTCATCCATGAATGATCAAACTCGTAAAATGCCCTTATCACCCATGATAAAAAACAATGAAAGGACATTCCATCCTTGCATAGACTATCCATGGACTATCAATCATTGCTCGAGAGTATGTTCAACTTTGCATACTCATCGATCAAACTAAGATAAATAACTTCA

>a11978_g1_i2	lncRNA
AGCATTGTATTATAAGAAACATCACACGACTCTTACCTGAGACAAGACTCTTTGTGAAATTAACATCAACGGCCACCATCTTCTAACTTATCATATCAACTAACACTATTTGCAATAATCCTCATCAGCCATCATCTTCTTCAACATATCATATCAACTAAAAAAATTAACATGCCTTCAATCTCACTCCACCACCAACTTTTTTAAAATGTGTTCAGCCTCGTTCCATCTACTAAAGATCATCTTTAACATGTCTTCCGCCTCGTTCCATCGGCTAAAGATCATTTTCAAAATGTCTTGAGCCTCGTTCCTATCAACTAAAAATTGTACAATCCATCAATGAAAGAGTCATCCATGAATGATCAAACTCGTAAAATGCCCTTATCACCCATGATAAAAAACAATGAAAGGACATTCCATCCTTGCATAGACTATCCATGGACTATCAATCATTGCTCGAGAGTATGTTCAACTTTGCATACTCATCGATCAAACTAAGATAAATAACTTCA

>a11979_g1_i2	pectinesterase pectinesterase inhibitor-like
GCACCGTGGACTTCATCTTCGGCGACGCCGTGGCCGTCCTTCAGAACTGCACCATCACGGTGCGCAAGCCCCTCCCCAAGCAGTACTGCACCATCACCGCACGGAGAAGACCACCGTGATCCAAGGCGACAACATCACGGCGGAGGACAGGGGTGGCCGCCGTGGAATAAGAGCAACTTGGCCCTCGACACGCTCTTCTACGGCGAGTGGGCCAACAAGGGAGCCGGGTCGGATCTCAGAAATCGGGTCAAGTGACGCTGGAGATTGCGGGGAGCTTCACTGCT

>a11980_g1_i1	lncRNA
AGTTGAAAGACGACATGGATTGGCCTTAGTTTTCACAACTAGTAATTCACTGATTTGAATGCATGATTGATTAGCAAATGAGGTTATATATTGAAGGGAAAATATACTACTTTAGCCTCTGATAATATGACTTTGTGTGACAATTTTACCCCAATAAGTCATTAATACATTATTCAAGCCCAATAGATGGAATTTGTGGTAAGATTGCCAGCATCACCGGA

>a11983_g1_i1	lncRNA
GCATTGAATTCTTTCAAATTACATCGTCTCGTCTCGTCTTGCTTGCTCTGCATTTGTTGTATTTGATCCTATTATGCATTATTTAGCAAACATCTTGGTTCATTGAAACTATAACTCATGAAGGCATTCAAGATCTTTCTTTGTGTTGATGATAAAAGGGAGGGATTGTATGAATCATTCTTTGCAACTACTAGTTTTGTAACCTGTTTCAGGTTGAGGAGAAAATGAGGG

>a11984_g1_i1	lncRNA
GTTGGAGCGTAACTAATTTGCTATATATATGAATGTGAATTTTAGAGAAGAAAAATGGGCGGAATTTATAGAAAAATTAAAAACTAACATAAAAATTGGAGCGTAATTCTAGTGAAACTCGGTAATTCATGCAGTGTTATAATGCGACAATGCATAGACGTAAGGTTGTTATAGATATACTATATATAGCAAGTTTTCAGTTCACTGCAACGCATTCAACCAACGACACGTATTAAATTTAGTGCATGCACTAATTGGAACA

>a11986_g1_i1	lncRNA
CCCTCCGTACCACATATTTATGTACACCCTATTTTTGGACACTACGCCACACATAATTTTTAGAATTTTACCCTTGTAACTTACACTATTTACCCACAATCTACTTAACAATACCGTCAATGTGGGACCCTTTCTCCACTATCATTACTTCAAACAACTTTTTATTAAAACTCGTGCCTGAGTCAATCATGCATAATTTTAAGAGACGGAGGGA

>a11986_g1_i2	lncRNA
CCCTCCGTACCACATATTTATGTACACCCTATTTTTGGACACTACGCCACACATAATTTTTAGAATTTTACCCTTGTAACTTACACTATTTACCCACAATCTACTTAACAATCCCTTAATGTGGGATCCTTTCTCCACTATCAATACTTTAAACAACTTTTCATTAAAAGCTGTGCCAGAAGCACCTATGCATATTTATGGGGGACG

>a11988_g1_i1	lncRNA
TACCTCTATTCCTTCAACATTAACTTCTGCGGCTGATTTTCCTATTACTTGCTTACTCTCCCTATCCCATAGTACAAAAGGTGAACTGCTAGAGTCGTCTGCAACATTTATTATCAACTTATACTTCATTTCTCCCGACTCGCTAAAGTTGCTGCAATACTTGCAATAGAATTGCTTCTCTAATTTCTCAAGTTTCCTAAAGCACTTTTTGCAAGATATATAAAACCAACCCCTTTCTTCGTCAATGTTAACTACAGTACCACATATCCAAAAGCTTCCACCCTCTGAATTCTCACAAAGGTCTTTTATGCTTGTCACGGTGACTCCGGCTGCAAGCTCATCAATAACAGTTGAACTTATTGCTTGTGAAGTACTTGAGATAACCGTAGTGCTTAAGCCGGAGTGAATAAGCCTTGAAATCAAACATGGTCAACAATCAGAAAAATGTATATATATACACACACACATTAAAAGATGAATATGTCTTCAAACAATAAATGGTTTGACATCAAACAATTAGTTAAATAAAACATACCTCTCCTTGAACTTATGTATGTCACGTATATCTTCGTTCAACAAAATTTTAGTAACTTGGTACCCATTTTGCACTTTTACAACACATGTGAGTTTAAATAATAATAATAATAATGAAGTTGCAATATAGCCTAATAGATATTAGAAGCACAAAAGGTTAAATTCGATTAAGACTACTTTATTTATCTCTAAAAACATGTTCTCAAAATTAATAGAAG

>a11989_g1_i1	subtilisin-like protease-like
TCCACCCGGACTGGAGCCCCGCCGCCATGAAATCCGCCATCATGACCACCTCGCGGACCAGGGCGAACACCGCGCTTCCCATGCGCGACTACAACGACCGCGAGGCCGACGCCTTTGCGCGCGGATCGGGCGACATCCGCCCCAACCGGGCCGCCGATCCCGGGCTGGTCTACGACATGGGACCCACCGACTACTACGACTTCCTCTGCGGCATCGGCTACAACCACTCCCTCATCAGCCACATCACGCAGTCGGACTACCAATGCCCTAATAATTTCGACGTCTTAAACCTCAACTACCCTTCCATCTCCGTTCCGTCGCTCAACGGATCCGTGAGGGTGACGAGGAGATTGAAGAATGTGGGCAGCGCGGGCAGGTACGTTGCCCGTGTTAAACAGCCGCCGTTTTTCAGAGTTTGGGTGGAGCCGAGTATTCTCGAGTTCAACGAGATCGGGGAGGAGAAGAGCTTTAGCGTTACTGTAAAATCCAAGGG

>a11992_g1_i1	nuclear pore complex protein nup214
GCTGGGTACAACTTCTGATATTGACTGATGCTCAGCATTACTATGCACATTTACCTCTGTCGAGAGAACTTTCTTTGGGTCATCAACTTTCAGTCTCTGGGATTCCATGTTTTCTACAGTACTTTGCTCTCGTGTTCTGATGTCTAAATTGGTAGATGGCGATAAATTATTTACTGCAGTGCCCTTAGCACTTGTCTCAACTTCAGTTCCACGAAGTTCATGAGATCGGAAAGTTGAAGAGATTATGTTTCTACTTTCCTCACAACCTGCAGATGAAATCAGGGGCAGCTCATGCTTCATCAGTTCCTGTGAAGCATCATCTTCCTCACTGGATGCACATCCTCCAGCTGATGATAGAGCGCCTGCAGCACTAGCAAAATGGAAAACTGAGATCTTCCCATCAATTGTTATGCATATAATCACACAACAAGGTGAGACTTCTCTTTCCACATCCCCCAGTGTGAAACTGAGATTCTCATTCTGGGAAGCCTTGTCAACAGAGAGTCCAAGGATCACATTTTCTTCACCATCATCTTGAGAATCGATATAAAGATTCCAAGCATCATCAAGAATCTCAACCATGGCAGCTTCGTTCTTCCCATTATCCTCCGGCCAACAGAATAACACAACTTTCTGGGACAGGTTTCTATTAGCAACAAACGCCAGCCCACTACAACCAGTAAGAAACCACATCTATAGTAAGTTAAACCAATAGTTGCAAAGTACCAGATACTGAACAGCATTTTGGATCATCATACAATCACTATAGTTAATAATTCATACACGTGATTACAG

>a11995_g1_i2	lncRNA
TAAGTTAGGGCTCCCTAACTTATTTGTCTAACAGAGGTGCATGCCTCAAGGTTGTAACTTAGATGAAGCGGTGTGAGGCGATGAGAAGCGTCGCTGAATTGCGGCGCTGATTTCTTTTTCTTTTTTTGTCCATAGTTGTGTTTACATTCATATTTGCGGTTCTAACTTCATTAATTTGTTGGGCCCAGATCTTTCGTGTCTCTCTCAGTGTGTTCAGCACTGGGTGTTTCCGAGCAGCGAAGCCTAATTCGTCTTTTTCCCTCCACACGACTCTAGCTTTTCAAAGATTGATTGTTAGCATGCTAAG

>a11998_g1_i1	lncRNA
TTTTTTCGATAAAGATGTATATGTCATTTTGATTTATTTTTCAATAAATGTGTTTTATATACTAAATAGTGTTATCTTTTTCTATATTGTGTAGCTTATTGTGCACGAGTCGCTTCAGCCATCCCCTGAAGAGCTAGAAGAGGTATACTACATGAGCCTAGACAATGGAGATATGCTCCATGTTAGATTCGTGCCTCCTCTACGTCTTGCATCGAAGAAGAAGACAACTCATGTTCAAAAGCGGCGTAGAATGAGATCTCCAACACTTGAGAGAGATAGTAGGCAG

>a1199_g1_i1	lncRNA
GTTTGGGGAGGATGAGGATGAGGAGACGGGCGATAAGAGTTTGGGGCCTTGAGAGCGTAGACCTGCTGCTGTTCGGACTCCTTTTAAGGGTCAAAGTCCGTCTACTGCTGAGGTATTGAGGACTCAGTACAGAAAATTCAGAATTAGTGGACCTAATTCCATTGCAGTTGTGACTGAGACAGAAGCTCCTTTAAACAAAATAAACAATATTCATGATCAACATATATACTTGCATGAGATCAAAACGTTCAAACAACGAAACAATCATAAAAGCCG

>a1199_g1_i2	lncRNA
TTGGCTACAAGTTTTCTCGTCGTTCTTGATCACGCAGGTTAATCCGAATACCTTCCTCATTTTTATTAGATTTAGGCATGAACGTTAAGTTTCACCACGATGACACTCACGATCGTGTCGGCCACGATGGTGGACACGATCGTGAGTGCCATCGTGATAACGATGGTGTGCTTCGAACATGTGGGCTAAACTCTAAACCGTAATAACATGACGTCGAAACATAAACTCTAATGCGTGACCTATTTGAAACAAAATAAACAATATTCATGATCAACATATATACTTGCATGAGATCAAAACGTTCAAACAACGAAACAATCATAAAAGCCG

>a12001_g1_i2	lncRNA
GGTTCAAATGTAAATTGCAAAAATCCACATAATTTGGATGGCAAAGTATAATCCCCCCTAACGACAAATAGTAGATACAAAACTGTTTGGAAGACTCTACATCTAATTGTAGTTTGGGAGAAAAATGAGCATTAATAGTTTCAAGTTAGGAAGGCAGCTAAGCCATTTCTACTTTGGGACTAACAGTTGTAACTTAAGTTTCCCTCCATACACAAACGCAGCAGCAACTCACAACAGCACAGCCTCGCATCACTTTGGTTTCGTTGGACTTGGGGAAGACGGAGGTTTCAAATCCGGATAATTTGGGTATGGAGACAGGGGCTTTTGACCCCCTTCAGATTTGTTAGAGGAACTAAGGGAACTAAAATCGGTATTCTTGATTTCTTCACTGGCAGGAGAAGCTGTATTTAACAATGAGTCTTTAGTTTCATCCACTCGTGCTATCCCTCCATTTGTATCAAGTTTTTTTGGCCCTTTGCTCTTTTTCTTCGGATAAATATGTACTGAAGGAGGTAGGAGGGTCTCTTGTATCTCCTGCAGACATACAAATAATTTGTATATGGATTATACAGTTCAGTGATGCAAATTGTTTAAGAGTTACCATGAAATATACAATGAAAAAGTTGCCACATCTATGGTAGAAAACCAGGAGGAGGAGGCGAGAGAGAACCAAATAACTAAATGCAGGAGGATATGAAAATACGTATAACGTGGATATCTAGCAGAGGAAATGA

>a12004_g1_i1	lncRNA
GTTCTTTCCTTGTAGTTCTTGGTTAAACCCCTTGAAAGATCAATGATTCCATGCACCAGTAGACAAAGCCATACTTCATCTTGTCCCCTAACCAAAACCAAGAGTAGCAGCAGCGAAAACAGAAAAGTTCGAATAAATCCAAGATAATAAAGACACATTACCATATACATATATACACACACATGCATACACATATATGCCTAGTGTGTGTGTGTGTGTGAAGAAACTATGCAAATCCTTGGTCCAACACAAGCATAAATAAATGTGAGGACAGAAAATATGACTGCTCAAGAAAGAGAATAAAACGCCTAGAAAGCTACAAAAGAGCA

>a12004_g1_i2	lncRNA
GTTCTTTCCTTGTAGTTCTTGGTTAAACCCCTTGAAAGATCAATGATTCCATGCACATATACATATATACACACACATGCATACACATATATGCCTAGTGTGTGTGTGTGTGTGAAGAAACTATGCAAATCCTTGGTCCAACACAAGCATAAATAAATGTGAGGACAGAAAATATGACTGCTCAAGAAAGAGAATAAAACGCCTAGAAAGCTACAAAAGAGCA

>a12007_g1_i1	lncRNA
GAGGGTCGGGTGCTACTCTTCCACGCTTCGTTTTTGCTCATATGGATCAGCAATGTAAGTGGGCTGGTTGCCAGGCCATAACAAATCACAAAGATGCAATGCATTGATCTTCATATATCGTACTGTCCTATTTCTTCAATAAACAAATCCTGAGTCTAAAACTCAAGTAGATAAAATTGAAGCAGATTAGTCGACTCTAATTTTCGTCCCAGTGTTGCATGTATAATTTACCCTGGGAAATGTGCGACAAAAATGTAGCAGGCCAAATTAAATAGATGCCCAATAATGTAAGAGAATCAAGTTATACTTTCTATAAAAATCGGGAAGCCCAGTTCTATAAGAACTATGGACTATTATCCCACAAAGCAGCAGAACGAGAAGGAGCTATAGTTTCTACCAGAATAGCAACAAGCCTCAGCAAGAAGCAGAGGGCGCATCCTTTAGGTACTCTATATGCAAGATATGTAGAGCACAGAGCTGCAGATGATAGAATGCAATAAATATACGACAATGTGGAGCCGTTTATGTGGCATCCATTTCCGTTGCTTCATTTACCACA

>a12008_g1_i1	lncRNA
TTGTGGGGACTGTGACGGAAATTTAAAATTGAGAAGCGAAATGGGAACATGGTGGTTTTGATTGCGTATGAAGGTTTTTTTTTTCGCTAGATTGCATGTGTATACTCTATGCAATTATATTAGTGCGTTATCTTTTTCTTAGATTGGAAAGAAAACTACTAGGGGGAATATTATGGTGAATTAACAACTCAAAGATATGGTAAATAACTCAAAAAATAGGATGTACTCGTACAAAATTGCCAAAAGAGAACACTTTGATGAAATTCTTATCTATCAAAGGTAGTGCAACAGAAAATATCAGACACACACACAAAAAAAAGAAAAAAAAAGAAATAGGAAATCATACACATGCGCTTGAATTTCTCTT

>a12008_g1_i2	lncRNA
GCTTGGAGAGAATTTGTTAAATAAAATTAGGGATTTTGTGGGGACTGTAACGGAAATTTAAAATTGAGAAGCGAAATGGGAACATGGTGGTTTTGATTGCGTATGAAGGTTGTTTTTTTCGATAGATTGCATGTGTATACTCCATGCAATTATATTATGGTGAATATTATGGTGAATAACTCAAAGATATGGTAAATAACTCAAAAAATAGGATGTACTCGTACAAAATTGCCAAAAGAGAACACTTTGATGAAATTCTTATCTATCAAAGGTAGTGCAACAGAAAATATCAGACACACACACAAAAAAAAGAAAAAAAAAGAAATAGGAAATCATACACATGCGCTTGAATTTCTCTT

>a1201_g1_i1	unknown
TTTTCCTTGAAATTTGAGTTTAATTTGGGCAAATGATGGCTTACACTTGATCTCTGAACTTCAGGTAAGTTTTATGTCGACAATCATTCTCCTGATGCCCTTGTTTTTTTACTTTTACCTGAATATGTAATTTCATCCTTATTGTTTTCTCCCCATCTTTCTCTGCGAGTCATTAACAACTTCTGATAAAAAGTTACAGTCCTTAGCTGACTTCGTAGATTGTTCCCTTTCACTAATCACTAG

>a12021_g1_i1	p-loop containing nucleoside triphosphate hydrolases superfamily protein
TTGGCTGTAAATGATTTGATCTCTTATTGCCATTTCAAATTGAAGTTCGGTGTTGGTAATTCCCAGCAGTCTGTACTGACTCAGAATACCCAAATATGTTTTGTTGCCATTATTTTTAATGGCTTCATCAATCAGGTCCTGCAGTTGACGCTTGCGCTTTTCATTTGCTTCAATTTCCTTCTGATAACTAACACCCATCTCATCATTATCACGAATGTTATCAAGAATCACTTGACGCCTTGCTTGCAACGCCTGCACAACAGGCCCATCACTCTCGATCACCTGCAAAAATAGAACATGAGGTAGCTTCACATATATGCTAGATAATGATCTTCATATTATTCAAATGAATTATCCATAAATTTGATTAGAAACGTCTCGTTAAGGAGGCCAACAGAGTGAGTAAAACACAAAAAGCCAGCTCCGT

>a12023_g1_i1	lncRNA
GCCGTAGTCAAATACTCCCTCTGTCCGTACAAGCTATCACAGTGTCCATACAAGATTTCAGATTAACAAAGCATGGCAATGGTTTGATAAGTCATAGTCAAATGCTCCCTCTGTTCTATTATAAGTGGCTCAAAACTTTTGGGCACGGAAACTAAAGAGAAAGTGTAAATTGGTTAAAAGTAGTAGGGCCCACACTTTTTCAAGAGTTAAATTTTTTCCATTTGTGGTCCGAGCCACTTATAGTGGAACATCTCAAAATTGAATGCATGTCACTTTTATTGAGATGGAGGGAGTATTTGTTTTAGGTAATTTGATCACTATA

>a12025_g1_i1	lncRNA
GATGTTGCAGCTGACTTGTTTAGATTGGATCATCTTTTGAGTGTGAATAGATCAGAAAAAATGGCCTACAATCTTCAACCCCTCATCACCATCCTTCAACAAATCTTGAATCCTGAACAAACACCATCTGGATTTTAATGACTTCGAAACAGAACTCAAATCCCTCTTCCAAAAAGTTGTTTCTCTGCAGCAGGTAATGCAACAATTTTCTCAAACATATAAGCCAAAAAAACATGTAAAAACTATTAGAAACATAAAGACTAATCTAAAATTTAAGACTCATTCAAGGATTTGCACACATCAAATCTTTCAAACCATAAACAGATGCATAATTTTATAAGA

>a1202_g1_i2	lncRNA
GCCATCGTTAAAAGAATAAACTAATAAAATCAATTCGATGTTCTAATGTTTACCTGAGAAGAGGAAGAGTAGCAACCGCCGGTTGGAGTTGAGGTGGACTGGAGATGAGCGACAGTGGGCTGCCTCGCTGCAGCGAGTGGCGACTACGCGCCAGCCACCAGTGGGATTTCGGGTGGGGGAGGGGCCGAGGGGGAGCGGCTCAAGCAGAGACTCAGCGAAGGTGGACGGCCGGAGTCGCCGGACTGGAGAGAACAGAAAATCTACGTGAGTGGAGAGGTGAGGAGCGGCGCTTGGGGAAGAAAAAAATGAAATATGAATTGTGAATGTA

>a12030_g1_i1	lncRNA
TGGTTGAGTAGCTTGACCAGGTTTTCCTCCAGTTTGTCTTTGTACCAGTTAATCCATCTAGCTAAGTGACTGTCACTATACTGAATTTCATGTAGCCTCTGCCTTTTTAATGAAATTTCACTGTCACATCTTTTTTACTGTATTTATATGGTTGAGTAGCTTTCTCATCTTCTTGTCCTCAAGGAGGCCGAGAAAGAAAAAAAAATGAAAGAAAATGAAATAGTTGTGTGAAAATACTTGTAGAAAATGG

>a12037_g1_i1	lncRNA
AGGGCCAAGCATTAAAATCTTTGTGGTGAAAACTCCATGGGAAAAACAATTCAGGTAACAATTGATGACTCAGTATCAAGTATAAAGTTAAAGAGGATAACTGCATAGGGGGCATTTAGTTTGAGTAATAGGATAGATTGATAAAACACAGGATTGAGTATTTGAAGAATAAGATGGTCAAACAAGTGCAAAATTAATCAATCCATCAAAGTAAATGGTAGACTAGCTTGAATTATTTTTATCTATCAATCATATCACTCAAAA

>a1203_g1_i1	cysteine histidine-rich c1 domain-containing protein
GGGGCGTAATGACACGAGAATATTGATTCGAGCGTACCTGGCTTGGGGCGACTTCTTGTACGCGCATTTGAGATGGACAGCATAGCTGCAAAGTTGGCAATGATATATCCAATATTTTGACAGTAAATATTGGCTACACACATCACATTTGTAGTCATATTTCATATATAGAGGAGGGACATGAAAAGAGAGGGAGAGTTGGTGATGGTGGTCTTCCCTCTTGATGGTTAGATCCGAGGATGCGCATGTCTCGTGGATCCAATAATGACAATTAGCTTTGCAGCACATGTAAGACTTCCCCTCGTGTGTGGTGCCGCAAG

>a12040_g1_i1	lncRNA
CCGTGTCGCTCTAGCACTAACTCTCTTCCTCGCGGTACGTAGGGTACGAGCCATCCTGCCCAATATAACCTTTACAACTTAGCTTAACATAATACTCATAAAAACTAACTCCTAATAAATCTCCCAAATAATGAAATAGTTCACTCAAATAACACATACTTGAATAATTAGACATTATCTTACTTACAAAATCATAACAAGTTTGAAATGAACAATAATCCAAAACAATCTCATAATTCATGTAATAAAATTCATATCCATTCTAAACTGAA

>a12044_g1_i1	lncRNA
AGTGGGGTACATTATATCCATGGCGCCATAACCAAAAAAAGTCTTGCCTTCTGTCACACTGAAAAATGTTGCTGAGACTTCGATATCTCCTTCGGAAAACATACAAATAATTATCCCTCCCATTATTTTTAGATTTAACAGGAGGTGAACAAAATCTACAAACAAGTCGTTCCAGACTCAGATATGAGAGCTTATATACTAATCCTTAATCGATCGGAGACAGAAAAGCTGTGTAAGAAGCATCACCATACTTCAGTCCTTTTATGTAGGCAGGATGTTTTCGCAGGGAAAGAGTGGTGTTCGGAA

>a12046_g1_i1	lncRNA
ATGATAATGGTATGGCTTAGACAACAAATTGTTGGCGAAATATGGCTTATACATTTTCACGTTGTTGTTATCTTACGTCATAATTCTTCGGCATTTCTTAATAGAACTATTGTGTTGACACCTGTGCAATATCAGTATCAAATAACTCTTAAGCAATTCTCTGAACCAGCATCGGGGCTTTTTACTGGATGGATCGTGCTTTACCATCTTCATCAACCGGGAACAACAACAGGAAGAGCCTCTCCCTGCAGACGGTGGTTGAA

>a12046_g1_i2	dna repair protein xrcc2 homolog
CGCGGTGCTATTCATTGATTTGGACTGCCGTTTCGATGTTTCGAGCATCTCACGAGCATTGCAGCGGCGAATTATCGATGCTAATGGGTTAAGAAGCAGCTTGAAGGGATCTGGCAATGAATATGATAAAGAATTATTTGTCGCGTGCTTGAGGCGATTCTTGTATAGGCGATGTTACAATAGTTTCGAATTTATTGCTACTCTTAAGACACTGCATCATCGGCTTCATCAGGAGAAGGAGAAGGGAGGTAGTGCTGTTTATATTCTTTTGATCGACAGCATCGGGGCTTTTTACTGGATGGATCGTGCTTTACCATCTTCATCAACCGGGAACAACAACAGGAAGAGCCTCTCCCTGCAGACGGTGGTTGAA

>a12047_g1_i1	lncRNA
TGATTTGTTGGCTTATCACTCTCATGATGGTGCCGGATTGACATTTTATTGCTGGCCGTTTGATGATTATAATATGGGATTGAAGCGTTACTATATATCATTTACGACTATTACAGATAATCCTTTTCTATTTCATTTCTGTTGAACACTGTTGTAAGCTAGAATATTAAGGTTTCATATGTTTTATTGATTGGCTTGGGCCCTTCTGGCTCCAGATTGGACAGACAAGTTGCACGTTGTAGGATAAGTATAAAGATATATGTAAAATTTTTATCAGCACTGGATATGGGCACTACTCAGGCTTGGTATATCAATAAGGGTTGTATTAGACATTTGCAAGATCTGAGCTCGATGAGTGTTCCCACTCCCACTAACAACTGCTCCAGGA

>a12052_g1_i1	ubiquitin-like-specific protease 1d-like isoform x1
AAACCATACATTTTCCTCCCAATTGGTGGATCGTAAGCATATCAGATCTTCTTTTCTAACCGCATTTTGTATTGCTCAGTGACCATATTTTGCAATATCTCATTTCTGCCTTTTATATTATATTTATATTGCTCAGTGACCATTGGAGCTTGGTTATTGTAAGCATGCCAAGTAAAGAAGATGACTTCGGGCCAATGATGCTGCATTTGGATTCCTTGCATTCGGATTTCCATAGATGTCGTGTCAGCGAGTCAATTTTCAATAATGTGAGGAGCTTTCTTGTAGAAGAATGGGAGTTGCTAAAAAAAGAAGGGCTGCCTGAACTGCCCCTGGCAGAGAATATCTGGAATGAGCTCTCTCAAAGAATTGGACAGAAAGTACTTAAGGTGCCTCAACAAACAAATGGATACGATTGTGGTCTTTTTGTTCTTTTCTTTATTGAGCGTTTCATTAATGATGTGCCTGAACGTCTGAAGACTCAGCATTTGGATATGTTACAAAAGGAATGGTTCAAACCTGAAGAAGCTTCGGAACTGAGAAGCAGAATTCGCGATTTGCTAAAACAAGAGTTTAAGGAAGCAAATGTCATCCCGACCGCTGCTGTGTAGATTGAAGGATGAAGTGGATATACGGTGAATATTGACACATCCGTCCAGACAGATTTTGGAACGACTTTTGTACACACCTGAGAAGTGTTAGAAATGAAGTCTGACCTAACCTAATTTTAGAAAGTATCGCGTTGGTGTTAACACAATATTGAGGGAATTTTGATGTATATGATGGTAGCTACAATGTAAAGATCAACAGTTATCGAGCTTAGGAATCCACTTCACTATAAGGAAACTCGCAATCTTCCACATACTTTCTTCCCATATGTCTTCCACCTGTACATTTTTTCGGTAGAATTTCAGTCCACAAAAGGTTATTGTATGACTATAAGGAAACTCGCAATCTTC

>a12052_g1_i2	ubiquitin-like-specific protease 1d-like isoform x1
AAACCATACATTTTCCTCCCAATTGGTGGATCTGACCATTGGAGCTTGGTTATTGTAAGCATGCCAAGTAAAGAAGATGACTTCGGGCCAATGATGCTGCATTTGGATTCCTTGCATTCGGATTTCCATAGATGTCGTGTCAGCGAGTCAATTTTCAATAATGTGAGGAGCTTTCTTGTAGAAGAATGGGAGTTGCTAAAAAAAGAAGGGCTGCCTGAACTGCCCCTGGCAGAGAATATCTGGAATGAGCTCTCTCAAAGAATTGGACAGAAAGTACTTAAGGTGCCTCAACAAACAAATGGATACGATTGTGGTCTTTTTGTTCTTTTCTTTATTGAGCGTTTCATTAATGATGTGCCTGAACGTCTGAAGACTCAGCATTTGGATATGTTACAAAAGGAATGGTTCAAACCTGAAGAAGCTTCGGAACTGAGAAGCAGAATTCGCGATTTGCTAAAACAAGAGTTTAAGGAAGCAAATGTCATCCCGACCGCTGCTGTGTAGATTGAAGGATGAAGTGGATATACGGTGAATATTGACACATCCGTCCAGACAGATTTTGGAACGACTTTTGTACACACCTGAGAAGTGTTAGAAATGAAGTCTGACCTAACCTAATTTTAGAAAGTATCGCGTTGGTGTTAACACAATATTGAGGGAATTTTGATGTATATGATGGTAGCTACAATGTAAAGATCAACAGTTATCGAGCTTAGGAATCCACTTCACTATAAGGAAACTCGCAATCTTCCACATACTTTCTTCCCATATGTCTTCCACCTGTACATTTTTTCGGTAGAATTTCAGTCCACAAAAGGTTATTGTATGACTATAAGGAAACTCGCAATCTTC

>a12053_g1_i2	unknown
TTCCTAATAATTCAATTAGTTCTTTTGCTAAACTAACAGATGTTATTGTTGAACAGTACGCAAGCAGCAGGAAATTAGAAAAAAATCTCAGAAGACTTGTACGCCATTGTCCAAAGGCATGGCGAACCTCTTCGGGACTACATCGGGCGCTTCAACAAAGAGAAAGTGTCAATCACCAACTGCAGCGAACAAACCGCTATCACGGCCTTCCGTAAGGGCCTTCTGCCAGGGTCGGACTTATACAAGACACTTACTAAGTATCCATGCAAGACTATGGAAGATGTGTTGGTCCAGGCTTGGGCTCAAATTAAGTGGGAAGAGGACCAGTACAACATGCAGAGAGTCTTCCCGCCAGAGAGACCCGAAAGATACTACAGGGTCCATAGGAGGACCGGTCGTGACAATCGTGACAGACGAACCGAGCCCCAAAAAAAAGTCGATAGCAGGATCTTCAACATAGAAATGAGCAGGTGTATAAGCCACCAACCAATCTTCGGAAACAACTTCGTCCCAAGATTCCTCACATAGTAAAGAACATGAATTAAAGATAGAAACAACAGATACAAAAGAACTGTTTGTAACCAGAGGAGAGATGGTACTCCTTA

>a12053_g1_i3	lncRNA
TGAAAAGGTAACACGTTAACCAGTGGCGACTCAGGTACTTCGCTGAACTAAAGTTTATCACTATATTATCTCATTGAAGCATGTGAGCATGATGAGAAAATAGTAACCTCGACATTTGGGCCAAACCATGACTTATATTATCCTTGATGAGACTAATGAAATTATAACATTGTCTTGAAAGCTGCACAACTCCTGCATATGTGCCTACACGCCATCTCATAGAGGAAACAAAGGGAAAAGAGATACAGAAAATGAGGGATAAAAAATAAGGAGATAGCGTACAAGAATGGAAATATTCATGTTTTTGTGAGACGCCCCAAAATGACAAATTA

>a12053_g1_i4	lncRNA
TGAAAAGGTAACACGTTAACCAGTGGCGACTCAGGTACTTCGCTGAACTAAAGTTTATCACTATATTATCTCATTGAAGCATGTGAGCATGATGAGAAAATAGTAACCTCGACATTTGGGCCAAACCATGACTTATATTATCCTTGATGAGACTAATGAAATTATAACATTGTCTTGAAAGCTGCACAACTCCTGCATATGTGCCCAAAAAAAAGTCGATAGCAGGATCTTCAACATAGAAATGAGCAGGTGTATAAGCCACCAACCAATCTTCGGAAACAACTTCGTCCCAAGATTCCTCACATAGTAAAGAACATGAATTAAAGATAGAAACAACAGATACAAAAGAACTGTTTGTAACCAGAGGAGAGATGGTACTCCTTA

>a12053_g1_i5	unknown
TTCCTAATAATTCAATTAGTTCTTTTGCTAAACTAACAGATGTTATTGTTGAACAGTACGCAAGCAGCAGGAAATTAGAAAAAAATCTCAGAAGACTTGTACGCCATTGTCCAAAGGCATGGCGAACCTCTTCGGGACTACATCGGGCGCTTCAACAAAGAGAAAGTGTCAATCACCAACTGCAGCGAACAAACCGCTATCACGGCCTTCCGTAAGGGCCTTCTGCCAGGGTCGGACTTATACAAGACACTTACTAAGTATCCATGCAAGACTATGGAAGATGTGTTGGTCCAGGCTTGGGCTCAAATTAAGTGGGAAGAGGACCAGTACAACATGCAGAGAGTCTTCCCGCCAGAGAGACCCGAAAGATACTACAGGGTCCATAGGAGGACCGGTCGTGACAATCGTGACAGACGAACCGAGCCCTACACGCCATCTCATAGAGGAAACAAAGGGAAAAGAGATACAGAAAATGAGGGATAAAAAATAAGGAGATAGCGTACAAGAATGGAAATATTCATGTTTTTGTGAGACGCCCCAAAATGACAAATTA

>a12059_g1_i1	lncRNA
TGGGGGTAATATTTTGCAGATTTTATCAGGTTTTTAGATGTAATTAGTCCGTTTATCATCAAAGTTTGGCATCTATATGCAACACCACTCGTCATTTGTGAACTAGAAAAATTGGGGGTAATATTTTGCAGATTCTATCAGGTTTTCATATGTAATTAGTCCATTTATCATCAAAGTTTGGCATCTATATGCAACACCACTCGTCATTTGTGAACTAGAAAAATTGGGGGTAATATTTTGCAGATTCTATCAGGTTTTCATATGTAATTAGTCCATTTATCATCAAAGTTTGGCATTTATGCGCAACATCACTCGTCATTTGTGAACTATAAAAATTGTTCCATTTCAGATTTCAGATAATCATAATGCAGCAGTGTGAGGCAACTCAGATAATCTGATATTAATATACAGCTAAAGAA

>a12081_g1_i1	lncRNA
GTGCGTGATTCTTTGTGCTGCGCTTGTTCTTGAGTTTGTTATCTCTATTGACATAAATGTTTAAGATGATTTGTCATGTAGTAGCTGCCCATGATCATGTAATCAAATAATTTTCTACCAACTGTGACATAGACTTGATTCTTTCTAGACCTTTCTGTCTAGGGAGTTACTAGTAGTTTTCTAGCATCTAATTCCTTACCCACATGATATATATGACTTAATCTGTAACTGTTA

>a12085_g1_i1	unknown
GGCCGGTTTAGGGCTTGATTATTATAGGCTCCAACAACTCTGTATTCGAAGAGGGCTTCAATGGCGGCCAAGGCCAAGTTGATAGGCAGAGCCAGCGACAATGCAGTTGCACTTCTCCCCTTGATCACGAGACACGCCTCGATGATGGGCATGAGGCCACCGCGCTTCTCCATTGCAGACGAGGCCAAGGCCAGGTTGCAGATGATGTACGCGTGGGCAAGGATGATGGAGCAGAGGATGGCTCCAACGGCCGAGAAGAGGAGGGACGAGGGGGCCGAGAGGCCTAGAATGTCGAGGCAGATGAAGAAGATGGCTAGGAGGAAGAAGCATGTGGCATTTGCTGCAAGGATGAGTAGTGAGTTGCATAGTTGGGTGATGAGGAGTGGTTTGTAGAGCTGTGATGGATTGTTGGTGTTGTGGTGCAGGGTCCCGACCACGGCGGCTTTGGCGAGGAGGAGAGACGAGCACGACAAGGGGGAGACGAGGAGGGAGGCGAGGGTGGTTTGGGAGAGCTTGAGGTTGAGGATGTTGAGGAGGGGTGAGGATGGAGGGAAGCCTGCGGCGAGGAAGAGGGAGGTGAGGCGGCCGTGGACTAGCGGGAGGAGGCGCGAGGAGGAGACGAGGGGCGGGGCGAGGAGGCCGCAGACGGCGAAGGGGAGGAGGAGGA

>a12091_g1_i1	lncRNA
AGTTGATTTTTTATTTTTATTTTTGTGGAATGATCAATTTTATGTTTGGAATCGAAATTTGATCGATTTGAAACCGAGGATGAGATGAGTTCATTTGTTCTGATTGGAAGTGATATGATAGAAGAATCGATCTGCTTGATTATGTACAAATTGCAGTATGGATAGGTTGTATGATACTTGAGGAATTTGGTGGCGGTGCTTCCGTTTCAATGGTGTTAGAAAACAAGCATTCCTGTCGAAGAAACAGTTTCCAGCTAGAGCAGAAATTTATTACAGATCTGATTTTTTTCGATCTCAAAAATTGTGGATTCCGATGATTGTGCGTGGGCGGGACTATCTCTTTTGGCGCGTTATCATATTGAATTACTATGGGAAAGTAACATATTCAATTTTTCTTAAGTGAAAGCGAACAGATTAGAGTTTAGATTCTTTTGAGGAATTGATCAACCACGGAG

>a12097_g1_i1	lncRNA
GGCAGTTTCTTGTTTTGGGGAGAGATGGAGTAGATGGGGCGACCTGTATCTCCAGGTTGTTGTAGCCTTTGAGTTAGTGATTCTCGTCGACAGGTTGCCAAATATGCCATCAAGTAGAGCAAAGCGGCGGTGGTTGTTACTTCCAGACCGATGACGGTGTTCTCCTCATTATTTTTTAGAGGCGACCATTTTATTCATCGAGGGATTGGGGAGGTTGTTGGACGGAGAAGTTCTTCCAGATGTGAATCAATGGCGGATTGGGGAGA

>a120_g1_i1	lncRNA
TACCCTGACACTCCGTGTGCACTCGCCTCGACCCAGTGTCTGTGAAAACCTACGAGGAACTGTCCGAGGTTATCCCCGTGACATGGGGCATAAGTGCGGTAGGACCGCTCGACCTCCTCTGGACTAGCCCATGGGGGCAATGGTCGTCGTCGAGTAAAGACAGTCCTCGCCATCTAACGAAAGAAGTTCTATCGTCAACTCAAAGTAAAACGTGACAAGTAACTTAAAACGATAAGGTTCCAAACGTCTATACTTGGCAATCAAGAATCGGTTCGAAAATCAAAACTTGCAAAA

>a12104_g1_i2	b-cell receptor-associated 31-like
GGCTATCCTTGACCGTTAAGAAATCACACCCGGAATTGAAAACCAGAGAAGAAATGGCATTGCAGTGGATGATTTTGGCGTACCTGGTGGCGGCGGAGGCCGCTCTGGCCGTTGTCCTCACTCTACCATCGCCCAAAGCCATACGATCTCGTATTGTGTCGGTCGTCTCACTAATTCTCCAGCCCTCCCTCTTTATCATACCATTTGCCGGTTTCCAGCTTCTCGGTATTCTCCTCTCCTCATTCTCCGTCATTTATTTTCGATTTTTCGTGATCTCCTGGCGTGATTTCAACGGTGTGTGTGTGTGTTTTTATTGCATCTTTTGTGTTGGTTGATGTCAGATATATACTGGAAGAATGAGCATCGATTGATGTGCACTGGAGAGGTCTGCACTGCCGCTGAGAGAGATCGCTATGAGAAATCGATGTACAAGTCTCAGAGGAACGCAGTGATGTGCGTTGGCGCATGCCTCCTTTACTGGTGCATCTACCGCATTTGCAAGTATTATAGACAGATTGAGACCATGGAGGAAGTCGAGAAGAGGTACAAGGAACAGTAGTACATATCTTTCTCCATCCATTTTGTCTCTCCAATACAGTAGATACGAGGCTAAAAACGTCTCTATGGTAGTTTTTCATATATTGCGTCAGCTGTTGTAGTGCTCTAGTTTGTCCAGTTCATCTCTCTCTCTATGAATTGTGGATTCTGCTGATTACGGAAATAAATATAGTTGTTAAAGA

>a12106_g1_i1	lncRNA
ATTTTCGCTTTGATAAATATATATATTTACTTTGTTTGAAGTCTTCAATAAAAATAGCTTTAGAGTGATACATTGAAAACTGGGTGTTGCCTCTTCAAAACAGCTTTAGTAGACTCTAGAATAGGTTTGAAAAACCAGGTGTGTATTTTCTAAATAAATTTCTAGGCCAATTTATCATACCTCACTCATCAACCAAGGACAGAAAGGGAAATTTTTTATAAACAAATACATGATATATTAATGAA

>a12112_g1_i1	lncRNA
CCTCGAATAACTTAGGGATTTGCAGGGATTTAGGGAAAATCGTCTGATTTTGGGAGGTTACTCCATGGGTGAGAAATGGTGGTTTTGTTGCTGTCAGTGAAGAGGATGAAGAGTTGGAAACCTCTTTGACTTGGCCATGAAACTTGCCACAGGAGAGGCAGAGGTGGGAAATTTGGAACTGTGAGAGGAGAGATTAGGCGAGGGAGAGAGAGAGAGAGAGAG

>a12112_g1_i2	lncRNA
TTAGGGATTTGCAGGGATTTAGGGAAAATCGTCTGATTTTGGGGTGGGGTTGCAGATTTGGGGAGGTTACTCCATGGGTGAGAAATGGTGGTTTTGTTGCTGTCAGTGAAGAGGATGAAGAGTTGGAAACCTCTTTGACTTGGCCATGAAACTTGCCACAGGAGAGGCAGAGGTGGGAAATTTGGAACTGTGAGAGGAGAGATTAGGCGAGGGAGAGAGAGAGAGAGAGAG

>a12116_g1_i2	dead-box atp-dependent rna helicase 32-like
TCTTTGGAAGGATGTACTCATCTTTTTTGGCCCAGATTGACGAATTTGATCCAGTATTGGAGCAAGAGGTGGTAAGGTATTGTATTCATCACCAAATACAACCCTAGTACCCACAGGTCTGTGCACATTGATCTTCAACTTCTTTTTCTTTAAGACCCTTGTAGCAGACATATCATCCCTAATATCAGTTACATTTTCATCCCCCAA

>a12118_g1_i1	lncRNA
GCTAGGAGGGGCCCAAGTGAGGTTGACATGTATTTCCTTACTGTTTAGGTGAAAAAGAAGGAAAACAAAGCTACATTGGTTGGTTACCTGGCAAGAAAGCACACAACAAACTGGAATGTCCGTTGGTCTTGAGCAACATATTATTGGGGCGTCAAGTTTGAGCATGCAACAAAGTTGGATAACTTTCTTCCCACCTTCTGAAACGAAACATTGAAATAGGCGCTTTAGAGAAAGAAAAAAAATTGGCATTTCTAATTCATCTCAATTGACATAGGCAATTAGGGGGGCTACAAGGAAAATTGCAACCCAAGTTGCTACATGGACTTCAATTTTGAGGTATACAACAATAAGAATCACTCTTCAATTCCTACTTTATATCAAAAAACCTCAGTCATTGTTAGTCTCACAGATAGCACCAACTAACATATAAGCACAT

>a1211_g1_i2	exportin-2-like
GGTCCGGGTCATCGGGATTCTGCGCCCAGCGAGCTTTGAGGTGGTTCTTGAAGTTAACAGCGGCGGATTGGCGGATCTGCTCATCTACAGCAGGCTCCGCGACCAGCCGGAGAACCGCCAGCCCATAGTTGGCCCGATCGGCGGCCTCTGCCAATGCTGCTTCCGCGCGGCGGCGGGGCTCAGGGAGCGGCGACAGCGTGTTGATGAAACACTGGGACAGGAATTGTAGGGTTTCGGCGTTCCACTCCATTGCCATTTCACAGTTTTGGGGCTAGGGTTTAAGCTAGGTTTTCAAATGATACTCTAAAAACCTATAGGCAAGAGATATTGCTCAACACATGATAATCTATAGAAATTCGAATATCAAATGTAGAGAGAGATAGAGAAAGAGAGTACCTGAGCTGGAAGATTGATGATGAGAGAGAGAGCAGAGGGCACAATAGAATTTGAAATAGGGCAAGGAAGAGGAGGGAGGGACTTTAAGCAGCGTAGTTGCAACTA

>a12121_g1_i1	probable protein phosphatase 2c 15-like
TGCTGCTCGTCTAGTGGTGAAGGTATCGAACTCATAAGCCCCTGTCTTTAGTTTATACGAATCTGCTCTTTAGGGTATATGATGAAAAATAGAAAATGGTTACTGAAATCTTGATTTGCACCAATGGTAAACCAGCCTTTATGGGATTACCATATCTCATTGCATGAAACCGGTATTGTATAGGAAGCATTGAGGTCGCGTGGGCTCAAGGATGACACGACTTGCATAGTCGTTGATATAATTCCGCCAGACAACAATCCTCCGCCTTCCCCCCCGCCCAAGAAATACAACAAGCTCAAAGCCTTATTTTTCAGAAAAAAATCTTGGATATCCACCAACAAATTAGCAAAGAAGCTATCTGCTGTGGGTATCGTGGAGGAGTTATTCGAAGAAGGATCGGCAATGCTTGCTGAAAGACTTGGAAATGATGAGCCGACTACGCAGACGGGCAGTCTTTTTGTGTGTGCCGTGTGCCAAGCTGACCTGGCACCTAATGAGGGAATCTCTGTTCATGCTGGATCGATATTCTCGGTGAGCTCGAAACCATGGCAAGGTCCTTTCCTCTGTTCCGACTGTCGGAATAAGAAGGATGCCATGGAAGGGAAGAGACCAAGTGGAGTTAGAGTAGTATAGGTTAGCTGATCTTTGTTTAATTGCTGCCATTCTTTTGTTTTCCTTCTTGTTCTTGCTTAGGTGATTATTTTGGATATCGAATGTTAAAATCGATATATTTTCTCTAATTAAATTCATTGTTAAGGTAGGGAAAAACGAGTGCATTCTTTGGCTAACATATTGCTCTGTCACGGATGAAATTGGCGGTT

>a12121_g1_i4	probable protein phosphatase 2c 15-like isoform x1
CTTGCTGAAAGGTCAGTATAAGACCTAAAAACTTGTTTTCTTGGTGTTCATTTGAGATAATGTGAGTATTTGAAGGATTAGATGATCAGACGAGATCAAAATTGTTCATCATAAAAGCATGTGATGGATCACCCTATATTATTTTTATCTAACTACGCTATCACCCAAAGCAAACGCTCTTTAGTGTATATATATTTGAATCTGTTTGAAAATGTGAAGACCTCATAAACTGGGGAGTATAATATGTGAAGTTGTACAAAATTGATCTTATTTCTTCAACAATGGCAGACTTGGAAATGATGAGCCGACTACGCAGACGGGCAGTCTTTTTGTGTGTGCCGTGTGCCAAGCTGACCTGGCACCTAATGAGGGAATCTCTGTTCATGCTGGATCGATATTCTCGGTGAGCTCGAAACCATGGCAAGGTCCTTTCCTCTGTTCCGACTGTCGGAATAAGAAGGATGCCATGGAAGGGAAGAGACCAAGTGGAGTTAGAGTAGTATAGGTTAGCTGATCTTTGTTTAATTGCTGCCATTCTTTTGTTTTCCTTCTTGTTCTTGCTTAGGTGATTATTTTGGATATCGAATGTTAAAATCGATATATTTTCTCTAATTAAATTCATTGTTAAGGTAGGGAAAAACGAGTGCATTCTTTGGCTAACATATTGCTCTGTCACGGATGAAATTGGCGGTT

>a12122_g1_i2	lncRNA
GCTCCGGCGACTATTGTTTGCTCGACGGTTGTGCGTCGTGTGGAGGTAGACGACGGCGCCGATCTGGGCTCGCGGCGGATCGCGGTGGCAGCAGAGTGGTAGGCCGCATTTTTCCGGCAGCAGCAACAGCAGATCCGTGCGAGAAATCTTGGGGCGACGGTTGTTGGTGTCACGGTGTGCGGCGGCTGAGGTCTGGAGTGCCGCCGACTGAGGTCGGAGCGAAAAAATTGAGAGACAGAGACGACAGAGAGAGAGAGGATTGTGAGTGTGAGAGACTGTAGAGAGAGAGAAGAGTATTGACGGAAGAGACAGAGAGAGGAGAGAGAAAAGAGAGAG

>a12123_g1_i1	lncRNA
CAGAGAGAGAGAGAGAGGGAGAAGGGTTTTCAAGTGTTTGAAAAAGGTGAGAGGAGTTGCATTTTAAGACTGGCGGGCGTTAATTGGGTGGTTACTTTTATGAAAAATTTAGAGAGAGAGAGAGTGAGAGAGGCTAACAAACAAAGGAATGTATGATGATGATGAAGACGAAGATGAATAGAATAAGGGTTGATTGGTAATGTAAAAGTAAGAGTGGGAATTGAAGCATATAAAAT

>a12124_g1_i1	lncRNA
TTCTAGTTTGATCCAGGGACATCTTTGAAAATGTGCACAAATCATTATCGGTGTCTTCTGCTGCTATAAACGTGAATATAATTACACACATATATAATGCGTCAAAATTAGTTGCTTTGAGTTTCTGCTGCTTAGTTTTTCTGCAACCAAATATGTTTCATAATTTGTTTTACTCGTGAATACACTTCTTCAGGCCGCAAATTAGGGATCACAACATGTATTATAGAAATTGTTGCTAGATCTTGTGAGGATTTGTAGTAGGGTTGAAATTATTTGTCA

>a12131_g1_i2	formin-like protein 13-like
GATGAGAACATGATATGACGATTAATAAGGCAGCATATTTACAGGCTTGCAAATTGATAATGAAAATTAACAAATAGAAAATCAAGTTGCCTGATCTGAAGCAGAATTCACAACATTCAAACTATTCCTGAGGTCAGAAACCTGGGAGCGAAACTGAATCTTAAACGAATAAACTCTCAACTTATGTTCTATTCGTGGCACTTGCATCAACTCCAAAAAGAACTGAGATTACAAAGAAAAAGACCATCATAATAGAA

>a12131_g1_i3	formin-like protein 18-like
TTCTCCAATTATAAAGAGATAAAAGAGAGCAGAGAGTTCAACTCACCTGACATCGAGAGCCGGGAGTGTCATCGTATTTCATCATGAAGTTCTTCTGCACCGGATGTCCAACAGAGGAATAGGCGATCATCGGGCGACTGGCCAGCAAGGCGGACTGTTTAGTTCCAGAAAGATCGTTTCAGCCATCCCCGAACGCCCGCTCACGGAACTGCTTCAGTAGAATCTGGTTCCAGTTAGTTGACGCTTTTGACTTGCGACTGTAACAAATGCCCGGTATCTGAGGCGTTCATCTTCGTAAGTTCCGCCGCTTCTTTCTCTGCCTTCTTTTTCTCGAACTCTAACTGCTTGCAGTTTTCCTCATGGGATTGCTTGAACATCTTTACGAAGTTAAAGAGAGTCGAGATCACTTGCTCAAATTGGCAACGCGCTGGATCTTCCCCAAAATAAAGGATCAGTGAGTCTACATTCCTACCCTGCAGTCAGAAAGAGATACACACCCTTAAAAAGGA

>a1213_g1_i2	lncRNA
CGTTCGATTCAAAGTTGAAGAAAATAAAAAGAGGGATGAGAAAGAATTTAACCGATAGATTTCTTCTTCTGCGGTTTGGCATCCCGATCATCCCTAGATGCACTAAATCTAGTCTCATGCTCTTTATCTATGCTTCTTCTCCCATTATAACATTAATTGTGCTTCAATTCGATAACAACTGCATGCTAATGCATAAGTGGATGGAGAGCAGTTGGAAAAATTAAATTAATTTCTGAAAAATAATAGTTGCTCCAGAGACATTGTGATAGAACCGTGTGAGAGAGATAAAATTTATATTGTGAGAGAAACGTGAGAGAGAGAGAGAGAGAGAG

>a12145_g1_i1	zinc finger swim domain-containing protein 7-like isoform x1
GGTTTTTTGTTTTTGGAATTCTCATTGCCTGTAAGAAAGCTGTTTTTCTAAAAACTTCTGGTCCAAAATACGAGTGGGTCTGAGATGAGCATTTGTAATTTGGTAGCGGAATCAATTTGGCAAGAGATTGAGTCGACTCATTCAGTGAGCGATGATCAGCTGTCGACGTGGGTATTGCTGCTTAGTTTCTCTTTCTACTTAGTTTTATCAATTAATTCCGAGCTTCTTGCTAATTTGGGCATTCCATTGATTCGCACAGCTTGCATTTTATTTTTGGGAAGAATTTTGAGAGAGCAACGCGGATTTTTGATCTAGGGGGCGTCAAGAGGATTTCTGGTGAGCCCAGTGGCCGATCCATCTTTCAGGTTGTAGGAGAGTCGAGGAAGAAGGAGGAATATCTGTGCTTCCCGGAACACTACTGTAGTTGCTATTCATTCTTCTATGATGTTGTCAACAGAGGGGAAGAGCTGTGTTGTAAGCATCAATTAGCTGCAAGACTTGCTGCCTCCACCGGGACATGCGTCGACATTAAGGTTTCCGACGAGGAACTGGCTCTGCTGCTGTCCAAGCTCTAACAACATCAGTAGATATCGACATTAAGTCTATTGCTCTAGTGTTCCTTGTTCCAACCTGCAACAAAAGTCTATTTATAGAAGCT

>a12146_g1_i1	lncRNA
AATCCCTTTTTTCGACCTTGCTATTTCCATTCCTAAGAAGTACTTGAGCAACCAAAATCTGTTATCAAATTCCTTGGTTAGGCTCCTCCACTACCGGCTATAGCAGAATATGTACCATCAGCAAAGGTTTTTGATACCCTGCAGATAGAATATACTTAGACAAGAATGGAAACAAGATGCCATATTATCTGTCGCTCCAGAATCGATGACCCCAGCATTAGAATCAGGAAAACATGTAAAGAAGGACACTGGTAAACCATGATTGGCAAAAGCACA

>a12148_g1_i1	lncRNA
CCCGTAGGTTGACATTCTCGAAAGAATCTGGCTCGATCTTGTGGTAGCTTGGATAAGCTACTCCCGCTTTGTCCTTCGGTTCCATCAAGTATGATATTGATGGAGGTAGGCTCTGGCTTGTCTGTTTGCCGATTTGGCCTCGGCATTATCCAGTAAGGCATCAAGATGCTCCTGGATGTTCGTAATGATCTCACGAACAGTCTCCTCGTCCTCGGTAATGTTGAGCATAAGTGCTCTCCAATACCAACGTAATTCACCCATTATGTGACTAACCTCTCTTTCCAAAATTTGGAAAG

>a1214_g1_i1	lncRNA
CTCTCTCTCTATTCTCTAACATCTGTATACATCTGTATGTCCACCGACTCAAAATCAACTCTCACTATTCAACTCTCTCTCTCTCTCTATTCTTGTATTGAGTCCACCGACTCAAAATCAGATTCTCAATTCTCTCTTTCAATCCCTCGGTCCCTCTGGAGTCGCCCCTGTACTCCCGCCGTCCCTCGCCCGCCCGCCCCTCGCCCGCCCGACCCAGCGGGAAGCTCGCTCCCAGTCCCACCGCGACCCTCGCCCAGAGCCAATCGCCAGTGAGCGGCGACCCTCGCCGCCCGTCATCGCCCAGAGCCAATCGCCAGTG

>a12150_g1_i1	lncRNA
TGGACTCCACCGAATTGGATCCTAGAAGATCAAGCCTTGCGTTACTAAGTGATAAATAAAATATTGGGTGAATAAAATATGAGCTATATTTTCCAGAAATCAATTCATTAGCACCTTTACTATCATAAAAAATTATTAGAAGTCTGTATACCTCTACATGAACCAAAGATTTTCTCCCACAATCAATCATGAAGCTCAATTCTGGATTCTCTGACCACAACATAAAAGATTAAACACAACAATAAAGTTAATTACCTCGCCCCCTTCTCCTGAATTAG

>a12151_g1_i1	lncRNA
ACTCCGGGCTCTCGTGAGATAACATTGATCTCAATTAAGAAATGCTAAAACAAGTATCAAGTGGTTTAAAGGCCCTCGATAGTAAAATCAATCTAAAATATCAATTGTAACATTATCAAATAAATCGATCATAGCATGAGAACTGAAAAGGGAAATTTACATGAATTCATGGAAAATGAGAAGCACTTACCTGTCGAACTTGCATCAATTGGT

>a12153_g1_i1	muscle m-line assembly protein unc-89-like isoform x2
GCTTAGCATGTAGTAGATGAGTCAATGTCTTAACTTTTTTCTTGAAAACAAAATCATGGTTGAATTCTGAAGTTAGTGGTTTTTGATGTTTTTGCAGGGGAATCCCATGCGTTTTCTTGGTGAATCAGTTTCTTTTGGAAGGTTTGTGAGTGAGCCCTTATCATGGGAGAAATGGTCCACATTTTCACACAAGAAATATGTGGAGGAGGCGGCGAGGTACGCGCAGCCGGGCTCCGTGGCGGAGAAGAAGGCTTTCTTTGAGGCTCATTACAAGAAACTTGCTGCCCAAAAAGCTGCTGCTGAAGCTGAAGCTGCTGCGTTGCTTGAGCAAGAAAATGATGCAAGAGCACAAGTTGAGAGACTAGCTGGTGAAAATGGTGATGATGATAGTAAAAATAGTTCAGCTAATGTAATAATCAGTGGCAATGACAAGAAATTTACAGTTGAAAGTGTTGATGGAGCTTCATGTTCAGAGGGG

>a12153_g1_i2	muscle m-line assembly protein unc-89-like isoform x2
ACTGCAACAATAATGGGAGATTCAGCTTGTCTCATGCATGGCTTCTCTTACACTTCTGCCCCCATTTCCAACCAATCAAAGCAGGGGAATCCCATGCGTTTTCTTGGTGAATCAGTTTCTTTTGGAAGGTTTGTGAGTGAGCCCTTATCATGGGAGAAATGGTCCACATTTTCACACAAGAAATATGTGGAGGAGGCGGCGAGGTACGCGCAGCCGGGCTCCGTGGCGGAGAAGAAGGCTTTCTTTGAGGCTCATTACAAGAAACTTGCTGCCCAAAAAGCTGCTGCTGAAGCTGAAGCTGCTGCGTTGCTTGAGCAAGAAAATGATGCAAGAGCACAAGTTGAGAGACTAGCTGGTGAAAATGGTGATGATGATAGTAAAAATAGTTCAGCTAATGTAATAATCAGTGGCAATGACAAGAAATTTACAGTTGAAAGTGTTGATGGAGCTTCATGTTCAGAGGGG

>a12156_g1_i1	muscle m-line assembly protein unc-89-like isoform x2
TGCTGCTGTCCGTCGCGGTGGCGGTGGCGGTGGCGGCGCGGTCTCGGCTCTGCTGTGCTGTTCCGGTCGAAGGAGGAGGTGGCTGGGACGGCGAGGACAGGGGCAGGGGAGGATGAAGGGAGATAGGAAAATAGGGAAGGAGAGTGAGGAGGTAGGAGCCGCCGGCCTCCGACGACGGCGCGGCCGTCCGGTGGCGCGGCGGCAGGGCACCGAGAGGGAGAGAAGAAGAGAGGG

>a12161_g1_i1	lncRNA
TTGATTTTTCAGATTTTTCATAAAAAAAGTTTGATCTTTTTTGGTTTTCTCTAGAGCTCTTCCTTTTTGGGAGGTCGAATTTGAGCTTGCTGTAAATCGAGATTTCTCTTTTAATTTAGTAAGATCATAGCTTTATTAAGTGAAAAAGATTAAGATTTCTTAGGATTGACGTGCATTGGCGATTTTGGGAGTGTTTGGGAGATGGAGACACAATCTTGTTATGGATCATAGTATTGAATGACACTTTTTTGTACCATTTTGAGATTCAATCTTGAATTCATCTAAAAAAAGTTAATAAAAATTCAATCTTGAGTTATGGTGAAGGCATGGAGAGTGATGATGAG

>a12165_g1_i1	plant synaptotagmin
GGCGCCAAACTTTTAAACGACAAGACTGAAATGACTATTTTACCCTCCAAGATCTGTATACAGTATCCATATGTATATCCCTCATCTGCCACTGTGCATGATCTTCATCAACCTTTCCTCATATGGTTTTCCACCTCAACTCAATGTGTATCACTCCGTTCCTCGAATCGATCAAATGAAACTTCTGGTTGATACGCCCGTTGTGCACGACATCAGCAAGGTTAATATCGACATGTCCCAAAGATTCCTACGTCGGAGACAGAGAAGAGTTAGCTACCTCAAGAAGTCAAGAATCAAAGCAAAAGCCATA

>a12166_g1_i2	squalene epoxidase
GTTGGGAGCGAGATTGCTTTCGGTGAGTAACTTTCATGTCAATTTTTTCAAGATCGTTGCATTGCGTTGTGTATGCTAAGTTTCTACATCATTTTCTATTGTGCAACTCTAACAATTCATATTTTTCTGAATTCACAGGGTGCATCTGGAATCATTTTCCCAATTATAAAAGCAGAAGGCGTTCGACAAATGTTCTTCCCTGCTACTGTGCCAGCGTACTACAGAGCAGCCCCTGTTAAGTAGAAGATAAACGGCCAAATTATCATATTCATTATTTTGTTCTTTGCTTTAGAATGAAAAGAAAAATAGTGTGTTGATTTGCCTAAAGAAATACTAGTACTATAGCTCTGCATGTTGTCTCACTCAAAGAAGCAGAAGTGCAACACCAATACAATAAGCTAGAAGTGCCAACACAATATTATTACAGTGTAAAGCATTTACCAAAACGTAGATCTAAATTTCTACTAGTCGGGAGT

>a12167_g1_i1	lncRNA
TTTGTGTTTTCACAGCTTCCATAACACACACTAACTCACGTTTCACATAAATCAAAGCATGTGGGCTTCCTTGTTTGCATTATCCTCTGTGTTCTGTAACTAAGAGGGTAGGAGCTATTATTTCCGTATTTTCACTTAAGATGCTTCTCAATGTGCGCATTATCTATATGATTTACATCTATTCACTATCATAACCTCGGTGTCCTTAGCATGTGCTTGAATAAAAAGATTTCATATATTGCATTGCATTCCTGGACGAGAA

>a12171_g1_i1	lncRNA
AGAGAGGCACAATGTTTGGTTACAGTAAGTGCTGCTATCTTATCTGTAGTAGTAGATAAAATTTAATATCTAGAAGAGGGAAAATAAAATCATAGCTGTACCCATGAAAGTTCCAAATGTGGCATACTCTAGATGCCTATGGCTGCCAATGATATTCTGAAAGCTGGCCGGATCCCTTTAGCACTCTAGACTAATAGATATCATACCTTTCTTGACTCTATCGGCATGTTGTGCAGATGACCTGATTGTTGATCCACGCA

>a12173_g1_i1	lncRNA
TGGTGCCTAGGGTAAAACCAATCCATTTGACAGAGCAATACGAGTTATATGTCTTCATATCTTGCGTTAGAGAAGCCAGTTTAGTTTGTAGTGTCTTGTTTACACTTGGGTAGCAGAAACCCTCAGGCCTCAGGACATGCTTGGTATGATAGAATGGAATGGAGGGGGAAAAGGAAGGACTAATACCATGGTAGGTGGAAGGAATGGCTATTCCTATACAAGTAGGAATGGTGATTCCTAACAAAAAACGTACCAAGTAAAAGAATGGAATGGAGGTAGGAATCG

>a12173_g1_i2	lncRNA
TGGTGCCTAGGGTAAAACCAATCCATTTGACAGAGCAATACGAGTTATATGTCTTCATATCTTGCGTTAGAGAAGCCAGTTTAGTTTGTAGTGTCTTTACACTTGGGTAGCAGAAACCTTCAGGCCTCAGGACATGCTTGGTATGATAGAATGGAATTGAGGGGGAAATGGAATGGAGGGGGAAAAGGAAGGACTAATACCATGGTAGGTGGAAGGAATGGCTATTCCTATACAAGTAGGAATGGTGATTCCTAACAAAAAACGTACCAAGTAAAAGAATGGAATGGAGGTAGGAATCG

>a12176_g1_i1	lncRNA
ATAATAATCACAATTTTGGAGGCGATGATGGCGTGGAGTTTGGGGCAACAGTGGCAATTGTAGAATCGAGGAGCAATGAGAATCATGAGAAGAGGGAGAGAAAGGTGAATGAGGTAGCAACAGATGATGGAGTCAAAGACAGAGAATTGCAAGGGGAGAGAGAGAGAGAGAAGAGGAAAAGAGAGAGAGAGACAAAGGCGGGCGAGGCGGTGGCAGAAAGAGAGAGAGATAGATCGATAAACCTTGCAACAACGAGGCGACACATTGACGGAAGTGGGGGAGGGGAGGGGGTGACGAG

>a12177_g1_i1	p-loop containing nucleoside triphosphate hydrolases superfamily
GCCTTCCATTTCCAGTATGTGGATGCATTTCTTGAGTAAATGCTGCAATGGATCCAAGTCTGTCGATCTCCTCAATTTACCCATGTGCCCAGCCAAGCGAAGACCTATAGATCGAACCCTTCTACTTTTGAAAAAAAGCAATGCATAAACTCCCGGATACTGTTGGTGGCCATCTAATGCCAAATCATGATAATTATCAACTGCTTCAATAAAATTTTGAAACTCCGTAGCCAAGCTTTGGTCATCGAGCAAGATGGGGAACATCAAAACCTCAAACATAACACTAACAACTTCTCCATAATCACATGACGCATCATACA

>a12182_g1_i2	heavy metal transport detoxification superfamily protein
TTTTACTGTAACGATATGGAGTAAAGTTTAATAAATTATTTAATTTTGTGGTTGTAAAACCTTACAATTTGATAATGTATGCTTGTGATTGCAGATATAGAATCATACGACATAGACACGAAATCAAATAAGGTGACGGTGACAGGGAATGTGACAACAGAAAAGGTTATTAGGGTTCTTCACAAGATAGGAAAACAAGCTACTACTTGGGATGAACACTCAGTCACCGCTA

>a12194_g1_i2	alpha-soluble nsf attachment protein
AAGTTGGATTTCTTCATTTTCAGTAATTAACTTTTAATAACTTAACATGTTTCTGTGGGAGCCTTAATGATTAAAATTTTTCTAAACACCTTAGAAGCCTAGAATGTCCAACATCTTTTAGATATGAGCTTGCCAAACATTTTTGAAGTTGAGTGGCTTTTTGATGTTCTTTTGTGTTGCTTATGTATTGAGGTTCTTCCCTTTTAAACAATTATTGTGATATAGTGTTCCAGAGAAGCCAGAGAAAAGTGTTTCAAAAATATTATAGGCTAGGCTTTGAAGGTCTAAGATTTTTAGCTAGTATGGTTCGAGCTTCATGTTCGGACATTTTCTCAGATACCAAAAGGCTATTGATATTTATGAAGACATAGCACGACAGAGTCTCAACAATAACTTGCTGAAATATGGAGTCAAAGGGCACCTTCTTAATGCTGGTATTTGCCAGCTTTGCAAGGGTGATGTTGTTGCGATAAACAAGGCATTGGAGAGATACCAGGAATTGGATCCTACATTCTCTGGAACCCGAGAGTACAAATTGCTTGCGGATTTAGCGGCTGCTATTGATGAGGAAGATGTTGCTAAATTCACTGATGCTGTCAAGGAGTTTGATAGCATGACTCAGCTGGATGCTTGGAAGACAACACTTCTACTAAGAGTGAAGGAGGCCTTGAAGGCGAAAGAGATGGAGGAAGATGATCTCACTTGAGTTTTATTTTCCGTACCGTGCGGATTTTTCTAAGTCAACGAGTTTGTTTTGATTGTTGCCCTGTGGATTTGCTGTTTGGAGATTCTGTGTGTACTATAACAACGATATCTTGTTTGGTGTGAAAGTGTTTACGAGATCCATGACCATATATGATTGTTGTAACTAATATACCATTTCATGTTTTCGATGTTGATCGATTTTCATCCTAGAG

>a121_g1_i1	lncRNA
CTAGATCTGAAATTGATGCGAATTGGGGCACGAAGTGGGGGGTTTTATCATCTGTAAATTCACATCCTATTTGATTTGTATGTATGCAGAGGAATTGCGCAAAATGTCATTGCCAGCAATGCTTTTGGGAGAAATAGTGGGAGAAATCCTACAAGCAAGCCAGTTTGCAAGAAATAGTGTAGAAGTCCTTCTGCCATCCAGGACTCCTGCGAG

>a12202_g1_i2	lncRNA
GATTTGATCTTTGACTCAAGAGATATAAACACATGTATACATCTGTGCTAACCCTATTGAGTTTTCAGATTTAACCAGTTCTCGCTTGAGCTCTGCCATACGACGCTTTCTCAGCTCTTCAAACCAAGCCCTGAGTCATTCACAAGAAAACATTAGTTGCTACTTAGACGGTCAGCCATGTCTTGAAGGTGAGGGGAGGAAAGTAGGGAGGGTTCGATGAAGGGATGCATAAAGCACAGAAATCAGTGCACTAAAACATATAATTTGGAGACATTAACATGCTAAAGCAGAAATCTGAATCATTAAAAGCCAGATGAATTATGAATGTCAATCAAACCAAGCAAGATCATCATAAGAAAGT

>a12207_g1_i1	lncRNA
GGGGGGGGCAAAAGGGCCTTATCTTATAGCACGACTCGAACCTTCAATCGAGTTTGAAAAAATAAGCATTATAACAAAAATGCAAACTGATAAATCATCCCTTCATCTTGTAAACGCAGGCAAGGCGGGGATCACAGTCCAAGCCATGTCAGTATTTTTTATCCCTTACTAATAAAACGATTGCCAAGAAAAAAGGTAGCACAAATGCGATACATCTATAGCTCTCATCTGATAACGCGGTTCATGATAAGTAACAGAATGCATGATTGCTTCTGGCCACAAGAAATGGTAAGTTTTAGACCGAAAAACAAAAATAATGGTAAGTTTCAGATGGAAAAGTACAACCTCTAGGGGCTTCTGGCCGCTTG

>a1220_g1_i1	lncRNA
GGCTCCCTTCATCTTTTGAGTAAGCTTTTATCTTACCTTATGTATAATTTTTGACATTGTATTAAATGAAAACATTAGTTAGCTTAGTTTCTTTTCCGACATATAGATTGTGTAAGTGAAATATATTTGAACAAATGTGATATTCTCACAATTTAGCTTATAGATGCTGAGAGAGTGTTAATTACCAAAAAGCTAATATGTCATTAGCCATCCATAATGTTTGGAAATTCCCCATGCACAAATTTG

>a12214_g1_i1	lncRNA
TGTGAATGGTGTTGTAGTTTACTAGTCAAGTTTCTATCAAGGTATGCTGCTGATTCATTTTAATTAAAAGCAGAGCTTGCTTTATGATTCTTGCTTGCAGCAATACACTGGCACCTTGCGAAGAATTTGATACACCTAGCATGGTCATTGCAGGAGTGTGTTGCTGCTGCAGATATGGAACTATTGTCATTGTTTTTCAATTGCTAAGTTTTGTTCTGTCAACTTTGTTGTCAGTTTTCTAAATAGATAACCTTTATTTTCTAACATGTCCAGGAATATTGCAGGACAAGAGAGATTTAGGAG

>a12214_g1_i2	lncRNA
TGTGAATGGTGTTGTAGTTTACTAGTCAAGTTTCTATCAAGGTATGCTGCTGATTCATTTTAATTAAAAGCAGAGCTTGCTTTATGATTCTTGCTTGCAGCAATACACAGGCACCTTGTGAAGATTTTGATAGACTTAACATGGTCATTGCAGGAGAGTGTTGCTGGTGCAGATGTGGAACTCTTATCATTGTTTTTCAATTGCTGAGTTTTGTTCTGACAACTTTTTAAATAGATAATCTTTATATTCTAACATGTCCTTCAGCGCATAAAGGAGTT

>a12217_g1_i2	udp-glucuronate:xylan alpha-glucuronosyltransferase 1-like
TCTGCCTCTTCTACTCCTTTTCCACCATCGCCAGCTAAAATATTTCAAGTCCTTTCTCTCTCTCTCTCTTAAAAGATTATCGATACGAATGATCAGAAATTTCTGAAGCCTCATGGACTCCAGACAACAACGCCTAGACGACGCGTACAAGAGGAAGCTGCAGAGGATCAAAGTGAAGAGTGTCGCGAATCCTCTCAAATTCGCGATTCCCGGGAAGAACGGCAGATGCAGACCTCATCCATTGAAATTAGTTCTGGCTATCATCGTGCTAGGCTCTTTCTTTCTCATCCTTTCGTCTCCGCCAGTGTGCCAACAAAACGGCCTACAACTCAAAGTTTCCCGGTGGATATGGGGAGCCTCCGATCCCCGCTACATCGCGGATTTCGAGATCGACTGGAACGAAATCGCCGCCGCCGTGGGCGAGCTGCCCAAGGGAACCAAAATCGGAGGGATCGGCCTCGTCAATTTCAACGAGCGAGAAGCGCGCCAATGGCAGCAGATGGTCCCCACCGCCAACCACACGGTTCTGAACCTCGACCGCGCGGAGAGAAACGTGACGTGGGATGTGCTTTTCCCCGAGTGGATCGACGAGGAGCAGG

>a12219_g1_i2	cytochrome p450
AAGATCAGACCTTTTGGCCTTGGGTATGTTATATGTTGCTTCTGCACTCTCTCATGCCATTTCAATGCAGTTAATCCATCTATTCTGATCATGTTTAGACCTTCAGCTGTTATGAATATGGTAGTGATAATTTTCCACATTGCAGAAAATTTATAAGGACTCAGGATGACAAGGAAGCAGACAAAATCGAGCAGTTGCTTCATGATTCTATCATGGAAATAGTAAACAAGAGACAAGATGAAGTTCAAACTGGGAAAGCAGACAGTTTTGGGAATGATTTTCTAGGATCACTCCTAAAATCTCACCACGACACGGATCCGAAGAGCCATATATCAGCAGCTGAGATCATTGATGAATGTAAAACCTTTTATTTTGGTGGACAAGAAACAACTTTTAGTTTACTATCATGGACCACATTTCTCCTTGCAATCCACACAGAGTGGCAAGACAGAGCCAGAGAAGAGGTGTTGCAGCTATTCGGTCAGCAAAACCCCAATTCAGATGGCCTTTCCAGATTAAAGACTGTTAACATGATCTTATACGAAACACTGAGGCTGTACGGCGCTGTCACTAATATTGTAAGAAGAACAGGCAGCAGAATGAAGTTGGGAAAATACGAGCTTCCTGCAAATATAAGAGTGTCGATTCCACCTCTAGCCCTCCACCGGAATCCTGAGATATGGGGGCAAGATGCTCACCTTTTCAAACCGGAAAGATTTGCTCAAGGGATGGCTAAGGCAACGAATGGCATCCCCACGGCCTTCCTAGGATTTGGGTTTGGACCTCGAACTTGTGTAGGCCTCAACTTTGCCATCAGCGAGGCGAAGATAACGTTCTCAATGATTCTCCAACGCTACAAGTTCACACTCTCGTCGGACTATGTTCACTCGCCTTTCATACTCCTCACTGCTCAGCCCCAGCGCGGAGTTGGGATCTTGCTTCAGCCCCTGTGAAAGAAGACTATTCTTATCTCATCACTCATCACAATGTGAGAAAACAGAGTTGTGTAGTTTTAGTTTCCAAGTGATGCTTCTGTTAGCATCTTCTTATGATTATATTGTTTGTGAGAAAAATGTGTTGTTTTGTCTGAATATTATAGAAAGCTCATTCTAGCAGCCAAAACGATATTAAATCTTTACTTCCACGCG

>a1221_g1_i1	lncRNA
TGTAGGTAACTGTTGTCCATTTTAATATTATGTATTCACCATATGTGTTATAAATTATACTATATCACTAGGAGTTCGTTCAATGAGACCAAGACATCATAGTCCTTGATATGCCACAATGTGATATAAATGTTGAAGTTACGGTTGCAACCACAGTCGCCACAGGCTCGCTCAATGGGTCCAAGATATTAAAGTCTTTGGCATTTGATGTTGAAGACGCGGGAG

>a12220_g1_i1	gdsl esterase lipase at1g71691-like
CAAGACGTTAACGGCTTCTGTGGGGTGGAATGCATCCCAGAATATGTACTTACTCCTATCTGGACACGGTGTCTGGAAAGGAAGGCAAGTGATCTCCCCACTGTTCTTCCCAATGCCGCAGCAACCTTGGTTTAGAACACTAAATCCTGCAACATTTTTGAATGAAAATGAGCAACTGTGTATACGATGTGGATGAGAAAATGGGACAAGATGAGAG

>a12223_g1_i1	lncRNA
TTTAGATTACTTTTTTCTTGCATGGATATGATGAGTCTCACACTCTTCTGTTGGTTAATACATGCTAGACCTTGCATACGCTAATTGCAACATTTGCACAAGTCGATCATTTCATTCTAAATGTTTTCAGTATAAAATTACATGTCTTCATCATATTTTCTGTAACTATTATCAGTTTTCTATTGTTTAATTGGTAAGACAGTTACATACTAAACCTTCTCTTAATGTAAAGGGAA

>a12225_g1_i2	upf0565 protein c2orf69 homolog
ACAAGAGTGTAACTTCAGGATTTTGTTTTACCTTACACCATTTACTTGTTATAGACAGTTCTCTACGAAGTTGCTGTTGTGTTTGAATGGGGACTCGAGCATGGAATCATATTTCTTTGAATTGTCTCAAATTATACCATGATATCTTGGTGACATGCGATTCATAGAAAATCATGGATCGTTGGAGTGGCATCTTGAAAATCCAGTTGCATCCAGATACCAGTAGTTTCTACCGAGTTGCAGCATCCCTCGCCCTTTCCTCTTCTCCCAAAAGGCTTGCAGTATGTGTTTTGGTTACAGTCTTGCATAGCTGAAAAAAAGCAACCCTCCCAAAAAAGGATTGTGAATGGTTACCATAAGTTTTTGCGTAATTTATGTGAGATAGGTACCTTCTGGAAATGCAATATTCTTTAGTGGAGATCGGGTGGAAGGCACGGGAAATCCAGTGATCGAGAGATTATCTGATCCTCAGAAGATTGCTGAAATTTTAGTTTCAAAATTTGGTGGATCCATTAATGCCTTTGTTGTGGAGGCTCCCATTTTCAATGGACCTTTCGCTGTTTATAAGGATTTTATCCCCTCTTTGAATGAGTACGGAGAGCCAAAATCTTATGACGCAACTGGGTTCCCAGCTTCTACATCACTGGTCTTGCTCTTGTCAAAGTTTCTTGCAGAGGCGAAAAACGTCATTCTGGGGAAACAGAAAGAGCCGTGCCTAACTGAAGCTTCTTCGCCATCGCCATGCAAACCACAGACAGCACTTTTCGGGTTTAGCAAGGGCGGTACAGTGCTCAACCAGCTTATAACTGAGTTTGCCTTCTTCTCAGAATCCCAATCCGCTGTCAAAGAAGACGACTGGATTGTACCCACGTCAAAGGAGCTCCTCTTCAACAGCATATCCGAGATTCATTATGTAGATGTGGGGTTGAACGCTGAAGGAGCTTATCTCACCAATACCGACGCGATTGATAGGATCTCGGAAGGCCTTCCTCAGAGGCGCCTGGGCATCAGGTTTCTCTTCCACGGAACGCCAAGGCAGTGGTGTGACGAGAGGCGGATTTGGATCCGTAAGGAGAAGGACGCCCTCGTTCGACTCGTGAAGCTTGCTGCGAAACGGAATACGGGTAAATTGCTTGTTCGTGAGAGATTGTACTTTCCTAGTAAACTCCCTGATATGCAGATGCATTTTGAAATTATTGATGTCATGGATGTTAGTTAAGCAGAA

>a1222_g1_i1	lncRNA
GGCATTGTGTTTTAATTATCATTCTCACACTGTTGTTCCTCAACTCTTTCACGTCCCTTACTTGCGTTCCCTGCCGCCGTCGTCGCCCATCCACCGCCGTCGACTGTTGCAGATTGCAGTCTCTCTCGCCCTTCTCTTCCTCTTTCAGTCAGTTTCTCTCTCCCACTTAATTTCAGCCTCTCTTTCTTTTTCTCGCAGGTCTTCCCACAGCGCCATCGACATTCTTTCTTCTCCAGTCGAGACCCGGCGATGATGTTGCTCCCGCCGCCATGCCACCAACTACCGCCACCACTGATTATGTTTATTACAGGTATTGATTTGGTTTTTGCTCGAATTGATTTTAGGGTTTCAAAGGGGC

>a1222_g1_i2	lncRNA
GGCATTGTGTTTTAATTATCATTCTCACACTGTTGTTCCTCAACTCTTTCACGTCCCTTACTTGCGTTCCCTGCCGCCGTCGTCGCCCATCCACCGCCGTCGACTGTTGCAGATTGCAGTCTTCCCACAGCGCCATCGACATTCTTTCTTCTCCAGTCGAGACCCGGCGATGATGTTGCTCCCGCCGCCATGCCACCAACTACCGCCACCACTGATTATGTTTATTACAGGTATTGATTTGGTTTTTGCTCGAATTGATTTTAGGGTTTCAAAGGGGC

>a12230_g1_i1	hypothetical protein MIMGU_mgv1a016645mg
GGTGGGAAAGTTAAGAAGGCTGCAAAACCACCCCGGCCTCCAAAGGGTCCGACCTTGGATGCTGCTGACATGAGGTTGCTCAAGGAGATATCGAGGCTTGCCATTAAGAAGCGTGAGAGGATGGAACGTTTGAAGGCATTGAAGAAGACGAGATCTCCCAGATTGCCATCCTCGTTGTCATCTTCGTCGTCCTCCTCATCAGTATGCTCATCAGCTGCCACCATCTCAGCCCTGTTCGTCACTGTTTTCTTTTTTCTTGTGCTAATCTTGCAAGGTCTCAACTCAAGCACCAGTTCGACTTTGATAATCACGGGAGCTCCTCAACCTCAGCCAGCACCAGTGACGAGAGGCTCGTCGCCTGTCCAGTTCTACAAAACTGCAATGTCAGATGATGGTGCTGCACCGAGTTTCTTACCTCCAAAGTTCGTTCTCTCTTCATCTCATGCTCGTTGTCTGCAACCTTCATCTACATTCTACACGTTATCCTTGTTTCACTTAATTGTTTGTAACTCTCCCTCAATCGTCAACTTTGTCGATGCAGGTCTGGATAATTGCTCTCTGGTACGAGTCTCAGCTGGCTGGAACGGAATGAAAGATAAAATCAAGATGAAATGCGATGAGCGTCTCTGGAAAGAACATGGTGGAGATCAAATTCTAACTGAGTGCACATATTTTTCTCTCACTCTTTTGTAAATGAGAAAGTTGCATGATTCTCTTGCACTT

>a12231_g1_i1	lncRNA
GAACGATAGAAGCTGTTGAATTTGATGTTTCTGATGATGATGAGTAAGGATTATGGAATGATTATAGCAGAGATTTACGAGAATTCGAGCATTTCATTTTCTGTTTTGCCCTGTTATTTTTTAAAAATCCCAGGTGGCCAAATTGCAGTAAATGAGTTTTTCATGGTTTTCAGTTATGGAATTTTAGGTAGTTGGAGGGGGTAGATTTGTCATTTCATACCCGGTTTGCATTTGGACTGCAGTCAGTAGATTATGTTTGCTACAGTTGGAGGTTGGATGGGAGCATTGATACTTGTCATCTTG

>a12232_g1_i1	ubiquitin carboxyl-terminal hydrolase 12-like
TGCTTGTTCATTATAACCAGGTGGTATATGATTGTGATATAAGACTTGGAGGCTGGAGCTTTCTCAGTTGATTTTTGTTTGGTCCGAGTTTGTCTGTTGACAAAAACTTTCCCTTGTTTGTTATAGATTTCTGATATATTATACTATGAAGTGCTGGATATCCCTTTGCCTGAACTGCAAGGCCTTAAAACGTTGAAAGTTGCTTTCCATCATGCCACTAAGGATGAAGTTGTTATTCACACTATCAGATTACCAAAACAGAGTACTGTGGGAGATGTCATCAATGATCTCAAGCGTAAGGTTGAGCTGTCTCATCCGGATGCAGAACTGAGATTGCTGGAGGTTTTTTATCATAAGATTTATAAGATATTCCCGCTCCAAGAAAAGATTGAAAATATAAATGATCAA

>a12235_g1_i2	pentatricopeptide repeat-containing protein at5g10690-like
GTCATATGTAAATGGAGGGATATATCTTGGAATACTCGAGGTGGCATGGTTGCTGTACGAATTGAGGCACTAATGGGTTTAAACAGGTCTGTGCTGAGTCCTCGTGTACTTTCTCAGGTATCACCAAAAGATGCAATTGAGCGCATCATGATACCGTTTGAAGAAGCTTCACCACTTCGAGCTACTTTGCATTTGGAGCAAGTGGTTATGCGTTTCTTTGAGGATTCTGCTGTGCCCATCGTAGATGATTGGGGAGGCTGTGTGGGGATATTGCACCGTGAAGACTGTGATACAGAACTGGATTTTTAGGTAGAAGTGCTGGATTGTTCTTCGATTTAATAAAGTAGTGGAAGTGCAGAACAAAGGAAAA

>a12239_g1_i1	lncRNA
TCTATTAAAACATGGTTTCTTTTGGAGTGTATTATTTTCCTCTCTTCTCTGAAAACTTGTCCCTTGCCTGAAGCTGCTTGTTCTGGTACGACCATCTTATCATGAAAAATAGTACCTTGCTTGTGCTTTATATTTCAAAGATAAGTAGTTAGATTAAAAGCAGATGTAAGCTTAAGCTAGATTCCTTGATCATGTTCCTTTTATGGTAGGGAGAGCTTGTATGATCTAGTCTAAGACACGCAAGTTACACAACTAATTTTCCTTTGTCCTTTATGTGTTCACAGGCTAATCTCATTCAAGTTAAAA

>a12241_g1_i1	lncRNA
AGCTGCAATCAACTAGTTTTTTTTTATGTTGAGTTTCGGAGTACTATGTGCATTTGAATCTGCATGCGTTTTCTATTTCATTCTTCACTAACTCGATGCTCATTAGTATATTCGTTTGCTGAACATGAATTTATTGCTGGTTTTTTTGGTTTTTGTGTATATGGGATACGCATTATATTAGTTTGTGCACTAAACCGCTGCATTCTGAAAGTATGTGTACAGAAGATCTTGGATCCGAGCTGTTTTTTACGAGA

>a12249_g1_i1	lncRNA
GGCTGTTGAGGACAAACATAGCCTGCCAAATAGCTTTTTTGCAAAATGTGAAGAGGCTTTTGCTGCCATGAAAGAGGCTGACCACACCTTAAAGGCAATGCTCAAGGCCAATGGAAATGCAAACACATTGACAACAATGTGGAAAGAAGCAGCGGAGGAATTGCTGTCAAATAGTGCTAGCTTGAGTGATGAGCCAGAACAGTTAAAATCATGTGTTTTTATGGGAGATGGGGA

>a1224_g1_i1	lncRNA
ATCTGGGGACTACTCAAGCAGCTGACTCCTATTTGACATAATTTAGTAAGTTCCCTGAGCATTATGTCAACTGTTTCAGATCGTTGAAACTCATTAAGTCATATTAAGTGGGATAACAGATAGCATCCTCTAAGTTATGGGATAAAACACAGAAACCTTGCTGCTGATTTTACATAGGGGAAGAGAGCACAAAATGTTATTGTTGGGAGAAAAATTAAGATG

>a12254_g1_i2	zinc finger protein magpie
TATCTAACGTTTAGATCCTCTTTTAGCTCTATATACAGACCTTTAGTGGGAAAAAAATGTAGATCCTTTTCTTCTTCGTTTCTTTTGGTAAGTATCTTCTGCTTGTGTCTTGATATTTTTCAGTGACGGAGTTGCTGGATAGCACCACCGCCAATCCCAGTAGCAGCCAGATTTTAGAAGAGCTGCCTAATGTCACAAGTTTGGCCGCGAGATGCAGCAGTAGCAGTTGTTCCGGTAGTAGCGGGAGCTCGAGCAGTAACGTATTCGCCAGCCTGTTTGCTTCATCCACATCTTCAGCAAGTTTGCAGCCGCAAACAACTGGATTTACCGACTTATTTCAGTCTATTGCTCGTCCTGATTATACACCTGATGTCGTGCCCTCTTCATCTTCAGAACCTGTAGCTCTCTGCCTTGCTGTGAATCAAGGCTCATCAATCTTCGGGAAAGCAGGGCAGGAGCGTAGGCAATACCCTCCAGCACCACAACCTGCTCTCTCAGCAACAGCATTGCTGCAGAAGGCTGCTCAGATTGGCGCTGCTGCATCAAACGCGTCACTGCTGAGGGGTCTTGGGATAGTTTCGTCTTCCTCATCTCCAAATGCTAGCGAAGAGTGGAGTCAGCAGAAAATGGAGACGAGTGGGGGATCATTAGCATCTGGGCTTGGCCTCGGACTAGGCTGTGATAGTGGGTCTGGTTTGAAGGAATTGATGTTGGGAACTCCATCTGTTTTCGGCCCTAAGCACACTACTCTGGACCTTCTGGGGCTGGGGATGGCTGCTAGCGGTGGCTCAACGGGCGGGCTATCAGCTTTGATGAGTTCCGTTAATGGTGGTCTCGACGTTTCTGCAGCAGCGCAGCCATTTGATGGAAGAGAATATGGTAACCAAGAGATGGGGAGAAGCTTGTGAATCCATAGACTCCAGTTTTGGGCTTTAAACTTGTCTGGTTGAAGGTTTGCTATCCACATTTATCTTTCACTGCAGAAATGCTAGTAGTAGTTGTGATATGTGATTATATAATTCAGATATGTAATTTTACTCAAGTAGAACAGTATGTTGGGATAGTCAATTATATAAATAATTAGAAGTTGAATTATTTAGTTTAGTGACCATATCTGCTGTACATAAATTGTTTATTCATGTTGGCCAATATAAGCAGTAGACGGTGAGGCAGATGATGTAATGAAATAATGCTAATTTAAAAAATCTTAGATTAGGGATCAGTTAATTATGATAGGGAC

>a12255_g1_i2	protein rer1b-like
GGTTGTTACACCATTTCTCCCATAAAGTTGAGGTCGGCTCTCTATGTTTATGCATATTTCTTCTAGAATGTTTATGCCGATTCCCTCTCTGTTACAGTTGTAGTTAATACGGACATATTTTGAAACGAATTGCTGATTACGAGTGTGAAGATAATGGAAGATGTTGGGACTGATACTGCTGTTCCAGAGTCACCATTAGCAAAGTGGAGAAATGAATTTTCGAGGAAGTTTCAGTTTTATTTGGATAGGTCCGGTCCCCATATGGCTCGTAGGTGGCTTGTTACACTTGCTGCCGCAGCAATATACATCTTGCGTGTTTATTATGCTCAGGGGTTTTATGTCATCTCATATGGCCTGTCAATCTACATCTTGAATTTGTTGATCGGGTTTATGTCACCCAAGGTTGATCCTGAGCTAGAAATGCTGGATGGGCCTTCTTCGCCTACTAGAGACTCTGAGGAGTTCAGGCCCTTTGTCCGTCGCCTTCCTGAATTTTTGTTCTGGTATGCAATCACAAAAGCTTGTTGTGTTGCCTTCCTCTTAACCTTCTTCTCCATGTTCGACGTCCCAGTTTTCTGGCCCATTTTGTTCTTTTACTGGTTTTTCCTTTTCTTCCTCACAATGAAGAGGCTAATCACTCATATGATCAAGTACAGATATCTCCCATTCAGCTGGGGAAAGCAGAGGTACACTGGGAAAAGGCCTGCTCAAACTCAAAGCACCAGTGGTCTGTCAAAGGACTGAGTTCATGTGCAGAATCTGTACCAATGGAATTATAGGTGATAACATTTTACTTGAAACATGTACTTCTTATAAAGTTAACTTGATAAACAGTAACGAATAAATCAAGATCGCTTGTAATTATCGTAATTAATCTTCTTCTTTTTTCGTTGTAAGATGTAAGATGAGTATATTGTTAATGTCGAGATAGTCAGTTTTACCATAAGCAACACGA

>a12255_g1_i3	protein rer1b-like
GGTTGTTACACCATTTCTCCCATAAAGTTGAGGTCGGCTCTCTATGTTTATGCATATTTCTTCTAGAATGTTTATGCCGATTCCCTCTCTGTTACAGTTGTAGTTAATACGGACATATTTTGAAACGAATTGCTGATTACGAGTGTGAAGATAATGGAAGATGTTGGGACTGATACTGCTGTTCCAGAGTCACCATTAGCAAAGTGGAGAAATGAATTTTCGAGGAAGTTTCAGTTTTATTTGGATAGGTCCGGTCCCCATATGGCTCGTAGGTGGCTTGTTACACTTGCTGCCGCAGCAATATACATCTTGCGTGTTTATTATGCTCAGGGGTTTTATGTCATCTCATATGGCCTGTCAATCTACATCTTGAATTTGTTGATCGGGTTTATGTCACCCAAGGTTGATCCTGAGCTAGAAATGCTGGATGGGCCTTCTTCGCCTACTAGAGACTCTGAGGAGTTCAGGCCCTTTGTCCGTCGCCTTCCTGAATTTTTGTTCTGGTTCGATACATATGCCTTTCCTATGTTTATAAGCTACTTGTTTCCTTCTTTGGCAATGTACAGTAGCTTCTAGTATGCTGCATTCTCTTGTTGGTGGGGGGTTGACTGAGCTTATACGCTCCTTAAAATAGCTTCTA

>a12258_g1_i2	signal recognition particle 68 kda
ATCTATTTTTTAGGTATACTGAATTCATTTACAGACTTGTAGTCTCTCTTATTGCTCATGAGCAGTTTGTTTTGCTGTTTCTCTATAATCTATTCATGTTTAACTCGTTTGCTTCAGCTTGAAAAGCTGCTCATGGAGAACCTGGAGAATTACGAATCAGCTGTTGGTGATCCTACCACAAAGTCAACGCCACGCATTTCAGTCTTCCCACCGGCCTTTCAAGCAGTCCCGCGCAATCCAGTTATCATGGATCTCGCCTACAATTCGATTGACTTCCCGTCACTGGAGAATAGGATGAAGAAAGACAA

>a12259_g1_i2	l-galactose-1-phosphate phosphatase
TTTTCTTCGTTAAAATCACACACACGAACACATAATTATCTGTGCGTATGCTTTTTGATGATGGGAATTCATTGGTTTCAGGTTCACCGGCGGATTTCTTGGCCACAGCAGTGGAAGCTGCTAAGCGAGCTGGAGAGATTATTCGATCTGGATTTTACGGGTCGAAGCAGGTGGAGCACAAAGGCGAGGTGGATCTGGTGACGGAGACGGATAAGAAATGTGAAGAACTCATATTCAATTTTCTCAAAGAACAATACCCGAACCATAAGTTCATTGGTGAAGAAACTGCTGCTGCTGGTGGCATTGTAGAATTGACTGATGAACCAACTTGGATTGTTGAT

>a12263_g1_i1	kinase family protein
AATCTGAATTCGAATTCTCACCCATTTTGCTTTTGATTCGTTGGGACAATCATTCCCATTCACGGAAGTATTCGTGCTTTCTAGGGTTTCGTTAAAGCTCAGATCTTTATGAAATATCGTTCAGGTTTAGGTTAGTGGTGTTTCCAGTACTTGGATTGGATTGCTCGAAGTGTTTCGAATGGCTGATTCGGGTTCTGTAGATGTTATATTGGAGTTTCTGAAAAGGAACAAATTTACCAAGGCAGAGGCTGCATTGCGGAGTGAATTGGGTAACAGACCTGACTTGAATGGGATTCTTCAAAAGCTTATTCTTGACGATAAGGAGTCAGGTAGATCAGGCAAAGAATTAAATGGGGGTGTTTCTGGAGAAGAAGATAAAAACACGAAAAGTACTGGACATGGTGGGGAAACTCTTAAGGGTTCATTTACATCGAGTATTGTTGAGGCATCTAAGGAGCTAATCGTGAAAGAGGTTGATAGCGGAAC

>a12265_g1_i1	lncRNA
ATAGAGTGTACAGTGTCGAGATTTGGAAGCTAATTACTTGCTAGTTGTGTTGATTATATTCTGACGTGTTAAGACATCGAGATTCCGAAATTTTCATATTTAATTATTTGTTGTAAAGATAGTGAGCTGAAGCTTGTTGCTTCAAAGTTGTAAAATACAACACTATTCTAGCTGCCCTTCATAGCTAAGCAAGGCGGCTAAATTAATAAACCCATGCTTGTAGATAAAGGTTTCTATGTTAAACTCTGCTTCTACTAAATTATTGAAAATGTTGTCAGATGTAGCCTGGCTTTTACTACTTTCTCATTTCTTCATTTGGCGTATTCTTCAGCTGTTTGTGTCCAGATCTGCACACAACTTGCATATATGCTAATTTTCCTCAAAATCTCGATCAAGAA

>a1226_g1_i1	lncRNA
TTTATCTAGTTAATTAGAGGCAATAGTAATGACCTCATTTGATACACGGGTCAGTTCTGCACATATTTGTTTTAGTTGAAATTGAAACTTCACCGTCATATTCAACTGCACTCCCTGCAACACCTAAATGACGTGTTCTGTTTAAATTCTCCTACGCGTTACGCCCCTTGAATAGTTTTGGCTGACTTATTCTTCTCCTATCCAGACCCTCAGATAAAGAAATGAA

>a12275_g1_i1	non-structural maintenance of chromosomes element 1 homolog
TGCATGTGAAGTTTGCAATGAGGCCGCCATCAAGGCTCAAGTTTGCCAGAATGAAGCTTGTAATGTCCGACTTCATTCATACTGTCTGAAAAAGAAATTCTCTGGTCAAAGGGTGGAAAGAGTTTGCTCAGGTTGTGGCACGCAATTGCCTGGCTCAACAGTGAAAGCAGAAGCGGTGGAAGAAGTAAATAATGCAAATGGTCCTTCTCAGAACTCGCAACCGCATGAATCTTCTAAGA

>a12277_g1_i1	homeobox-leucine zipper protein hox3-like
AGGGGGGTGTCGGTGCCGGAGATGAGACATCTTTGTGTTGGCGGCGGCGGTGACACGCTCGCAGCGAGGGCACATCGAGAGGGCGGAAGCCGGCGGCGGGAGGTGGCCGTGGCCGTGGACGTTAATTGCCCTGAGCTCCTCCACCTCCTTGTGTAGCTTCCTGTTCTGCTCACTCAGTGATCCAAACCATCTTTTCAAGTACTCGCACTCCATTTCTGTTTGCTTCAGCTTGCTCCTTGCTCTACGATTCTGAAACCAGACCTCAACTTGCCTCGGCTTTAAGCTTAATATTTCTGCCAAAGTTTCCTTCTCTCTAGGGTTTAAGGTGTGATTTTGTTTGAAGCTTTCTTCAAGAAGACGAGACTGCTCTTTGGTGAGGCGAAGCTTCTTTCTCCGGGCCGGGCCCCCGTTCGGGCTCTCGCCTTCTTCTTCTTCTTCCATGCATTCTTCTTCTGTTCCTGATGAGGGCACTTGGTTTATGTCCAGCTCTTTCATTGTGCTTTCCCCTACAAATTAAATATGTCTTTAGCTACTTCATATATACCACAAAAACCTAGCTAATATTACTATATCATGTTTATGA

>a1227_g1_i1	lncRNA
GAGAGAGAGAGAGAGAGACGTACGTACCTTCATATATAAAACTCCATAGATTAAGATGCAGCTTCTCATTTCCTGAAGGCGACAAATTAAAACTCCATACATGAAGATGCAGTGTTTCATTTCGTAATGAAGGCGACAATTTCTTGATCAGATGATCTTTCTTTTGCCATAGTTTGAAATCCAACAGCTGAAACGTGTCGATCGGTGCTTGAATGACAAGGATCTGCATCAGTGTGTGTTTAACTGTGTGTCTGTGTGTGTGAGAGAGGAACATATATCTATCATACTCCAGATATAAATGACCTTCACCTGCATATGCATCTGCACCTCCTTCAATTTCTCCGCTTCCATGTTAACGAGCTCAGTAATTGTGTGTGTGTGTGTGTGTGT

>a12281_g1_i1	lncRNA
GCTGGGTCGTAATCATGAGTACTTTCCAGTGTATAAGTCTGTCAGTCACAACTTTGGTTTCAGCATGTTTGGTTTCATGCATCGTAAATCTCACTACTAGCCCTCAGATCAACAACCATTGCACATAGCAGTTTAGTCTCTTCCTCCAACTCACTGAACCCATTTAAAATCAGAACATGGTGAAAAAACTGAAAGAAATTTCAAAGAATATGCAATGCCTCTCCCATTTGGAAATTGGACAAGGGACCAAAGCCAACACATTATGTGAAATAATGTTACAGAATACAGACAGACTAGTGTAACAAAATAGCAAAATATAATCACAACCCACAAGTAACAGATTCTGTTTTTACACCTATATTTGTCCAAGATTTCAGTCCCATCAACTTAATTGGTTCTCCCTGAGCTAAAAATGTTAAGTAATAGTGGCGTAAGATCTAAGAGCAGACTACAACATACATGCTACAATTGACGAAAAACGCAATCCAAGTTTTCAGCTGTCCAACAATCTAAAGGGCCCTAATGTGAAGCTTAACATTTCCATTACGACTTAACAAATTTGAAAATAGAAAAAGAAGACAATGAAAATGGAAGACATGAATTGTGATAGAAGTACAACAAAAGAGGAACTCTCTCTCTGTCCATTTCTAGCCAAAATCCTAGACAAGTCTTTCTGAAAGAGAAAGACTTCTTTTATTTCCTAACTTGACTTCTAGGGGAAGTCAATAGTAGCTTCCAAGGAAAGCCAAGAGTAGCTTCCAAGAGAAGCTATAAAAGGGCTTGCTAAGCCCACATAGGAACTAGCAACTACA

>a12281_g1_i2	lncRNA
GCTGGGTCGTAATCATGAGTACTTTCCAGTGTATAAGTCTGTCAGTCACAACTTTGGTTTCAGCATGTTTGGTTTCATGCATCGTAAATCTCACTACTAGCCCTCAGATCAACAACCATTGCACATAGCAGTTTAGTCTCTTCCTCCAACTCACTGAACCCATTTAAAATCAGAACATGGTGAAAAAACTGAAAGAAATTTCAAAGAATATGCAATGCCTCTCCCATTTGGAAATTGGACAAGGGACCAAAGCCAACACATTATGTGAAATAATGTTACAGAATACAGACAGACTAGTGTAACAAAATAGCAAAATATAATCACAACCCACAAGTAACAGATTCTGTTTTTACACCTATATTTGTCCAAGATTTCAGTCCCATCAACTTAATTGGTTCTCCCTGAGCTAAAAATGTTAAGTAATAGTGGCGTAAGATCTAAGAGCAGACTACAACATACATGCTACAATTGACGAAAAACGCAATCCAAGTTTTCAGCTGTCCAACAAATGTGAAGCTTAACATTTCCATTACGACTTAACAAATTTGAAAATAGAAAAAGAAGACAATGAAAATGGAAGACATGAATTGTGATAGAAGTACAACAAAAGAGGAACTCTCTCTCTGTCCATTTCTAGCCAAAATCCTAGACAAGTCTTTCTGAAAGAGAAAGACTTCTTTTATTTCCTAACTTGACTTCTAGGGGAAGTCAATAGTAGCTTCCAAGGAAAGCCAAGAGTAGCTTCCAAGAGAAGCTATAAAAGGGCTTGCTAAGCCCACATAGGAACTAGCAACTACA

>a12292_g1_i1	probable protein arginine n-methyltransferase 6-like
ACAGCTTGAAGGTCGCAATTCTTTCGGGTAGAACAATCATATATATGATATGACAAATCACATTGTTCAATGAAATCCCGTGTCTTGAGTTAAGAGGGTCAGTAAATAGTAAGAGCATCATACCCGCTTGGCCCCAGCCTGAGCACAAAATATAGAGAGAATGCCAGTGCCACAACCAACATCAAGTACAACTTTTCCCGCAATTTGATCTCGATGCTGAAAAATTGCATTTTTGTAAGTATCGGTACGTGCACGATCCTTGATCATTTCTTCATGAATGCCAAGGTGAGCGTAGGAGTTGAAATAGGCGACATCGAAGTCCGTACAGGGACGAGGAGGCCTCTCTGTTTCGTGTTGCTCCTGCTGCTGCGAAACCCTAGGCTCGGAAGCGGGGCCTTGGTCATGGAGCCTGCGGCGGCTACCCCTGCGCGGCCGACTTCGAGTCAATTGGGCACCGTCACTAACGCCTCCGTGGAGGAAGCCATTGTGAAATGCGCCGTCACCTACTCCAGCGCCGACTCCGCTGCCATTGCCGCCGCTCGTCGACTGAAACATTTGCTCCGTCGCTCGACACACTTCAGAGAGAAGAAGGGGGC

>a12293_g1_i2	lncRNA
GGTGTGAATAATATACAAGAAGAGATGAAAAGTAGGTTAGTGATCTTGGGGGACAAAATTGGGTTTGGGAGAGAGATTGTCCGGCGCAAACATATTGTCCGGCGATTTCCAGTGGCGCTTCCTCTGATTTATGAACCAATTGTTGATCTGCTTCTGATCCAGACCGGTCATCTCAGCCAGCGCTATCTTATCCGCTTCCTGCAAACAACACAATTCAATCCAATTCCACTTCCAAATTTGAAGATGAGATGATTTCAAAGTAGAAATTTAAGAAACCGTGGGATAGGGCCATTTGG

>a12294_g1_i1	lncRNA
GTTTTATTTTATTGCACATAACCAAACTATCAGTATGACAGTTATCAATCGTAAGGCATTGGAATTTTGATGGACTTGTTCTGTTGTATAGGTGTTATGTATGTCTTATTGGTCTAGTAACTGAGTCATAATCTGTAAATGGATGTTCCTTAAGCAGAAGTTTAACATGTGGTTATATCGTCGTGAGTGCAGTTCATACAATCAACTGAATTA

>a12295_g1_i1	lncRNA
TGGGCTAAAGCAACCATTTTTCTTCTAAATTGGTCAAGATATGTCTATTTGTTCAATGACATCATCTGGATGTGATTGTCCACACTTCATGAGGTCTTACTATATTTTTATACCTACGTTTGTGTTATTCTCTCACAGGCAATCCTAAAAATCATTGTTCACGGTATCTTTTGGAATCATTTAAAAAAGATGCCTATCCAGTAGATATTTTGGACATGCTTAAATCAAAACTTCCTGGTTTGATAAAGAGTTGTAACAGTCCACATTATGAGAATCAATATGCAAATGATAATCAAAGTAACCTCTTCATCCATTGGTAAATTA

>a12307_g1_i1	lncRNA
GTTTTAGCCTCTTTTGTTGGTTAAGTTAGATATCTGATTCTTGTGTATCTTGCGGGAGCTCTGTTCAGAATAAGAATGATAAGGAAAATGTATGCTTAAATGCGTTTATGATGAAATTTTGAATATATTGTTGTTCCATTTCTACAAAAAAGGAGAGAGCTTGCCGTTGGAATTCTGCATATAGAAATTATTTGTATCTGAAAGTTAGCGGATTAGTTCTAAGCATTCTATATGCTAAACAGGTTAAAACAGAAAACACACCGT

>a12310_g1_i1	lncRNA
GTTTCTTTTTTTAAGGGGGTGAATTCATCCTACCTTCTTGTTCTTGTAGTAGTAATTTTTTTTTTTATCGAATTTTGTCTAGCTTTTGAAATTAGAAATTGGCAAATTATTTCATCAATTATATACTAATTGTTATACTAAATGTAAATTAATCCAAATCTTTCCTTTCCAATCCATATGATCTCAAATCAAAATAGACTACATTGAATTAAGAGAGACTTCAAGA

>a12312_g1_i3	asparagine synthetase domain-containing protein 1-like
TGCTCTTACACTATCTAAATTCTTAAAATTTGTCAAAACTGTTGTCCCTCAAAATTCCCTTGAACCACAGAAACAGAATAGTGCTTCTGGCAATTCAGGCAGGCATTGTTTCACTCTGATGCTCTATGAATCACCACACTTCCTGCAGAGGCTTGGTTTGCAGCTCGGTTGCTTCCGAAATTTTTCCTGTTCGATTCCCTCGCAATCCTTGACCCAAACTGAATTGCCCTTTTGGGCAGAAGAGCCACTTCATCGAGACCAAGTAATCGTGCAACCTGCAGTAGTCCAACGGGAGACATCATATCCACGTGTTGCTATCAATGTTATTGCACAAATCATAGGTCGTGGCATACCTCCCTCAGGATTTTCTTGTCGCCAACTCCACTTGGTTGATCGAGGTTTGCAATCTCCCATAGAGGAACATCGAGCAAAGTCCTGATGACATCTTCGTCGAGAAAAGGGAATCTTGCCTCCTTTCCGTTGTCACTTATGCATCTGTCATCTCTCCCTAAGTTTCTCTTCCAAATTCTTTGCATGTCTAGCTTCATTTCCTCATGGAGCCCAAGCCAACTTTTATTTCTAAATTTTGTTTTATGCCGACCATAGCCAGCACATTGCTCGTCTGCACCTGAACCCACCAGGAGAATCCTGGCCACGGACTTAAATTTGATGCGTTGATATTGAATGCCGTCATTGCTGCTTGTCCCCTGATAAAGCCAACCATCTCCTCCAGCAGCTAGCCATAATGCTATGCCTATATTCAGGTCCATGTAGGTTTTAGATGGATTTATAAGTGCCATGACATGCTTCGTCTCAAACGTCAACTTCAGTAAGTCAGCATCAATTTCGACAAGGTTCCACCTCCTTGATGGTGCAATCTTCTGAAGTTCCTCCAATCCAGCCCTGGCAGAGATTCTATCAGGTGCTGACTCGCCATCAAAGCTGACATTGAGCAGATCAATGTCATATTTAGAATCAATGCACTGATGCAGTAAAGCAGCAATTATCATAGAATCTAAACCACCAGAAAACAGCACCGCTATTGGAGCATATCTCTCTTGACTATGATTCACCAGAAAAACCTGATAGATTCTGTTCAAACTGGTCCGCCGCTTTACAGATTCTGTCAAAGACTTCAGCACTTTATGAGCTGTTGCTAAAGGCACGCTTCGTAAACAACCTGATTCCGATGAAAAATCTGAAAGCACGGCATCTTGTAAAAGAGGACATTCACTGAAGCAATCACTTAGATTGGCTGGTTTGGGCTCAATGCCAGTTCTCTCCCACATGATCAGTTCTTCTAGCCCAACATCGGTCCACCCATGTTTTCTAACTTCTCCAATTAGATATCCACCCATTTTCAAAGGAGTTATGGAGACACTATATACACCACATGACAGCTCTTCCCAAAAATCCAATTCAGTTTTCCCCTTCTCTTCCTCAGTATCATAATGTTTTTGAGTCAAAGAAGGTGGCGACACTGAAGATAGCAGCAGACGAGAATCATCAAGTGTTG

>a12313_g1_i1	germacrene-d synthase
ATAATAATAATTATATTCCAACACTAGAAGAGTATATGAAGGTAGCCCTCGTAAGTGCTGGTTACATGATGACATCAACAACTTCTTTGGTGGGTATGGGAGATGAAGTTAGCAAAAAAGATTTCGATTGGATTATAAACGAACCTCTAATTGTTCGAGCATCATCAGTAATTGCTCGATTAATGGATGACTTAGTTGGAGATGAGTATGAGCAAAAACCCTCATCAGCTCTCTGTTACATGAGACAATATGGTGTGTCGGAGGAGGAAGCTCGAGCTCAACTCAAACGACAAGTGAAGAATGCATGGAAAGATATGAATCAAGAATGCCTTGAGCCAACACTAGCATCGATGCCAGTCCTTACGCGCGTTGTCAATCTTGCTCGCGTCGTGCATCTCCTCTATTCAGACGCCGATTGCTATTCAGATCCCAGCAAAAGCAA

>a12315_g1_i1	lncRNA
GGCAGAATTGTTTGGATGAAACAATTGATTTGATTTTCAAAAGATCTTTCTGGTGGAAGAGGCATATTGTCTAGAAAACAAGGCATTACATGGACTAGACACCGTAAATGTAAGCATTTTGAGGGAATAATAGTTCAGAATTTATGTCAAATCTATTTACCCTTCTAAGAAGAGTTGTCACTTGTCAACTAGCAAAAGCAGTGGAGTGCAAATTTTACCTTCTGTTGTATTCATTTTATTTAGTTCAGAAAAAGAGTAGTTCGATTGGGGGTTGTAATGATAAAAGACTAGTTGCTAAAGAAAGAAAATGCATTAAGATCCAAATCACACAATTGGTAGATTTGGTAATGGTAGTAACCTCCTCAATAATGGATTACTCCTTGGAAAATATGGGCTAGGGTTTAAGGATGTAATGAAATCGTGATTCAGAACACTTGAGGTATAAACCAATAAAACATTGAGGGAAAAGAACATGTTCTCACATCATTACTCAAAATTCAAGGCAATAAAGCCAAATGTAACATTAAGCTAACAAATAAGATGAACAATA

>a12322_g1_i2	mitochondrial import receptor subunit tom34-like
TGGTTCTAGCAGAATATACCATGTTCTGTATTTTCTTGAGATCTGAACTGTTTTAAACAATTTTTCACTATGCTTCTTACCAGCAATCGTGCTGCTGCATTTCTGCATTTGGTAAAACTTAACAAAGCTCTAGCTGATGCAGAAACAACAATCAGTTTGAAACCAGATTGGGAAAAGGGTTATTTCAGGAAGGGATGTGTTTTAGAGGCTTTGGAACGATATGACGATGCTTTGGCTGCTTTCCAAGTTGCCTTGAAGTACAACTCGCAAAGTTCCGAGGTGTCCAAAAAAATCAAGAGGCTTACGCAGTTGGCAAAAGATAAAAAACGAGCTCAAGAAGTAGAAGCTTCGAGATCAAATGTTGATATGACAAAACATTTGGATTCTCTTAAAACCGAACTATCTGGAAAGTATGGAGCTGAAGATTCTTGGAAGGAAATTTTCTCTTTTGTTGTTGAAACAATGGAGAGTGCAATAAAATCATGGCATCAAAATTCGACCGTCGATCCTAGAACCTATTTCCTAATTCACAAGGATAAAACAGACACTGAAAAATATGCTCCCGTGGTTAACATTGATAAGGCATTTGAATCACCACATACACACAGCAATTGTTTCTCATTTCTCAGGCAGTATGCTGAAGATTCTTTCTCTCAAGCTGCTTGCTTGGTGGTGCCCAAAAATATAATTTCTTATCCTCAGGTGTGGAAAGGCCAAGGATCAAGAAAATGGAAGCATGGGC

>a12325_g1_i1	lncRNA
TGCAGCACATGAAGCAGAAGATATAATTGAATCTCATATGGTGGATCGAATGCTTTCGAAGCCAGGAGATGCGAGCTTAGCTTTCCTCACACCAGATCTACAGCAAGTGATGCAAAAACTTGATTCCGTAATGGAACAAGTTGTAGCGTCGCAGGAACTTGTTTCCGGAGTTGAAGAAGTGTTGCAGCTCCTGCCTGACGGCACTTCATCGAGCGGCGCTTCTCCATTGCAAGATCCGAG

>a12325_g2_i1	lncRNA
AGATATGATTGAATCTCATATGGTGGAGCAAATGCTTTCGAAGCCAGGTGATGTGAACTTCACTTTCCTCACACCAGATCTACAGCAAGTGATGCAAAATCTTGATTCCGTAATGGAACAAGTGGTAGCGTCGCAGGAACTTGTTTTCGGAGTTGAAGAAGTGCTGCAGCTACTGCCTGACAACACTTTATCGGGTGGCGCTTCTCCATTTCAAGA

>a12326_g1_i2	lncRNA
GATTTTTACTCCTTCAAACAAATCGGCCGATTCATCTCTCTCGCCTCTTCTCCACAATCTCCGCCGCCTCAATCTGCCTCCCCTCAACCGTAGCACCGCCTCCGCCGTTTCGCCGTTCTGCTTTCTCCGCCTCCACTCTAGCCTTCTTTCGCCGTCAATCAGCCTCCCCTCCACCGCCTCCACCGATACGGCACCAGATCTATCCGCCGTCCACAGACCCGTCATTGTTGAGGTTTTTATTTTGAGAGATTAATAGGATTTGCTATAGATGTTGATGATTTTTCTTTGTTTTCATTAGTTGCAGTGAAGGGAGGTTCATAGGATTTTCAATATCTGGGTTTTATTTTGTGTAGATCTCTTTGTTCAAAGGGTAGATAATCTAGGTTTCGATTTTTTTTTCTCTTGTCTTCAATAACAGGGCAGATCTCTTTTGTTGTTGAGTTTGTTTCAATAGCTGGGC

>a12329_g1_i1	lncRNA
TAGTATAAAGTCTTGCATATAAGTCCTACACTTCTTCCGAAATCTACTCATCTCCTGTCCCTTCGTCTGCCTTTCAAATCTTTTCCCTCTCTCTATCTATTTATTTTTCTTGAACCATCTTTTTTTCTGCTCTTTCTTTATTGATAGAGATTATGTTTGTTGGCATTCAGCGGCTTTCTCCATGGCCCTTACATGACCCCTCACCTGGAAAGACAGATAAGG

>a12330_g1_i1	probable folate-biopterin transporter 3-like
GGCTCGTTTTTCACACTTCTATGGGTGAGAAAGTCCTTACTGTGCCATGATACATAATGCTATCAAAAATTTCACATCATCAAATAGCTCAATCTTCACTACACATCTAGCAACTAACTAAAAACTCCACATTGCACTATAATGCCCCCATAATTAGCACAATATTTCCAAGTTCAAAACTATATCAAAAGAACCTAAACTAATTACAGTTAGACATAACAAACTATCAGGCAAGCAACATCATAAAATCAAGAAAACGGATAAGCACAAGCACCCATTCTTTCATTTCATGACAACGCATCAACTCATCCACATAGCTAAACATAAATCAAGACAAAACATCCCTCTACGACTACACATTCACCAGCAAATACGAAATAGGGCCGCCGGCGCCGCCCCCAGATGGGAACAATATCCGTGAGAAGGCCCCAGAGAGGCTTGACAATCCAAGGCATCATAATCATGGCGTGGTAGACCTGAGCTTCGGAGGGCTGCAATTTCTGCTCATCTTTCATGTAGTACTGCGTGCCCACTTTGCTCAACCCTAACCCAACCCCTTGATTGATTCCGTACACGATAACAACCCCCAAAACGAAGCTCCAGTGCAGCTCATCGCTCAGCCTCTTCAACCAGCTGAAAGGGCTCAGAATTAGGCCAAAGATTCCATTTTTTGCGCCTCTTTCTATCTGGGCTTGGGGCGGGAATCCCTCTTCTTGATCCATTCTTGAACTCAGGTTCCTGTTCTTGTTCTTGAGTTGGAACAGTTGCGCATTCTAGCAAAATTGACTTATTAGGGAATTTTGGTTCAAGATTTTGGGTTGTTGAAATGGGGTTTATCAGTTTATGCAATTGTTGAGTTAGGTGGAGTGGACAAGTGGGAAATGGAACTC

>a12333_g1_i1	lncRNA
AACAAAAGTTGACTCAAACACTCTCTAGAAAAATGAAAACAGAGACGTACCAGATGCCAACATGAAAATAGTTAATCCAGTTGCCCAACATAATCATTATATGTTAATGAAAACATTTCTTTTCTGTTGTTAACCAAGAGACACTAACAAGGTACTAACAATCTTTTTAACAAGGTTCAAAGTTAACTTACAGCCTCAGCACCTTGCTTAATCAA

>a12334_g1_i1	lncRNA
TTACATTCCATGGATGGAATTAGTTTCGCATTTTTTTCAAGAGCTGTACGGATGTCCCAATGGCGAAGAAATTGCTATTTCTTCAAATTGATTAATGCCATTGACAGCTTACTTTGTTCATTAAAGTTTGGTGGATGCCTGCATATGTTTTTGAAGTATTTTAGATCTGTTTAGATTATTTTTCAAATTGGTGATGGGTTGGTTGAGATTTTCTGAAGCTGGGAGAAAATTTGATTGGGGAACAGGTTGGGCGGAGTCGGAGGAGA

>a12335_g1_i1	lncRNA
ATTTGTCAATCTCCAGTCATCAAATTACAATTACATATGACTTGTTCTTTCAGAACTGTACTCATTTATGAACATCAGTTATAATAAATGCATAAATACAGTGTAATACTATGAAATATATCCTACTTTTTCAACATTATTCGGCATCTAGTGTAATAGAGACAGACACTACCTTCTTGTCTCAATTATTTCTCTCGCACTTTTTCCCTGGAAAGTTTACCCCCAAAATCTGACCCTCCAAGCTAAACATAACCAGACAGATCCTTAGAGT

>a12336_g1_i3	lncRNA
GGAGATGACAGTTGTTATCCAAGCTTCCTCGTAGTTAACTGAGCTGCCCAAACACGACCTTACGGCTTAAAACTCCCCTCTCTTGTCTCTTTCACCGCCACTCCTCCCACGCGCCGCCGCAGGGATCAAGGCCTCACCTCTCTTTTCACCACCTCTCAACTGCTAATCATCCAGAGTAATGCAGGAATTTTGTCCCAGTGCAAACGAAGCCGTGGTTGCTGATGCCAAAATGCTAGATTTCTAGCCTGCTTGCCTTAGTCTGGTGTTTGTGGTGGGGGGATTTGATGTAGGTGCAGAAGATCTCTGGTGAAGGGGCTGGTTTTTAGAGACAGACATATAGTCGGGGAAAAGGTTTTCAACGCCCTTTTCCCAGACATGAAGCTTCTTTGTTATGGAGATGCTACAAACTTGTTTTGCGGAAAGAACCTAAGTACCTAACCCA

>a12339_g1_i1	lncRNA
GTTTTTGACAAAGGAACCCACAACTTTTGACATTTGAGGAAAGTTGTTGAATTGGCAGCAAGAAAAAATAGCTGCAGCCCACCATGTATCCTCGGCAATGCAGCGAAGTCTTCTTCAACAATTGCTGCAGCAAAGCAGCAAAGTTCAACAAACAACAGCTCAACTTTCCTATAAATAGAGCTATGTATTCGGCAAATGAAGGAGTGCAGAGTGCGAGAGAAAAGTGAGGCAA

>a12340_g1_i1	lncRNA
[truncated: 79,767,875 more chars]
